# Supplementary material for: Screening and Analysis of Serum Protein Biomarkers Infected by Coronavirus Disease 2019 (COVID-19)
Source: Trop Med Infect Dis. 2022 Nov 25;7(12):397. doi: 10.3390/tropicalmed7120397 (PMC9788497; doi:10.3390/tropicalmed7120397)
Supplement: Supplementary file 1 [file tropicalmed-07-00397-s001.zip]

Archive with 8 entries (8 files):
- Supplementary Figure S1-S3.pdf
- Supplementary Table S1. Summary of the identified proteins in this study.xlsx
- Supplementary Table S2. GO analysis of the 24 DEPs under each GO category (second level).xlsx
- Supplementary Table S3. Subcellular location of the 24 DEPs.xlsx
- Supplementary Table S4. COGKOG analysis of the 24 DEPs.xlsx
- Supplementary Table S5. GO enrichment analysis of the 24 DEPs.xlsx
- Supplementary Table S6. KEGG enrichment analysis of the 24 DEPs.xlsx
- Supplementary Table S7. Protein domain enrichment analysis of the 24 DEPs.xlsx
