# Supplementary material for: Screening and Analysis of Serum Protein Biomarkers Infected by Coronavirus Disease 2019 (COVID-19)
Source: Trop Med Infect Dis. 2022 Nov 25;7(12):397. doi: 10.3390/tropicalmed7120397 (PMC9788497; doi:10.3390/tropicalmed7120397)
Supplement: Supplementary file 1 [file tropicalmed-07-00397-s001.zip › Supplementary Table S1. Summary of the identified proteins in this study.xlsx]

## Sheet: Summary
Header	State			Table 1. MS identified information summary
Peptide Sequence	Peptide sequence was identified by mass spectrometry			Identified peptides	Identified proteins	Quantifiable proteins
Protein Accession	The number of the protein in the database			3319	891	639
Protein Description	Functional description of protein
Protein Gene	The gene that encodes the protein
Missed Cleavages	The number of missing sites of the peptide during proteolysis
Precursor Mz	The nucleolus ratio of peptides in mass spectrometry
Precursor Charge	The charge of a peptide during mass spectrometry
Predicted Retention Time	The expected retention time of the peptide in the column
Average Mass Error PPM	The mean mass error of secondary fragment of peptide (ppm)
Detection Z Score	The accuracy of peptide identification was evaluated and scored
Replicate Name	The sample name			Table 2. Differentially expressed protein summary (Filtered with threshold value of expression fold change and two-tailed two-sample t-tests p value < 0.05)
Peptide Retention Time	The retention time of the actual peptide in the column			Compare group	fold change >2
Detection Q Value	The probability that a peptide fragment is identified as a false positive				Up-regulated	Down-regulated
Total Area	Signal response strength of peptides in mass spectrometry			Infection group/healthy group	10	14

## Sheet: QC
Peptide length	Number of peptides	Average Mass Error PPM	Number of peptides
7	42	-14	2
8	66	-13	2
9	351	-11	2
10	403	-10	1
11	430	-9	4
12	369	-8	7
13	326	-7	10
14	290	-6	15
15	225	-5	26
16	188	-4	46
17	121	-3	55
18	108	-2	66
19	101	-1	94
20	76	0	198
21	57	1	388
22	40	2	778
23	28	3	337
24	24	4	104
25	13	5	45
26	13	6	24
27	6	7	12
28	10	8	15		Table 3. Peptide length analysis
29	5	9	5
30	6	10	3
31	9	11	1
33	3	14	1
34	2	18	1
35	1
37	2
38	1
39	2
40	1
					Table 4. Average Mass Error PPM analysis

## Sheet: Identified protein
Peptide Sequence	Protein Accession	Protein Description	Protein Gene	Missed Cleavages	Precursor Mz	Precursor Charge	Predicted Retention Time	Q1_TCH Average Mass Error PPM	Q1_TCH Detection Z Score	Q1_TCH Peptide Retention Time	Q1_TCH Detection Q Value	Q1_TCH Total Area	Q2_ZWB Average Mass Error PPM	Q2_ZWB Detection Z Score	Q2_ZWB Peptide Retention Time	Q2_ZWB Detection Q Value	Q2_ZWB Total Area	Q3_WJH Average Mass Error PPM	Q3_WJH Detection Z Score	Q3_WJH Peptide Retention Time	Q3_WJH Detection Q Value	Q3_WJH Total Area	Q5_JYJ Average Mass Error PPM	Q5_JYJ Detection Z Score	Q5_JYJ Peptide Retention Time	Q5_JYJ Detection Q Value	Q5_JYJ Total Area	Q9_CT Average Mass Error PPM	Q9_CT Detection Z Score	Q9_CT Peptide Retention Time	Q9_CT Detection Q Value	Q9_CT Total Area	Q11_CCH Average Mass Error PPM	Q11_CCH Detection Z Score	Q11_CCH Peptide Retention Time	Q11_CCH Detection Q Value	Q11_CCH Total Area	Q14_SZF Average Mass Error PPM	Q14_SZF Detection Z Score	Q14_SZF Peptide Retention Time	Q14_SZF Detection Q Value	Q14_SZF Total Area	Q16_CJQ Average Mass Error PPM	Q16_CJQ Detection Z Score	Q16_CJQ Peptide Retention Time	Q16_CJQ Detection Q Value	Q16_CJQ Total Area	Q17_CGS Average Mass Error PPM	Q17_CGS Detection Z Score
FSGSILGNK	A0A075B6I0	Immunoglobulin lambda variable 8-61 OS=Homo sapiens OX=9606 GN=IGLV8-61 PE=3 SV=7	IGLV8-61	0	461.753	2	42.37	3.5	6.3827	44.19	0	183362384	0.2	8.3675	45.91	0	580772288	0.1	8.5519	46.15	0	174261424	1.4	#N/A	43.98	#N/A	2528320768	#N/A	-0.6306	#N/A	0.9289	#N/A	2.1	8.1558	43.57	0	886016320	3.2	7.9131	42.93	0	2166144256	-0.2	8.8596	45.7	0	150146608	1.8	8.2948
TLIYDTSNK	A0A075B6I9	Immunoglobulin lambda variable 7-46 OS=Homo sapiens OX=9606 GN=IGLV7-46 PE=3 SV=4	IGLV7-46	0	527.774	2	32.55	0.4	5.8698	35.49	0	19838102	1.6	8.899	33.9	0	273670720	-1.9	7.6342	34.66	0	28329446	1	#N/A	34.58	#N/A	41390288	1.4	8.8196	34.38	0	258490800	0.8	7.3324	34.11	0	222171488	-1.3	7.2832	33.94	0	74790976	1.5	7.0993	33.6	0	202410768	0.7	7.1525
VSWYQQPPGTAPK	A0A075B6J9	Immunoglobulin lambda variable 2-18 OS=Homo sapiens OX=9606 GN=IGLV2-18 PE=3 SV=2	IGLV2-18	0	729.872	2	51.21	0.5	8.9715	50.14	0	141539152	1.6	8.9212	49.38	0	250868256	-1.6	6.712	49.49	0	65541456	2.2	#N/A	53.36	#N/A	808819200	0.6	9.0591	49.57	0	131003976	-2.4	8.2356	48.98	0	65305196	2.4	7.6072	52.61	0	745767680	-2	8.6499	48.97	0	35126376	2.3	5.727
LMIYEVSNRPSGVPDR	A0A075B6J9	Immunoglobulin lambda variable 2-18 OS=Homo sapiens OX=9606 GN=IGLV2-18 PE=3 SV=2	IGLV2-18	0	616.981	3	55.05	#N/A	0.3895	#N/A	0.9086	#N/A	-1.9	7.4964	58.55	0	3609200	-3.7	4.7859	58.47	0	157337600	-4.6	#N/A	54.74	#N/A	331344416	-4.2	4.4779	53.83	0	401000480	#N/A	2.464	#N/A	0.0514	#N/A	#N/A	-2.1869	#N/A	1	#N/A	#N/A	2.1446	#N/A	0.1106	#N/A	#N/A	2.0049
LMIYEVSNRPSGVPDR	A0A075B6J9	Immunoglobulin lambda variable 2-18 OS=Homo sapiens OX=9606 GN=IGLV2-18 PE=3 SV=2	IGLV2-18	0	611.649	3	58.86	0.7	4.6326	62.79	0	2496955	1.3	8.1859	59.85	0	168965184	-0.9	5.6743	59.77	0	109227792	2.1	#N/A	59.04	#N/A	37467296	-0.1	9.1932	59.62	0	265633504	0.3	9.011	59.32	0	262967232	#N/A	2.6056	#N/A	0.0354	#N/A	-0.8	8.9825	59.45	0	178058736	-0.6	6.8802
ITCGGNNIGSK	A0A075B6K2	Immunoglobulin lambda variable 3-12 OS=Homo sapiens OX=9606 GN=IGLV3-12 PE=3 SV=2	IGLV3-12	0	560.774	2	17.39	#N/A	0.3501	#N/A	0.9086	#N/A	0.5	9.4255	13.83	0	68405912	0.5	9.27	13.99	0	101437896	-4.1	#N/A	18.36	#N/A	86945216	#N/A	0.5403	#N/A	0.9086	#N/A	1.6	10.1936	14.35	0	115414736	0	7.7812	13.77	0	78720488	#N/A	2.4043	#N/A	0.0598	#N/A	5.1	4.8945
FSGSNPGNTATLTISR	A0A075B6K2	Immunoglobulin lambda variable 3-12 OS=Homo sapiens OX=9606 GN=IGLV3-12 PE=3 SV=2	IGLV3-12	0	811.91	2	49.17	#N/A	2.89	#N/A	0.0157	#N/A	#N/A	2.5755	#N/A	0.0384	#N/A	#N/A	2.8884	#N/A	0.0158	#N/A	4.9	#N/A	49.43	#N/A	27795884	#N/A	3.0094	#N/A	0.0109	#N/A	#N/A	2.5016	#N/A	0.0467	#N/A	-5.8	3.607	51.44	0.0014	814783552	#N/A	2.8098	#N/A	0.0199	#N/A	#N/A	2.5772
SGQAPVLVIYEDSK	A0A075B6K4	Immunoglobulin lambda variable 3-10 OS=Homo sapiens OX=9606 GN=IGLV3-10 PE=3 SV=2	IGLV3-10	0	753.396	2	73.25	-4	8.798	70.76	0	12494566	-1.6	9.3346	70.6	0	30993724	-4.4	8.4859	70.31	0	81107760	3.8	#N/A	69.71	#N/A	132029800	0.3	9.0941	75.2	0	186155344	-0.6	9.1054	70.17	0	218923120	-4	6.7268	70.37	0	12748993	2.5	7.2084	69.42	0	63424976	3.1	8.6441
SGQAPVLVIYEDSK	A0A075B6K4	Immunoglobulin lambda variable 3-10 OS=Homo sapiens OX=9606 GN=IGLV3-10 PE=3 SV=2	IGLV3-10	0	502.6	3	73.25	#N/A	8.798	70.76	0	0	-0.4	9.3346	70.6	0	1178773	-2.5	8.4859	70.31	0	2392453	-0.9	#N/A	69.71	#N/A	4739395	1.2	9.0941	75.2	0	8903604	-3.5	9.1054	70.17	0	3891076	-4.1	6.7268	70.37	0	1506831	-5	7.2084	69.42	0	1028281	-7.3	8.6441
NVHWYQQK	A0A075B6K5	Immunoglobulin lambda variable 3-9 OS=Homo sapiens OX=9606 GN=IGLV3-9 PE=3 SV=1	IGLV3-9	0	551.775	2	27.08	0.4	4.4359	29.87	0	54015088	-4.2	6.3822	28.9	0	49665472	-3.4	6.1414	25.92	0	57952616	-0.8	#N/A	28.78	#N/A	26722146	-4.9	4.6695	28.31	0	312516992	-5.4	4.715	28.4	0	198894784	-4.4	7.5899	27.5	0	507606880	-5.5	5.9577	27.99	0	1854416768	-1.6	5.0476
PGQAPVLVIYR	A0A075B6K5	Immunoglobulin lambda variable 3-9 OS=Homo sapiens OX=9606 GN=IGLV3-9 PE=3 SV=1	IGLV3-9	0	606.859	2	68.34	1.9	8.9801	72.61	0	335339296	1.1	8.883	71.97	0	706022080	1.9	8.3769	71.8	0	826991616	1.7	#N/A	71.93	#N/A	456266336	2.3	8.8495	71.62	0	184628256	2.1	8.4618	71.41	0	1339446528	2.2	8.7284	71.52	0	379438976	1.5	8.9319	71.43	0	330057216	2.8	8.6882
ASGVPDRFSGSGSGTDFTLK	A0A075B6P5	Immunoglobulin kappa variable 2-28 OS=Homo sapiens OX=9606 GN=IGKV2-28 PE=3 SV=1	IGKV2-28	1	993.482	2	59.39	0.9	5.5282	60.32	0	371358	0.4	6.0589	59.72	0	386076	-0.9	5.6859	59.75	0	788851	2.7	#N/A	59.88	#N/A	458741	2.2	5.0997	58.44	0	249126	0.4	5.2888	59.39	0	9973980	-4.9	5.6842	57.69	0	1163466	0.7	4.3027	59.33	0.0001	6676307	#N/A	2.8789
ASGVPDRFSGSGSGTDFTLK	A0A075B6P5	Immunoglobulin kappa variable 2-28 OS=Homo sapiens OX=9606 GN=IGKV2-28 PE=3 SV=1	IGKV2-28	1	662.657	3	59.39	1.7	5.5282	60.32	0	119668752	1.7	6.0589	59.72	0	91168400	1.5	5.6859	59.75	0	185111584	1.3	#N/A	59.88	#N/A	119001848	1.7	5.0997	58.44	0	55364640	2.2	5.2888	59.39	0	262587424	5.2	5.6842	57.69	0	125817016	2.1	4.3027	59.33	0.0001	156446592	#N/A	2.8789
FSGSGSGTDFTLK	A0A075B6P5	Immunoglobulin kappa variable 2-28 OS=Homo sapiens OX=9606 GN=IGKV2-28 PE=3 SV=1	IGKV2-28	0	652.312	2	49.46	1.5	9.208	50.29	0	467443296	1.8	9.1634	49.58	0	650333760	0.9	9.3007	49.67	0	444621440	1.5	#N/A	49.9	#N/A	409539488	1.1	9.2624	49.78	0	365044864	1.9	9.1785	49.22	0	595434816	1.9	8.9833	49.18	0	704358464	2.7	9.0295	52.45	0	366220864	2	9.2826
NTLYLQMGSLR	A0A075B6Q5	Immunoglobulin heavy variable 3-64 OS=Homo sapiens OX=9606 GN=IGHV3-64 PE=3 SV=1	IGHV3-64	0	656.34	2	52.57	#N/A	0.1059	#N/A	0.9086	#N/A	#N/A	0.0273	#N/A	0.9086	#N/A	#N/A	-0.1156	#N/A	0.9086	#N/A	0	#N/A	54.38	#N/A	480883	#N/A	0.3007	#N/A	0.9086	#N/A	#N/A	0.8223	#N/A	0.9086	#N/A	#N/A	0.1352	#N/A	0.9086	#N/A	#N/A	0.134	#N/A	0.9086	#N/A	#N/A	-2.0348
PGQPPQLLIYEVSNR	A0A075B6S2	Immunoglobulin kappa variable 2D-29 OS=Homo sapiens OX=9606 GN=IGKV2D-29 PE=3 SV=1	IGKV2D-29	0	855.962	2	85.34	#N/A	-0.2085	#N/A	0.9086	#N/A	#N/A	0.1343	#N/A	0.9086	#N/A	2.6	3.7077	86.11	0.001	6114192	11.3	#N/A	84.47	#N/A	6316	3.8	9.9423	86	0	6181941	-5.7	6.0558	84	0	1629811	#N/A	-0.4549	#N/A	0.9087	#N/A	#N/A	-0.1614	#N/A	0.9086	#N/A	-1.1	5.1054
PGQPPQLLIYEVSNR	A0A075B6S2	Immunoglobulin kappa variable 2D-29 OS=Homo sapiens OX=9606 GN=IGKV2D-29 PE=3 SV=1	IGKV2D-29	0	570.977	3	85.34	#N/A	-0.2085	#N/A	0.9086	#N/A	#N/A	0.1343	#N/A	0.9086	#N/A	2.5	3.7077	86.11	0.001	6903669	4.8	#N/A	84.47	#N/A	270970	3.8	9.9423	86	0	8953813	1	6.0558	84	0	569203	#N/A	-0.4549	#N/A	0.9087	#N/A	#N/A	-0.1614	#N/A	0.9086	#N/A	0.6	5.1054
NYLAWYQQK	A0A075B6S5	Immunoglobulin kappa variable 1-27 OS=Homo sapiens OX=9606 GN=IGKV1-27 PE=3 SV=1	IGKV1-27	0	607.304	2	58.35	3	4.924	60.32	0	15031342	#N/A	2.9182	#N/A	0.0144	#N/A	#N/A	2.1535	#N/A	0.1084	#N/A	-3.9	#N/A	58.95	#N/A	942103104	0	4.779	54.8	0	31609084	4.5	3.2811	59.34	0.0045	98066608	#N/A	2.5866	#N/A	0.0372	#N/A	#N/A	1.1329	#N/A	0.6464	#N/A	7	4.2074
IIPGFMCQGGDFTR	A0A075B759	Peptidyl-prolyl cis-trans isomerase A-like 4E OS=Homo sapiens OX=9606 GN=PPIAL4E PE=3 SV=1	PPIAL4E	0	799.876	2	78.68	#N/A	-0.633	#N/A	0.9294	#N/A	#N/A	-0.3403	#N/A	0.9086	#N/A	#N/A	0.0544	#N/A	0.9086	#N/A	-0.4	#N/A	82.41	#N/A	22342	#N/A	-0.1737	#N/A	0.9086	#N/A	#N/A	-0.0631	#N/A	0.9086	#N/A	#N/A	-0.2419	#N/A	0.9086	#N/A	#N/A	-0.2458	#N/A	0.9086	#N/A	#N/A	-0.4328
SGINVGTYR	A0A087WSX0	Immunoglobulin lambda variable 5-45 OS=Homo sapiens OX=9606 GN=IGLV5-45 PE=3 SV=1	IGLV5-45	0	483.754	2	34.44	#N/A	1.5584	#N/A	0.3455	#N/A	0.1	3.2239	35.13	0.0055	15627500	#N/A	2.7893	#N/A	0.0211	#N/A	1.4	#N/A	35.76	#N/A	23548962	#N/A	2.4166	#N/A	0.058	#N/A	-0.2	4.6107	35.29	0	15667902	#N/A	1.7117	#N/A	0.2652	#N/A	3	3.1079	35.16	0.008	8588851	1.3	4.4969
PGSPPQYLLR	A0A087WSX0	Immunoglobulin lambda variable 5-45 OS=Homo sapiens OX=9606 GN=IGLV5-45 PE=3 SV=1	IGLV5-45	0	564.314	2	53.98	1.9	9.4139	55.11	0	174326736	1.6	9.2095	53.78	0	473291712	2	9.3707	53.92	0	394587840	1.5	#N/A	54.35	#N/A	146130928	2.1	9.2195	54.2	0	235517744	3	9.1208	53.4	0	263910640	2.2	9.0512	53.03	0	318581984	2.1	9.4107	53.71	0	98548352	0.6	9.3127
LSSVTAADTAVYYCAR	A0A087WSY4	Immunoglobulin heavy variable 4-30-2 OS=Homo sapiens OX=9606 GN=IGHV4-30-2 PE=3 SV=1	IGHV4-30-2	0	874.42	2	59.47	3.3	9.2106	62.77	0	2538283	1.9	8.9555	62.25	0	11013586	2	9.2873	62.23	0	20295246	4	#N/A	62.17	#N/A	6229175	2	9.5695	62.09	0	26655516	1.9	9.9096	61.82	0	22275690	#N/A	3.0307	#N/A	0.0102	#N/A	1.6	9.2002	61.97	0	14621552	2.8	7.5557
LSSVTAADTAVYYCAR	A0A087WSY4	Immunoglobulin heavy variable 4-30-2 OS=Homo sapiens OX=9606 GN=IGHV4-30-2 PE=3 SV=1	IGHV4-30-2	0	583.282	3	59.47	0.4	9.2106	62.77	0	10971802	2.9	8.9555	62.25	0	5394592	3.3	9.2873	62.23	0	4112321	0.8	#N/A	62.17	#N/A	8616706	4.2	9.5695	62.09	0	15019483	2.2	9.9096	61.82	0	16756780	#N/A	3.0307	#N/A	0.0102	#N/A	0.8	9.2002	61.97	0	9021568	0.4	7.5557
YLLYYHSDSNK	A0A0A0MRZ9	Immunoglobulin lambda variable 5-52 OS=Homo sapiens OX=9606 GN=IGLV5-52 PE=3 SV=1	IGLV5-52	0	701.836	2	43.19	#N/A	-1.1863	#N/A	1	#N/A	#N/A	0.6866	#N/A	0.9086	#N/A	#N/A	2.3178	#N/A	0.0739	#N/A	3.7	#N/A	42.14	#N/A	38925412	#N/A	1.8147	#N/A	0.219	#N/A	#N/A	1.7287	#N/A	0.2572	#N/A	#N/A	2.8756	#N/A	0.0164	#N/A	#N/A	1.0426	#N/A	0.7222	#N/A	#N/A	1.4073
ASGYTFTYR	A0A0A0MS14	Immunoglobulin heavy variable 1-45 OS=Homo sapiens OX=9606 GN=IGHV1-45 PE=3 SV=1	IGHV1-45	0	533.254	2	43.56	2	7.5827	45.96	0	18240206	#N/A	2.809	#N/A	0.02	#N/A	#N/A	0.4318	#N/A	0.9086	#N/A	-0.9	#N/A	43.77	#N/A	848870464	#N/A	-0.3364	#N/A	0.9086	#N/A	#N/A	0.2359	#N/A	0.9086	#N/A	#N/A	0.9202	#N/A	0.8294	#N/A	#N/A	-0.6409	#N/A	0.931	#N/A	2.5	3.0935
GLEWVGFIR	A0A0A0MS15	Immunoglobulin heavy variable 3-49 OS=Homo sapiens OX=9606 GN=IGHV3-49 PE=3 SV=1	IGHV3-49	0	538.798	2	94.91	#N/A	-0.0388	#N/A	0.9086	#N/A	#N/A	0.3322	#N/A	0.9086	#N/A	#N/A	1.2593	#N/A	0.5458	#N/A	-4.5	#N/A	92.35	#N/A	261436	3.5	4.2232	93.66	0.0001	3602513	3.3	6.5606	93.73	0	3041932	#N/A	-0.2132	#N/A	0.9086	#N/A	2.3	4.2038	93.66	0.0001	1524942	#N/A	1.9825
AYGGTTEYAASVK	A0A0A0MS15	Immunoglobulin heavy variable 3-49 OS=Homo sapiens OX=9606 GN=IGHV3-49 PE=3 SV=1	IGHV3-49	0	659.32	2	32.67	#N/A	2.3919	#N/A	0.0617	#N/A	3.4	7.7527	34.05	0	344018208	#N/A	0.3648	#N/A	0.9086	#N/A	-1.3	#N/A	35.66	#N/A	247060128	#N/A	0.4185	#N/A	0.9086	#N/A	#N/A	2.6156	#N/A	0.0344	#N/A	#N/A	0.8962	#N/A	0.852	#N/A	#N/A	1.5254	#N/A	0.3648	#N/A	#N/A	-0.4207
SIAYLQMNSLK	A0A0A0MS15	Immunoglobulin heavy variable 3-49 OS=Homo sapiens OX=9606 GN=IGHV3-49 PE=3 SV=1	IGHV3-49	0	634.339	2	68.4	#N/A	1.9165	#N/A	0.1795	#N/A	#N/A	2.8212	#N/A	0.0193	#N/A	#N/A	1.7032	#N/A	0.2693	#N/A	-2.4	#N/A	68.99	#N/A	10914498	-2.2	3.5179	69.13	0.002	36691440	-2.8	3.7522	68.68	0.0008	89713184	#N/A	-0.1946	#N/A	0.9086	#N/A	#N/A	0.3314	#N/A	0.9086	#N/A	#N/A	2.8259
ASQSIGSSLHWYQQKPDQSPK	A0A0A0MT36	Immunoglobulin kappa variable 6D-21 OS=Homo sapiens OX=9606 GN=IGKV6D-21 PE=3 SV=1	IGKV6D-21	0	791.393	3	51.89	#N/A	0.1085	#N/A	0.9086	#N/A	2.2	5.0502	48.9	0	60436132	#N/A	2.5205	#N/A	0.0444	#N/A	3.5	#N/A	54.54	#N/A	5252569	#N/A	0.8965	#N/A	0.8517	#N/A	#N/A	2.7806	#N/A	0.0217	#N/A	1	7.0507	52.26	0	935893	#N/A	0.9136	#N/A	0.8354	#N/A	#N/A	1.848
ASQSIGSSLHWYQQKPDQSPK	A0A0A0MT36	Immunoglobulin kappa variable 6D-21 OS=Homo sapiens OX=9606 GN=IGKV6D-21 PE=3 SV=1	IGKV6D-21	0	593.796	4	51.89	#N/A	0.1085	#N/A	0.9086	#N/A	3.9	5.0502	48.9	0	242664304	#N/A	2.5205	#N/A	0.0444	#N/A	3.2	#N/A	54.54	#N/A	27008276	#N/A	0.8965	#N/A	0.8517	#N/A	#N/A	2.7806	#N/A	0.0217	#N/A	5	7.0507	52.26	0	18342594	#N/A	0.9136	#N/A	0.8354	#N/A	#N/A	1.848
YASQSISGVPSR	A0A0A0MT36	Immunoglobulin kappa variable 6D-21 OS=Homo sapiens OX=9606 GN=IGKV6D-21 PE=3 SV=1	IGKV6D-21	0	626.32	2	31.85	2.8	9.2608	35.18	0	166580848	2.2	9.3549	32.67	0	223541552	1	9.5617	35.4	0	204910384	1.3	#N/A	33.82	#N/A	601751680	0.8	9.2617	33.79	0	390129344	2	9.0044	34.39	0	714957760	2.2	9.2145	32.44	0	250775312	2.6	9.629	34.42	0	74980328	2.9	9.6009
NTLYLQMNSLK	A0A0B4J1V0	Immunoglobulin heavy variable 3-15 OS=Homo sapiens OX=9606 GN=IGHV3-15 PE=3 SV=1	IGHV3-15	0	662.85	2	66.63	#N/A	0.2567	#N/A	0.9086	#N/A	0.3	3.3938	66.65	0.0031	413200	#N/A	2.1897	#N/A	0.0999	#N/A	1.6	#N/A	66.78	#N/A	251380	#N/A	0.7809	#N/A	0.9086	#N/A	#N/A	1.3354	#N/A	0.4896	#N/A	-2.6	6.8366	66.32	0	586375	#N/A	-0.4003	#N/A	0.9086	#N/A	#N/A	0.5932
NSLYLQMNSLR	A0A0B4J1V1	Immunoglobulin heavy variable 3-21 OS=Homo sapiens OX=9606 GN=IGHV3-21 PE=1 SV=1	IGHV3-21	0	669.845	2	69.71	1.3	5.7987	68.99	0	2804571	-0.2	9.4693	68.36	0	6477561	5.2	4.9593	71.78	0	2502900	0.7	#N/A	68.39	#N/A	1138862	0.2	8.064	71.47	0	6789757	-2	7.7347	71.32	0	6746014	-4.5	5.3111	71.36	0	7840724	-1.3	5.8669	71.33	0	5548374	-3.8	3.9551
NSLYLQMNSLR	A0A0B4J1V1	Immunoglobulin heavy variable 3-21 OS=Homo sapiens OX=9606 GN=IGHV3-21 PE=1 SV=1	IGHV3-21	0	677.843	2	49.08	-0.1	6.9335	52.17	0	181459856	-0.4	3.8007	51.36	0.0007	227672544	-0.5	6.5127	51.47	0	149293856	-4.6	#N/A	46.96	#N/A	76200480	-0.5	9.206	51.34	0	210818000	0.5	7.309	51.1	0	56209524	-0.1	4.6921	50.93	0	183176208	-0.5	5.7831	51.07	0	81176120	-0.3	6.543
MGVSWIR	A0A0B4J1V2	Immunoglobulin heavy variable 2-26 OS=Homo sapiens OX=9606 GN=IGHV2-26 PE=3 SV=1	IGHV2-26	0	424.726	2	59.15	2	9.3312	62.76	0	38251148	1.1	9.3317	62.1	0	120657792	1.2	6.7321	61.89	0	21880714	1.6	#N/A	62.26	#N/A	19663046	1.2	5.1518	61.94	0	54909144	2	8.9073	57.79	0	944011	1.7	5.4456	61.23	0	40516556	1.9	7.1041	61.46	0	44351820	1.8	7.8788
NTAYLQMNSLK	A0A0B4J1V6	Immunoglobulin heavy variable 3-73 OS=Homo sapiens OX=9606 GN=IGHV3-73 PE=3 SV=1	IGHV3-73	0	641.827	2	54.35	#N/A	1.6561	#N/A	0.2928	#N/A	#N/A	-0.2878	#N/A	0.9086	#N/A	#N/A	1.7777	#N/A	0.2348	#N/A	-3.8	#N/A	54.3	#N/A	127966344	-5	3.5662	57.1	0.0017	173293584	#N/A	-0.0102	#N/A	0.9086	#N/A	#N/A	2.896	#N/A	0.0154	#N/A	#N/A	1.3673	#N/A	0.4669	#N/A	#N/A	0.575
NTAYLQMNSLK	A0A0B4J1V6	Immunoglobulin heavy variable 3-73 OS=Homo sapiens OX=9606 GN=IGHV3-73 PE=3 SV=1	IGHV3-73	0	649.824	2	36.25	#N/A	1.1192	#N/A	0.6575	#N/A	#N/A	2.019	#N/A	0.1452	#N/A	0.6	4.9838	37.95	0	133128392	0.2	#N/A	38.26	#N/A	42903112	-0.3	3.0687	37.96	0.0091	115858120	#N/A	1.8322	#N/A	0.2119	#N/A	#N/A	1.6987	#N/A	0.2715	#N/A	#N/A	-0.5995	#N/A	0.9228	#N/A	#N/A	-0.3668
GLVWVSR	A0A0B4J1X5	Immunoglobulin heavy variable 3-74 OS=Homo sapiens OX=9606 GN=IGHV3-74 PE=3 SV=1	IGHV3-74	0	408.74	2	52.78	#N/A	2.5061	#N/A	0.0461	#N/A	0.6	5.5162	51.95	0	6729928	-2	3.659	49.38	0.0012	4339569	-0.1	#N/A	54.55	#N/A	25229684	2.8	4.5613	55.61	0	2632818	1.5	8.6465	56.41	0	946618560	-0.8	4.0246	54.13	0.0003	3831037	-0.7	4.0112	55.51	0.0003	9085421	#N/A	2.8566
VGTGGIVGSK	A0A0B4J1Y8	Immunoglobulin lambda variable 9-49 OS=Homo sapiens OX=9606 GN=IGLV9-49 PE=1 SV=1	IGLV9-49	0	437.753	2	23.18	2.1	6.2571	23.14	0	115014104	1	4.6459	22.71	0	782419904	0.7	6.6341	23	0	508661696	1	#N/A	23.13	#N/A	112023896	0.9	5.4865	23.11	0	167990272	1.5	6.2645	22.74	0	401616928	0.5	4.0337	22.65	0.0003	304434592	#N/A	2.9052	#N/A	0.015	#N/A	2.1	4.2924
FSVLGSGLNR	A0A0B4J1Y8	Immunoglobulin lambda variable 9-49 OS=Homo sapiens OX=9606 GN=IGLV9-49 PE=1 SV=1	IGLV9-49	0	525.291	2	59.52	1.8	8.7234	63.83	0	81982472	0.3	9.0408	63.41	0	412797984	-2.1	8.5962	63.07	0	947758976	-3.3	#N/A	63.29	#N/A	630693824	-3.2	6.8411	63.02	0	1031844416	-2.4	8.526	62.61	0	2458217728	-0.7	8.4354	63.04	0	475325248	#N/A	2.934	#N/A	0.0138	#N/A	-3.3	4.7716
ANSYTTEYAASVK	A0A0B4J1Y9	Immunoglobulin heavy variable 3-72 OS=Homo sapiens OX=9606 GN=IGHV3-72 PE=3 SV=1	IGHV3-72	0	702.836	2	36.68	#N/A	2.5516	#N/A	0.0409	#N/A	1	6.0113	37.51	0	13414317	-0.5	5.1486	38	0	17817728	2.2	#N/A	38.7	#N/A	100546008	1.2	5.227	38.5	0	172174720	#N/A	2.8043	#N/A	0.0202	#N/A	4.2	4.5847	37.49	0	71785656	2.1	7.0045	37.9	0	34720388	#N/A	2.8259
NSLYLQMNSLK	A0A0B4J1Y9	Immunoglobulin heavy variable 3-72 OS=Homo sapiens OX=9606 GN=IGHV3-72 PE=3 SV=1	IGHV3-72	0	655.842	2	68.08	#N/A	0.4796	#N/A	0.9086	#N/A	#N/A	1.8025	#N/A	0.2242	#N/A	#N/A	0.4546	#N/A	0.9086	#N/A	4.7	#N/A	68.47	#N/A	9384354	1.1	3.9527	66.65	0.0004	25918516	#N/A	0.1291	#N/A	0.9086	#N/A	#N/A	2.1629	#N/A	0.1061	#N/A	#N/A	-0.7731	#N/A	0.9583	#N/A	#N/A	1.4732
YASQSFSGVPSR	A0A0C4DH24	Immunoglobulin kappa variable 6-21 OS=Homo sapiens OX=9606 GN=IGKV6-21 PE=3 SV=1	IGKV6-21	0	643.312	2	38.29	0.3	7.28	40.9	0	13373907	0.2	8.8811	39.64	0	23809072	-2.9	3.9388	38.24	0.0004	59902420	-3.6	#N/A	38.7	#N/A	29781828	1.1	8.7195	38.41	0	95265816	#N/A	0.3757	#N/A	0.9086	#N/A	-0.7	4.3901	39.07	0.0001	2085401	#N/A	0.7328	#N/A	0.9086	#N/A	4.6	5.9932
ASQSVSSSYLAWYQQK	A0A0C4DH25	Immunoglobulin kappa variable 3D-20 OS=Homo sapiens OX=9606 GN=IGKV3D-20 PE=3 SV=1	IGKV3D-20	0	916.944	2	68.71	#N/A	1.4202	#N/A	0.4312	#N/A	#N/A	1.5446	#N/A	0.3536	#N/A	7.9	4.3448	67.45	0.0001	1812309	6.6	#N/A	68.54	#N/A	2728768	5.9	4.4567	72.41	0	9037430	0.2	5.2866	70.3	0	5710411	#N/A	0.4278	#N/A	0.9086	#N/A	#N/A	2.2672	#N/A	0.0834	#N/A	-2.6	4.8171
ASQSVSSSYLAWYQQK	A0A0C4DH25	Immunoglobulin kappa variable 3D-20 OS=Homo sapiens OX=9606 GN=IGKV3D-20 PE=3 SV=1	IGKV3D-20	0	611.632	3	68.71	#N/A	1.4202	#N/A	0.4312	#N/A	#N/A	1.5446	#N/A	0.3536	#N/A	0.5	4.3448	67.45	0.0001	11041387	1.5	#N/A	68.54	#N/A	49791352	6.4	4.4567	72.41	0	11025834	2.6	5.2866	70.3	0	9291559	#N/A	0.4278	#N/A	0.9086	#N/A	#N/A	2.2672	#N/A	0.0834	#N/A	1.2	4.8171
FSGSGSGTDFTLTISR	A0A0C4DH25	Immunoglobulin kappa variable 3D-20 OS=Homo sapiens OX=9606 GN=IGKV3D-20 PE=3 SV=1	IGKV3D-20	0	816.897	2	70.21	1.6	9.0804	72.25	0	224596096	1.2	9.1043	70.49	0	43880084	0.9	9.301	70.33	0	75920688	1.1	#N/A	70.47	#N/A	72747496	1.8	9.225	70.23	0	116829424	2.2	9.2087	70.05	0	80471272	1.5	8.8471	70.25	0	51337828	1.1	9.4076	70.18	0	69592256	1.4	8.8794
FSGSGSGTDFTLTISR	A0A0C4DH25	Immunoglobulin kappa variable 3D-20 OS=Homo sapiens OX=9606 GN=IGKV3D-20 PE=3 SV=1	IGKV3D-20	0	544.934	3	70.21	-3.2	9.0804	72.25	0	1356516	1.7	9.1043	70.49	0	72671640	1.8	9.301	70.33	0	59775488	2	#N/A	70.47	#N/A	174817424	1.9	9.225	70.23	0	41655560	2.3	9.2087	70.05	0	89118488	2.1	8.8471	70.25	0	104012008	1.6	9.4076	70.18	0	53686232	2.4	8.8794
VTMTTDTSTSTAYMELR	A0A0C4DH31	Immunoglobulin heavy variable 1-18 OS=Homo sapiens OX=9606 GN=IGHV1-18 PE=3 SV=1	IGHV1-18	0	962.437	2	54.55	0.5	5.1986	58.22	0	52327	#N/A	3.5583	57.27	0.0017	0	#N/A	0.8364	#N/A	0.9067	#N/A	0.1	#N/A	54.62	#N/A	99193	#N/A	5.2946	57.61	0	0	5.1	5.9737	56.55	0	507884	#N/A	2.1774	#N/A	0.1027	#N/A	-1.4	3.9807	57.06	0.0003	78207	1.7	3.4541
VTMTTDTSTSTAYMELR	A0A0C4DH31	Immunoglobulin heavy variable 1-18 OS=Homo sapiens OX=9606 GN=IGHV1-18 PE=3 SV=1	IGHV1-18	0	641.961	3	54.55	2.3	5.1986	58.22	0	19685172	-5.6	3.5583	57.27	0.0017	222871	#N/A	0.8364	#N/A	0.9067	#N/A	4.4	#N/A	54.62	#N/A	17087166	-0.1	5.2946	57.61	0	27008720	-0.9	5.9737	56.55	0	24315870	#N/A	2.1774	#N/A	0.1027	#N/A	6.9	3.9807	57.06	0.0003	8479108	2.6	3.4541
VTMSVDTSK	A0A0C4DH34	Immunoglobulin heavy variable 4-28 OS=Homo sapiens OX=9606 GN=IGHV4-28 PE=3 SV=1	IGHV4-28	0	484.242	2	23.99	-2.1	9.329	26.1	0	78625648	1.1	8.5453	24.88	0	511787584	1.2	9.5558	21.72	0	88421280	0.6	#N/A	25.38	#N/A	314525088	0.6	8.8206	25.18	0	200394144	2.3	8.8904	21.56	0	41848244	2.4	8.901	21.16	0	81464872	0.4	8.6692	24.99	0	253600944	-0.8	8.7985
VTMSVDTSK	A0A0C4DH34	Immunoglobulin heavy variable 4-28 OS=Homo sapiens OX=9606 GN=IGHV4-28 PE=3 SV=1	IGHV4-28	0	492.239	2	20.33	#N/A	1.1072	#N/A	0.6676	#N/A	#N/A	1.3477	#N/A	0.481	#N/A	#N/A	1.1476	#N/A	0.6341	#N/A	6.3	#N/A	20.57	#N/A	40893080	#N/A	2.1203	#N/A	0.1167	#N/A	#N/A	2.1324	#N/A	0.1136	#N/A	0	3.4794	20.44	0.0023	118646608	#N/A	1.6085	#N/A	0.3177	#N/A	-1.1	3.086
LSSVTAVDTAVYYCAR	A0A0C4DH34	Immunoglobulin heavy variable 4-28 OS=Homo sapiens OX=9606 GN=IGHV4-28 PE=3 SV=1	IGHV4-28	0	888.435	2	67.72	#N/A	-1.9748	#N/A	1	#N/A	#N/A	-1.3539	#N/A	1	#N/A	4.3	3.1585	64.13	0.0068	61935032	-0.3	#N/A	67.47	#N/A	2311949	4.9	5.1693	63.97	0	71061656	#N/A	-0.053	#N/A	0.9086	#N/A	#N/A	-0.6121	#N/A	0.9253	#N/A	#N/A	2.4374	#N/A	0.0551	#N/A	#N/A	2.802
LSSVTAVDTAVYYCAR	A0A0C4DH34	Immunoglobulin heavy variable 4-28 OS=Homo sapiens OX=9606 GN=IGHV4-28 PE=3 SV=1	IGHV4-28	0	592.626	3	67.72	#N/A	-1.9748	#N/A	1	#N/A	#N/A	-1.3539	#N/A	1	#N/A	3.2	3.1585	64.13	0.0068	40415948	0.4	#N/A	67.47	#N/A	10051304	2.4	5.1693	63.97	0	12145528	#N/A	-0.053	#N/A	0.9086	#N/A	#N/A	-0.6121	#N/A	0.9253	#N/A	#N/A	2.4374	#N/A	0.0551	#N/A	#N/A	2.802
ASDTAMYYCAR	A0A0C4DH38	Immunoglobulin heavy variable 5-51 OS=Homo sapiens OX=9606 GN=IGHV5-51 PE=3 SV=1	IGHV5-51	0	654.771	2	33.65	1.2	5.6663	35.92	0	43446220	2.8	5.9861	35.06	0	113935104	#N/A	2.7626	#N/A	0.0228	#N/A	0.9	#N/A	32.99	#N/A	860708	2.2	3.5384	35.49	0.0018	11595589	3	5.7392	35.18	0	80924584	4	5.819	34.8	0	33657784	3.1	7.782	35	0	18115114	2.8	3.604
MTQSPSSFSASTGDR	A0A0C4DH67	Immunoglobulin kappa variable 1-8 OS=Homo sapiens OX=9606 GN=IGKV1-8 PE=3 SV=1	IGKV1-8	0	779.844	2	34.16	0.2	3.8255	31.71	0.0006	4970198	1.7	9.4552	32.6	0	47403008	#N/A	1.5247	#N/A	0.3653	#N/A	3.6	#N/A	32.05	#N/A	6965129	1.8	4.2318	32.93	0.0001	19303672	#N/A	-0.3062	#N/A	0.9086	#N/A	#N/A	1.0879	#N/A	0.6839	#N/A	#N/A	0.612	#N/A	0.9086	#N/A	#N/A	1.2954
FSGSGAGTDFTLK	A0A0C4DH68	Immunoglobulin kappa variable 2-24 OS=Homo sapiens OX=9606 GN=IGKV2-24 PE=3 SV=1	IGKV2-24	0	644.314	2	53.96	1.2	8.8924	56.17	0	572242688	1	9.1099	55.49	0	826857536	1.2	8.8944	55.51	0	616428416	1.4	#N/A	55.64	#N/A	443577568	1.1	8.8721	55.27	0	770647360	1.9	9.0229	55.07	0	508388512	0.8	8.4341	55	0	993775488	0.6	6.7848	55.12	0	625255872	1.9	8.7734
NDLGWYQQK	A0A0C4DH72	Immunoglobulin kappa variable 1-6 OS=Homo sapiens OX=9606 GN=IGKV1-6 PE=3 SV=1	IGKV1-6	0	576.278	2	42.9	2.3	7.8028	46.36	0	236694864	#N/A	-0.0236	#N/A	0.9086	#N/A	#N/A	2.1837	#N/A	0.1013	#N/A	1.5	#N/A	42.94	#N/A	20742932	1.3	7.3148	45.89	0	122898752	#N/A	2.3866	#N/A	0.0625	#N/A	#N/A	2.3569	#N/A	0.0672	#N/A	-3.4	3.075	40.72	0.0089	9331806	2.9	8.182
NDLGWYQQKPGK	A0A0C4DH72	Immunoglobulin kappa variable 1-6 OS=Homo sapiens OX=9606 GN=IGKV1-6 PE=3 SV=1	IGKV1-6	0	717.362	2	38.54	2	9.1202	38.18	0	106105560	#N/A	2.3051	#N/A	0.0762	#N/A	1.5	8.9617	37.79	0	46146140	2.3	#N/A	38.11	#N/A	38327736	2.2	8.4156	37.9	0	130345720	#N/A	0.8817	#N/A	0.8653	#N/A	1.9	4.699	36.83	0	8502373	#N/A	0.541	#N/A	0.9086	#N/A	#N/A	1.8895
NDLGWYQQKPGK	A0A0C4DH72	Immunoglobulin kappa variable 1-6 OS=Homo sapiens OX=9606 GN=IGKV1-6 PE=3 SV=1	IGKV1-6	0	478.577	3	38.54	1.1	9.1202	38.18	0	158955728	#N/A	2.3051	#N/A	0.0762	#N/A	1	8.9617	37.79	0	107364384	0.3	#N/A	38.11	#N/A	81134992	-0.2	8.4156	37.9	0	179069312	#N/A	0.8817	#N/A	0.8653	#N/A	-1.2	4.699	36.83	0	83907872	#N/A	0.541	#N/A	0.9086	#N/A	#N/A	1.8895
VSGYTFTDYYMHWVQQAPGK	A0A0G2JMI3	Immunoglobulin heavy variable 1-69-2 OS=Homo sapiens OX=9606 GN=IGHV1-69-2 PE=3 SV=2	IGHV1-69-2	0	798.7	3	88.02	#N/A	1.0971	#N/A	0.6762	#N/A	#N/A	0.5624	#N/A	0.9086	#N/A	#N/A	1.1837	#N/A	0.6047	#N/A	1	#N/A	86.74	#N/A	105652	#N/A	1.9791	#N/A	0.1579	#N/A	#N/A	1.7415	#N/A	0.2512	#N/A	#N/A	0.6512	#N/A	0.9086	#N/A	#N/A	1.1137	#N/A	0.6623	#N/A	#N/A	1.2176
NTLYLQMSSLR	A0A0J9YX35	Immunoglobulin heavy variable 3-64D OS=Homo sapiens OX=9606 GN=IGHV3-64D PE=3 SV=1	IGHV3-64D	0	663.348	2	73.09	-2.6	6.6956	72.46	0	14003886	-5	6.1942	71.55	0	71518432	-5.2	8.0581	71.78	0	77367616	-4.6	#N/A	71.87	#N/A	88081688	-5.1	7.9717	71.62	0	51370040	-5.3	7.6303	71.42	0	190288192	-4.6	8.1522	71.28	0	65735860	-4.7	8.0028	71.44	0	43040028	-2.8	8.4232
NTLYLQMSSLR	A0A0J9YX35	Immunoglobulin heavy variable 3-64D OS=Homo sapiens OX=9606 GN=IGHV3-64D PE=3 SV=1	IGHV3-64D	0	671.345	2	52.52	#N/A	0.6059	#N/A	0.9086	#N/A	-3.8	4.9273	54.01	0	622826	#N/A	1.3065	#N/A	0.5108	#N/A	-8.3	#N/A	53.56	#N/A	259682	#N/A	-0.3163	#N/A	0.9086	#N/A	#N/A	1.0373	#N/A	0.727	#N/A	#N/A	0.6696	#N/A	0.9086	#N/A	#N/A	1.2772	#N/A	0.5325	#N/A	#N/A	0.9866
ELGCGGALAAPGGAR	A1L4H1	Soluble scavenger receptor cysteine-rich domain-containing protein SSC5D OS=Homo sapiens OX=9606 GN=SSC5D PE=1 SV=3	SSC5D	0	678.838	2	40.8	#N/A	-0.3668	#N/A	0.9086	#N/A	-1	7.0866	42.36	0	505001	#N/A	0.9239	#N/A	0.8264	#N/A	-2	#N/A	38.89	#N/A	81716	#N/A	1.6487	#N/A	0.2966	#N/A	#N/A	0.131	#N/A	0.9086	#N/A	#N/A	0.5613	#N/A	0.9086	#N/A	#N/A	2.9248	#N/A	0.0141	#N/A	-5	3.349
GLGQLGEAVK	A1L4H1	Soluble scavenger receptor cysteine-rich domain-containing protein SSC5D OS=Homo sapiens OX=9606 GN=SSC5D PE=1 SV=3	SSC5D	0	486.28	2	43.92	1.1	3.3153	47.02	0.004	45579788	2	5.2863	46.2	0	111289016	#N/A	1.9311	#N/A	0.1743	#N/A	-2.3	#N/A	46.65	#N/A	30782766	#N/A	2.8932	#N/A	0.0156	#N/A	2.3	4.9349	46.18	0	56929652	0.8	3.3419	44.74	0.0037	15674228	1.7	3.4575	45.92	0.0024	94904360	#N/A	1.4938
PGQSPQLLIYEVSSR	A2NJV5	Immunoglobulin kappa variable 2-29 OS=Homo sapiens OX=9606 GN=IGKV2-29 PE=3 SV=2	IGKV2-29	0	837.446	2	84.65	#N/A	-0.2232	#N/A	0.9086	#N/A	#N/A	-0.1661	#N/A	0.9086	#N/A	#N/A	0.152	#N/A	0.9086	#N/A	-6.4	#N/A	85.99	#N/A	48588752	#N/A	-0.8132	#N/A	0.9675	#N/A	-5.9	8.0698	85.71	0	124972880	2.3	3.25	82.21	0.005	3121558	#N/A	0.163	#N/A	0.9086	#N/A	-6.6	8.5646
PGQSPQLLIYEVSSR	A2NJV5	Immunoglobulin kappa variable 2-29 OS=Homo sapiens OX=9606 GN=IGKV2-29 PE=3 SV=2	IGKV2-29	0	558.633	3	84.65	#N/A	-0.2232	#N/A	0.9086	#N/A	#N/A	-0.1661	#N/A	0.9086	#N/A	#N/A	0.152	#N/A	0.9086	#N/A	-5.8	#N/A	85.99	#N/A	139680048	#N/A	-0.8132	#N/A	0.9675	#N/A	-5.7	8.0698	85.71	0	398784992	-0.8	3.25	82.21	0.005	609579	#N/A	0.163	#N/A	0.9086	#N/A	-6.3	8.5646
YAAVTQFEATDAR	A6NEC2	Puromycin-sensitive aminopeptidase-like protein OS=Homo sapiens OX=9606 GN=NPEPPSL1 PE=2 SV=3	NPEPPSL1	0	721.849	2	49.1	#N/A	-0.0335	#N/A	0.9086	#N/A	#N/A	-0.2886	#N/A	0.9086	#N/A	#N/A	0.7536	#N/A	0.9086	#N/A	2.3	#N/A	49.39	#N/A	51558	#N/A	2.5627	#N/A	0.0397	#N/A	#N/A	1.9246	#N/A	0.1766	#N/A	#N/A	0.4124	#N/A	0.9086	#N/A	#N/A	-0.7491	#N/A	0.9532	#N/A	#N/A	0.3952
AGLLEQPGAAPR	A6NH11	Glycolipid transfer protein domain-containing protein 2 OS=Homo sapiens OX=9606 GN=GLTPD2 PE=1 SV=2	GLTPD2	0	590.328	2	43.12	#N/A	1.6448	#N/A	0.2987	#N/A	#N/A	2.3703	#N/A	0.065	#N/A	-8.8	3.7238	41.77	0.0009	11753681	-3.3	#N/A	42.68	#N/A	56697660	-8.6	3.6111	42.02	0.0014	25081164	#N/A	2.0149	#N/A	0.1465	#N/A	#N/A	0.9833	#N/A	0.7738	#N/A	#N/A	1.3451	#N/A	0.4827	#N/A	#N/A	2.527
TVLENLR	A6NMB1	Sialic acid-binding Ig-like lectin 16 OS=Homo sapiens OX=9606 GN=SIGLEC16 PE=2 SV=3	SIGLEC16	0	844.489	1	53.42	#N/A	-0.4577	#N/A	0.9087	#N/A	#N/A	1.8997	#N/A	0.1856	#N/A	#N/A	1.143	#N/A	0.6379	#N/A	7.1	#N/A	53.76	#N/A	6349268480	#N/A	-1.2852	#N/A	1	#N/A	#N/A	-1.5962	#N/A	1	#N/A	#N/A	0.4353	#N/A	0.9086	#N/A	#N/A	0.9256	#N/A	0.8249	#N/A	#N/A	-1.1932
VSGVGNNISFEEK	A8K2U0	Alpha-2-macroglobulin-like protein 1 OS=Homo sapiens OX=9606 GN=A2ML1 PE=1 SV=3	A2ML1	0	690.344	2	45.31	#N/A	2.2461	#N/A	0.0876	#N/A	#N/A	0.248	#N/A	0.9086	#N/A	#N/A	1.2158	#N/A	0.5797	#N/A	2.1	#N/A	44.65	#N/A	1435042	#N/A	1.9602	#N/A	0.1643	#N/A	#N/A	1.7071	#N/A	0.2674	#N/A	#N/A	0.7373	#N/A	0.9086	#N/A	#N/A	1.9197	#N/A	0.1783	#N/A	#N/A	2.3627
LPYSVVR	A8K2U0	Alpha-2-macroglobulin-like protein 1 OS=Homo sapiens OX=9606 GN=A2ML1 PE=1 SV=3	A2ML1	0	417.248	2	40.89	1.3	8.1436	44.59	0	494831936	1.3	8.1458	43.87	0	560409728	1.1	8.1069	44.27	0	489545824	1	#N/A	44.46	#N/A	494385952	1.5	6.3111	44.21	0	386581280	1.5	7.8763	43.99	0	807804672	1.6	8.1439	43.51	0	672536896	0.9	8.0441	43.73	0	195787776	1.4	7.905
LIDIGNSCR	O00139	Kinesin-like protein KIF2A OS=Homo sapiens OX=9606 GN=KIF2A PE=1 SV=3	KIF2A	0	524.266	2	38.64	#N/A	0.2129	#N/A	0.9086	#N/A	#N/A	0.4025	#N/A	0.9086	#N/A	#N/A	1.5927	#N/A	0.3262	#N/A	-2.9	#N/A	39.44	#N/A	29287864	#N/A	-0.159	#N/A	0.9086	#N/A	#N/A	0.7787	#N/A	0.9086	#N/A	#N/A	-0.0679	#N/A	0.9086	#N/A	#N/A	0.167	#N/A	0.9086	#N/A	#N/A	-2.1856
GCTDNLTLTVAR	O00151	PDZ and LIM domain protein 1 OS=Homo sapiens OX=9606 GN=PDLIM1 PE=1 SV=4	PDLIM1	0	660.832	2	51.95	#N/A	0.0998	#N/A	0.9086	#N/A	#N/A	-0.0387	#N/A	0.9086	#N/A	#N/A	-0.0537	#N/A	0.9086	#N/A	5.9	#N/A	51.09	#N/A	952095	#N/A	0.1385	#N/A	0.9086	#N/A	#N/A	-0.0565	#N/A	0.9086	#N/A	#N/A	-0.1574	#N/A	0.9086	#N/A	#N/A	-0.1555	#N/A	0.9086	#N/A	#N/A	-0.2371
VAASIGNAQK	O00151	PDZ and LIM domain protein 1 OS=Homo sapiens OX=9606 GN=PDLIM1 PE=1 SV=4	PDLIM1	0	479.769	2	17.34	#N/A	0.261	#N/A	0.9086	#N/A	#N/A	2.3417	#N/A	0.0698	#N/A	1.6	4.2028	17.78	0.0001	336332640	4.8	#N/A	17.61	#N/A	10413607	#N/A	1.4629	#N/A	0.4036	#N/A	#N/A	1.5575	#N/A	0.346	#N/A	-2.7	3.2986	15.92	0.0043	115040944	#N/A	1.7481	#N/A	0.2482	#N/A	#N/A	-0.7122
AVIQYSCEETFYTMK	O00187	Mannan-binding lectin serine protease 2 OS=Homo sapiens OX=9606 GN=MASP2 PE=1 SV=4	MASP2	0	623.951	3	72.64	#N/A	0.5943	#N/A	0.9086	#N/A	#N/A	-0.2129	#N/A	0.9086	#N/A	#N/A	0.2173	#N/A	0.9086	#N/A	7.4	#N/A	72.07	#N/A	11593659	#N/A	1.6683	#N/A	0.2866	#N/A	#N/A	2.511	#N/A	0.0455	#N/A	#N/A	2.3859	#N/A	0.0626	#N/A	#N/A	-0.7921	#N/A	0.9626	#N/A	7.1	3.3769
AVIQYSCEETFYTMK	O00187	Mannan-binding lectin serine protease 2 OS=Homo sapiens OX=9606 GN=MASP2 PE=1 SV=4	MASP2	0	943.421	2	61.53	0.1	3.2044	62.73	0.0058	88938	#N/A	0.3443	#N/A	0.9086	#N/A	#N/A	-0.8749	#N/A	0.981	#N/A	11.3	#N/A	60.36	#N/A	87649	#N/A	0.712	#N/A	0.9086	#N/A	#N/A	-1.322	#N/A	1	#N/A	#N/A	2.4731	#N/A	0.0502	#N/A	#N/A	1.9726	#N/A	0.1601	#N/A	#N/A	-0.5349
VHLQLWDTAGQER	O00194	Ras-related protein Rab-27B OS=Homo sapiens OX=9606 GN=RAB27B PE=1 SV=4	RAB27B	0	776.897	2	61.15	#N/A	2.4763	#N/A	0.0498	#N/A	#N/A	2.4788	#N/A	0.0495	#N/A	#N/A	0.3744	#N/A	0.9086	#N/A	-2.3	#N/A	61.41	#N/A	30985442	#N/A	1.56	#N/A	0.3446	#N/A	#N/A	1.4337	#N/A	0.4222	#N/A	#N/A	1.7329	#N/A	0.2552	#N/A	0.7	3.0639	61.2	0.0092	69720336	#N/A	0.1671
VHLQLWDTAGQER	O00194	Ras-related protein Rab-27B OS=Homo sapiens OX=9606 GN=RAB27B PE=1 SV=4	RAB27B	0	518.267	3	61.15	#N/A	2.4763	#N/A	0.0498	#N/A	#N/A	2.4788	#N/A	0.0495	#N/A	#N/A	0.3744	#N/A	0.9086	#N/A	-1.3	#N/A	61.41	#N/A	22695090	#N/A	1.56	#N/A	0.3446	#N/A	#N/A	1.4337	#N/A	0.4222	#N/A	#N/A	1.7329	#N/A	0.2552	#N/A	-1.5	3.0639	61.2	0.0092	9645548	#N/A	0.1671
TTANAIYCPPK	O00231	26S proteasome non-ATPase regulatory subunit 11 OS=Homo sapiens OX=9606 GN=PSMD11 PE=1 SV=3	PSMD11	0	618.308	2	35.28	#N/A	1.3743	#N/A	0.4622	#N/A	#N/A	-0.4549	#N/A	0.9087	#N/A	#N/A	-0.2862	#N/A	0.9086	#N/A	1.7	#N/A	35.75	#N/A	166103	#N/A	0.9611	#N/A	0.7936	#N/A	#N/A	0.0043	#N/A	0.9086	#N/A	#N/A	0.4919	#N/A	0.9086	#N/A	#N/A	0.7022	#N/A	0.9086	#N/A	#N/A	0.3076
GVTFNVTTVDTK	O00299	Chloride intracellular channel protein 1 OS=Homo sapiens OX=9606 GN=CLIC1 PE=1 SV=4	CLIC1	0	641.338	2	58.58	#N/A	2.6194	#N/A	0.0341	#N/A	#N/A	2.7232	#N/A	0.0255	#N/A	#N/A	2.643	#N/A	0.0319	#N/A	-0.9	#N/A	57.66	#N/A	12154786	0.1	4.0771	57.21	0.0002	2150068	-3.6	5.716	59.71	0	7967286	-4.7	4.1642	61.16	0.0002	15067982	#N/A	2.9779	#N/A	0.012	#N/A	-1	6.6316
DFNIPGFPTVR	O00391	Sulfhydryl oxidase 1 OS=Homo sapiens OX=9606 GN=QSOX1 PE=1 SV=3	QSOX1	0	631.83	2	96.14	#N/A	-0.3829	#N/A	0.9086	#N/A	#N/A	-1.5895	#N/A	1	#N/A	#N/A	1.4318	#N/A	0.4234	#N/A	-3.1	#N/A	96.31	#N/A	245900	#N/A	0.192	#N/A	0.9086	#N/A	#N/A	-0.166	#N/A	0.9086	#N/A	#N/A	-0.3078	#N/A	0.9086	#N/A	#N/A	-0.0922	#N/A	0.9086	#N/A	1.2	3.6305
LEEIDGFFAR	O00391	Sulfhydryl oxidase 1 OS=Homo sapiens OX=9606 GN=QSOX1 PE=1 SV=3	QSOX1	0	598.801	2	77.39	#N/A	1.7898	#N/A	0.2296	#N/A	#N/A	0.6849	#N/A	0.9086	#N/A	#N/A	3.006	#N/A	0.011	#N/A	8.9	#N/A	73.97	#N/A	415473	4	3.2629	80.54	0.0048	517581	5	4.8367	76.3	0	296941	6.4	3.2301	80.64	0.0054	529874	#N/A	-1.3734	#N/A	1	#N/A	#N/A	2.9839
VLNTEANVVR	O00391	Sulfhydryl oxidase 1 OS=Homo sapiens OX=9606 GN=QSOX1 PE=1 SV=3	QSOX1	0	557.814	2	33.43	#N/A	0.8646	#N/A	0.8815	#N/A	#N/A	2.9157	#N/A	0.0145	#N/A	1.2	4.0196	35.14	0.0003	23080796	-1.8	#N/A	35.36	#N/A	952766	#N/A	-0.3907	#N/A	0.9086	#N/A	2	5.0514	34.69	0	49176920	1.8	3.2179	34.51	0.0056	29820732	0.8	3.2629	34.66	0.0048	18180962	-1.1	4.5821
KVNWIGCQGSEPHFR	O00391	Sulfhydryl oxidase 1 OS=Homo sapiens OX=9606 GN=QSOX1 PE=1 SV=3	QSOX1	1	907.941	2	48.04	#N/A	0.0128	#N/A	0.9086	#N/A	#N/A	0.9505	#N/A	0.8025	#N/A	#N/A	2.0672	#N/A	0.1311	#N/A	-5	#N/A	50.71	#N/A	11177845	#N/A	0.3815	#N/A	0.9086	#N/A	5.6	3.6596	48.43	0.0012	16848308	#N/A	1.165	#N/A	0.6199	#N/A	#N/A	1.4329	#N/A	0.4227	#N/A	#N/A	2.2228
KVNWIGCQGSEPHFR	O00391	Sulfhydryl oxidase 1 OS=Homo sapiens OX=9606 GN=QSOX1 PE=1 SV=3	QSOX1	1	605.63	3	48.04	#N/A	0.0128	#N/A	0.9086	#N/A	#N/A	0.9505	#N/A	0.8025	#N/A	#N/A	2.0672	#N/A	0.1311	#N/A	-3.8	#N/A	50.71	#N/A	9345546	#N/A	0.3815	#N/A	0.9086	#N/A	4.3	3.6596	48.43	0.0012	132238688	#N/A	1.165	#N/A	0.6199	#N/A	#N/A	1.4329	#N/A	0.4227	#N/A	#N/A	2.2228
DCASHFEQMAAASMHR	O00391	Sulfhydryl oxidase 1 OS=Homo sapiens OX=9606 GN=QSOX1 PE=1 SV=3	QSOX1	0	616.924	3	59.3	#N/A	0.4418	#N/A	0.9086	#N/A	-1.7	3.4841	56.37	0.0022	813952	#N/A	0.9302	#N/A	0.8211	#N/A	4.8	#N/A	58.85	#N/A	1895656	#N/A	0.6275	#N/A	0.9086	#N/A	#N/A	2.4129	#N/A	0.0585	#N/A	#N/A	1.0267	#N/A	0.7362	#N/A	#N/A	0.6542	#N/A	0.9086	#N/A	#N/A	1.3441
DCASHFEQMAAASMHR	O00391	Sulfhydryl oxidase 1 OS=Homo sapiens OX=9606 GN=QSOX1 PE=1 SV=3	QSOX1	0	462.945	4	59.3	#N/A	0.4418	#N/A	0.9086	#N/A	0.1	3.4841	56.37	0.0022	63738	#N/A	0.9302	#N/A	0.8211	#N/A	#N/A	#N/A	58.85	#N/A	0	#N/A	0.6275	#N/A	0.9086	#N/A	#N/A	2.4129	#N/A	0.0585	#N/A	#N/A	1.0267	#N/A	0.7362	#N/A	#N/A	0.6542	#N/A	0.9086	#N/A	#N/A	1.3441
LAGAPSEDPQFPK	O00391	Sulfhydryl oxidase 1 OS=Homo sapiens OX=9606 GN=QSOX1 PE=1 SV=3	QSOX1	0	678.843	2	47.57	1.6	8.6883	51.19	0	114823888	0.3	8.7601	50.42	0	100599488	1.7	8.7603	50.44	0	108997864	1.9	#N/A	50.61	#N/A	61905276	2.1	8.692	50.51	0	91030400	2.6	7.1299	50.2	0	96053312	2.6	8.3888	49.97	0	144862480	1.5	8.857	50.29	0	105870456	1.1	5.6277
AHFSPSNIILDFPAAGSAAR	O00391	Sulfhydryl oxidase 1 OS=Homo sapiens OX=9606 GN=QSOX1 PE=1 SV=3	QSOX1	0	681.353	3	92.66	#N/A	2.4149	#N/A	0.0583	#N/A	#N/A	0.276	#N/A	0.9086	#N/A	#N/A	-0.0708	#N/A	0.9086	#N/A	-0.4	#N/A	92.69	#N/A	2345096	3.5	6.052	90.8	0	2726692	3.3	10.2996	90.61	0	6047138	#N/A	0.1511	#N/A	0.9086	#N/A	#N/A	2.1803	#N/A	0.1021	#N/A	3.5	9.7786
LAVQQVEEAQQLR	O00461	Golgi integral membrane protein 4 OS=Homo sapiens OX=9606 GN=GOLIM4 PE=1 SV=1	GOLIM4	0	756.412	2	55.56	2.7	3.8983	57.8	0.0005	26154958	#N/A	0.7021	#N/A	0.9086	#N/A	#N/A	1.6477	#N/A	0.2971	#N/A	3.1	#N/A	56.18	#N/A	49307	#N/A	1.5427	#N/A	0.3546	#N/A	#N/A	0.8681	#N/A	0.878	#N/A	#N/A	0.3306	#N/A	0.9086	#N/A	#N/A	0.1351	#N/A	0.9086	#N/A	1.5	5.0296
LAVQQVEEAQQLR	O00461	Golgi integral membrane protein 4 OS=Homo sapiens OX=9606 GN=GOLIM4 PE=1 SV=1	GOLIM4	0	504.611	3	55.56	7.7	3.8983	57.8	0.0005	20709898	#N/A	0.7021	#N/A	0.9086	#N/A	#N/A	1.6477	#N/A	0.2971	#N/A	-5.4	#N/A	56.18	#N/A	21394694	#N/A	1.5427	#N/A	0.3546	#N/A	#N/A	0.8681	#N/A	0.878	#N/A	#N/A	0.3306	#N/A	0.9086	#N/A	#N/A	0.1351	#N/A	0.9086	#N/A	4.1	5.0296
GNPEPTFSWTK	O00533	Neural cell adhesion molecule L1-like protein OS=Homo sapiens OX=9606 GN=CHL1 PE=1 SV=4	CHL1	0	632.304	2	57.95	0.7	6.6746	61.73	0	160076512	1.3	8.7752	61.05	0	111035584	0.3	8.481	60.9	0	210777520	-0.9	#N/A	61.22	#N/A	99001544	-1.1	8.5668	60.93	0	89845216	0.9	8.2182	60.42	0	126971992	1.1	8.5021	60.52	0	261676064	0.5	8.5046	60.67	0	226621968	0.4	8.5938
DGNPFYFTDHR	O00533	Neural cell adhesion molecule L1-like protein OS=Homo sapiens OX=9606 GN=CHL1 PE=1 SV=4	CHL1	0	684.802	2	57.39	#N/A	1.3349	#N/A	0.4899	#N/A	#N/A	2.0915	#N/A	0.1243	#N/A	#N/A	1.2722	#N/A	0.5361	#N/A	8.3	#N/A	57.02	#N/A	48905	#N/A	2.3883	#N/A	0.0623	#N/A	#N/A	1.3721	#N/A	0.4637	#N/A	#N/A	1.7671	#N/A	0.2396	#N/A	5.2	3.2107	58.25	0.0057	5710703	#N/A	2.0022
DGNPFYFTDHR	O00533	Neural cell adhesion molecule L1-like protein OS=Homo sapiens OX=9606 GN=CHL1 PE=1 SV=4	CHL1	0	456.87	3	57.39	#N/A	1.3349	#N/A	0.4899	#N/A	#N/A	2.0915	#N/A	0.1243	#N/A	#N/A	1.2722	#N/A	0.5361	#N/A	4.4	#N/A	57.02	#N/A	25220226	#N/A	2.3883	#N/A	0.0623	#N/A	#N/A	1.3721	#N/A	0.4637	#N/A	#N/A	1.7671	#N/A	0.2396	#N/A	-1.5	3.2107	58.25	0.0057	27487122	#N/A	2.0022
IPNEGHISHFQGK	O00533	Neural cell adhesion molecule L1-like protein OS=Homo sapiens OX=9606 GN=CHL1 PE=1 SV=4	CHL1	0	732.373	2	23.88	5.8	6.5742	23.73	0	222749520	5.2	4.4927	23.15	0	527808320	5.3	6.3948	23.46	0	369652864	6.3	#N/A	23.19	#N/A	21059566	5.8	3.7079	23.57	0.001	454460128	5.5	3.2888	23.38	0.0044	226151888	5.6	5.145	21.36	0	15408114	5.8	6.561	23.09	0	171313328	5.8	3.7282
IPNEGHISHFQGK	O00533	Neural cell adhesion molecule L1-like protein OS=Homo sapiens OX=9606 GN=CHL1 PE=1 SV=4	CHL1	0	488.585	3	23.88	1.4	6.5742	23.73	0	37465124	-0.5	4.4927	23.15	0	91271304	1.6	6.3948	23.46	0	60210792	0.9	#N/A	23.19	#N/A	19240114	0.2	3.7079	23.57	0.001	65196404	0.7	3.2888	23.38	0.0044	41064420	4.8	5.145	21.36	0	208834192	0.3	6.561	23.09	0	63404580	4.9	3.7282
TAVTANLDIR	O00533	Neural cell adhesion molecule L1-like protein OS=Homo sapiens OX=9606 GN=CHL1 PE=1 SV=4	CHL1	0	537.301	2	50	#N/A	2.6078	#N/A	0.0352	#N/A	-4.2	3.5586	48.73	0.0017	177160304	-4.3	5.5936	49.32	0	165845824	-5.2	#N/A	50.43	#N/A	310928064	#N/A	1.8555	#N/A	0.2025	#N/A	#N/A	-0.0883	#N/A	0.9086	#N/A	-4	3.4262	48.42	0.0027	345693024	#N/A	1.2686	#N/A	0.5389	#N/A	#N/A	-0.0209
VMTPAVYAPYDVK	O00533	Neural cell adhesion molecule L1-like protein OS=Homo sapiens OX=9606 GN=CHL1 PE=1 SV=4	CHL1	0	735.371	2	62.71	-2.4	7.0352	65.14	0	3794081	1.6	6.1227	64.14	0	15533072	0.2	7.7731	64.1	0	22805100	0.5	#N/A	64.11	#N/A	2599100	#N/A	2.9781	#N/A	0.012	#N/A	1.2	5.0368	63.32	0	16406870	1.6	9.2823	63.81	0	25334138	0.9	8.8567	63.71	0	11202050	0.2	6.6466
ELGGEVFYVGPAR	O14594	Neurocan core protein OS=Homo sapiens OX=9606 GN=NCAN PE=1 SV=3	NCAN	0	697.359	2	73.42	1	3.171	72.76	0.0065	1639488	#N/A	1.6081	#N/A	0.318	#N/A	#N/A	0.7477	#N/A	0.9086	#N/A	-6.3	#N/A	73.98	#N/A	139603520	#N/A	1.4082	#N/A	0.439	#N/A	#N/A	1.7313	#N/A	0.256	#N/A	#N/A	0.5824	#N/A	0.9086	#N/A	#N/A	0.6463	#N/A	0.9086	#N/A	#N/A	2.1335
LSELVQAVSDPSSPQYGK	O14773	Tripeptidyl-peptidase 1 OS=Homo sapiens OX=9606 GN=TPP1 PE=1 SV=2	TPP1	0	952.984	2	63.13	#N/A	-0.4627	#N/A	0.9087	#N/A	#N/A	-0.038	#N/A	0.9086	#N/A	#N/A	-0.3831	#N/A	0.9086	#N/A	7.4	#N/A	61.44	#N/A	1354724	#N/A	-1.542	#N/A	1	#N/A	#N/A	0.2221	#N/A	0.9086	#N/A	#N/A	-0.6138	#N/A	0.9256	#N/A	#N/A	-0.6833	#N/A	0.9394	#N/A	2.3	3.2759
LFGGNFAHQASVAR	O14773	Tripeptidyl-peptidase 1 OS=Homo sapiens OX=9606 GN=TPP1 PE=1 SV=2	TPP1	0	737.881	2	49.15	#N/A	2.4867	#N/A	0.0485	#N/A	#N/A	0.4139	#N/A	0.9086	#N/A	#N/A	2.1912	#N/A	0.0995	#N/A	6.1	#N/A	50.92	#N/A	66009624	#N/A	1.92	#N/A	0.1783	#N/A	0.6	4.5709	50.51	0	24769312	-4.1	4.1071	50.61	0.0002	1024193	#N/A	-1.1954	#N/A	1	#N/A	2.1	4.6812
LFGGNFAHQASVAR	O14773	Tripeptidyl-peptidase 1 OS=Homo sapiens OX=9606 GN=TPP1 PE=1 SV=2	TPP1	0	492.257	3	49.15	#N/A	2.4867	#N/A	0.0485	#N/A	#N/A	0.4139	#N/A	0.9086	#N/A	#N/A	2.1912	#N/A	0.0995	#N/A	-4.5	#N/A	50.92	#N/A	46464776	#N/A	1.92	#N/A	0.1783	#N/A	-3.8	4.5709	50.51	0	80708112	-1	4.1071	50.61	0.0002	28302298	#N/A	-1.1954	#N/A	1	#N/A	-3.8	4.6812
LYQQHGAGLFDVTR	O14773	Tripeptidyl-peptidase 1 OS=Homo sapiens OX=9606 GN=TPP1 PE=1 SV=2	TPP1	0	535.611	3	57.15	#N/A	1.4084	#N/A	0.4389	#N/A	#N/A	3.0303	#N/A	0.0102	#N/A	#N/A	1.1244	#N/A	0.6531	#N/A	1	#N/A	56.18	#N/A	15670747	#N/A	0.8438	#N/A	0.9003	#N/A	#N/A	1.8507	#N/A	0.2044	#N/A	#N/A	0.6925	#N/A	0.9086	#N/A	#N/A	1.3828	#N/A	0.4563	#N/A	#N/A	2.5364
IESPGYLTSPGYPHSYHPSEK	O14786	Neuropilin-1 OS=Homo sapiens OX=9606 GN=NRP1 PE=1 SV=3	NRP1	0	782.706	3	50.05	#N/A	0.7033	#N/A	0.9086	#N/A	#N/A	0.8906	#N/A	0.857	#N/A	#N/A	1.0373	#N/A	0.727	#N/A	-2.3	#N/A	49.92	#N/A	110402984	#N/A	2.1564	#N/A	0.1077	#N/A	-2.3	4.1578	49.07	0.0002	515939680	#N/A	-1.1066	#N/A	1	#N/A	#N/A	-0.1717	#N/A	0.9086	#N/A	#N/A	1.3595
FVSDYETHGAGFSIR	O14786	Neuropilin-1 OS=Homo sapiens OX=9606 GN=NRP1 PE=1 SV=3	NRP1	0	843.4	2	57.75	#N/A	0.2592	#N/A	0.9086	#N/A	#N/A	-1.1793	#N/A	1	#N/A	#N/A	1.2988	#N/A	0.5164	#N/A	5.8	#N/A	59.64	#N/A	442433	#N/A	0.6087	#N/A	0.9086	#N/A	#N/A	0.9351	#N/A	0.8165	#N/A	#N/A	1.8352	#N/A	0.2106	#N/A	#N/A	1.9941	#N/A	0.1531	#N/A	1.2	3.3929
FVSDYETHGAGFSIR	O14786	Neuropilin-1 OS=Homo sapiens OX=9606 GN=NRP1 PE=1 SV=3	NRP1	0	562.602	3	57.75	#N/A	0.2592	#N/A	0.9086	#N/A	#N/A	-1.1793	#N/A	1	#N/A	#N/A	1.2988	#N/A	0.5164	#N/A	-3.8	#N/A	59.64	#N/A	115286712	#N/A	0.6087	#N/A	0.9086	#N/A	#N/A	0.9351	#N/A	0.8165	#N/A	#N/A	1.8352	#N/A	0.2106	#N/A	#N/A	1.9941	#N/A	0.1531	#N/A	5.2	3.3929
ALDNLAR	O14791	Apolipoprotein L1 OS=Homo sapiens OX=9606 GN=APOL1 PE=1 SV=5	APOL1	0	386.719	2	30.47	#N/A	2.5445	#N/A	0.0417	#N/A	-0.7	3.2356	27.07	0.0053	1457036928	#N/A	2.4321	#N/A	0.0558	#N/A	-0.2	#N/A	28.04	#N/A	1134115072	0.2	4.8785	27.74	0	1481100288	-0.5	3.5493	27.52	0.0018	3072934400	#N/A	2.5681	#N/A	0.0392	#N/A	-0.9	3.5764	27.25	0.0016	1303693440	0.3	5.3778
WWTQAQAHDLVIK	O14791	Apolipoprotein L1 OS=Homo sapiens OX=9606 GN=APOL1 PE=1 SV=5	APOL1	0	798.42	2	69.02	#N/A	-0.151	#N/A	0.9086	#N/A	#N/A	2.0227	#N/A	0.1441	#N/A	1.6	5.475	70.59	0	20944644	1.9	#N/A	70.98	#N/A	4524421	-0.2	7.1704	70.39	0	3643593	1.7	9.2941	70.18	0	34341940	1.3	4.6735	70.36	0	8836860	0.6	7.4643	70.39	0	10103736	2.3	7.286
WWTQAQAHDLVIK	O14791	Apolipoprotein L1 OS=Homo sapiens OX=9606 GN=APOL1 PE=1 SV=5	APOL1	0	532.616	3	69.02	#N/A	-0.151	#N/A	0.9086	#N/A	#N/A	2.0227	#N/A	0.1441	#N/A	1.5	5.475	70.59	0	89953512	-0.6	#N/A	70.98	#N/A	29481180	1.4	7.1704	70.39	0	107861824	0.6	9.2941	70.18	0	217214896	-1	4.6735	70.36	0	42444012	1	7.4643	70.39	0	56770140	2.1	7.286
ANLQSVPHASASR	O14791	Apolipoprotein L1 OS=Homo sapiens OX=9606 GN=APOL1 PE=1 SV=5	APOL1	0	669.35	2	23.45	-3.7	6.667	22.57	0	56142252	-2.7	6.4218	22.11	0	305499936	-1.2	6.0969	22.38	0	88974464	-3.4	#N/A	22.82	#N/A	78212936	0.5	8.8306	21.43	0	12676151	-2.2	9.2281	22.45	0	139110592	2.2	7.1401	21.9	0	47226264	-1.7	6.632	22.37	0	57761784	-0.1	6.8073
VNEPSILEMSR	O14791	Apolipoprotein L1 OS=Homo sapiens OX=9606 GN=APOL1 PE=1 SV=5	APOL1	0	637.824	2	62.65	1.4	8.4642	66.93	0	138279392	1.3	9.1116	66.37	0	151954016	1.4	9.0088	66.18	0	285447456	1	#N/A	66.35	#N/A	91525696	1.7	9.0959	66.21	0	207394000	2.1	8.6447	65.81	0	577925184	2.2	9.0554	66.01	0	183183696	1.2	9.4385	65.98	0	182468496	1.9	9.2663
LNILNNNYK	O14791	Apolipoprotein L1 OS=Homo sapiens OX=9606 GN=APOL1 PE=1 SV=5	APOL1	0	553.304	2	49.72	1.8	6.3369	53.31	0	60980120	1.4	7.3117	52.45	0	125936752	2.1	6.4412	52.5	0	180996736	2.7	#N/A	52.83	#N/A	39657316	2.1	6.5976	52.52	0	132734072	3.2	8.3677	52.08	0	137838976	2.3	5.7818	51.98	0	139186432	1.3	7.9593	52.06	0	118216728	3.8	6.7
SSGGPGAGLCLFPLDK	O15031	Plexin-B2 OS=Homo sapiens OX=9606 GN=PLXNB2 PE=1 SV=3	PLXNB2	0	788.395	2	90.33	#N/A	0.2998	#N/A	0.9086	#N/A	#N/A	0.0203	#N/A	0.9086	#N/A	#N/A	1.0736	#N/A	0.6959	#N/A	2.6	#N/A	89.06	#N/A	3082887	#N/A	0.9649	#N/A	0.7902	#N/A	#N/A	0.7612	#N/A	0.9086	#N/A	#N/A	0.4699	#N/A	0.9086	#N/A	#N/A	2.0238	#N/A	0.1437	#N/A	#N/A	0.8425
AEEASHWLWSR	O15031	Plexin-B2 OS=Homo sapiens OX=9606 GN=PLXNB2 PE=1 SV=3	PLXNB2	0	686.326	2	58.62	#N/A	0.8877	#N/A	0.8598	#N/A	#N/A	1.4391	#N/A	0.4187	#N/A	#N/A	1.2994	#N/A	0.516	#N/A	6.8	#N/A	59.93	#N/A	12564801	#N/A	0.5343	#N/A	0.9086	#N/A	#N/A	2.3066	#N/A	0.076	#N/A	#N/A	0.7407	#N/A	0.9086	#N/A	#N/A	0.834	#N/A	0.9086	#N/A	-0.4	4.3856
AEEASHWLWSR	O15031	Plexin-B2 OS=Homo sapiens OX=9606 GN=PLXNB2 PE=1 SV=3	PLXNB2	0	457.886	3	58.62	#N/A	0.8877	#N/A	0.8598	#N/A	#N/A	1.4391	#N/A	0.4187	#N/A	#N/A	1.2994	#N/A	0.516	#N/A	#N/A	#N/A	59.93	#N/A	0	#N/A	0.5343	#N/A	0.9086	#N/A	#N/A	2.3066	#N/A	0.076	#N/A	#N/A	0.7407	#N/A	0.9086	#N/A	#N/A	0.834	#N/A	0.9086	#N/A	-3.9	4.3856
TQIAICPNNHEVHIYEK	O15143	Actin-related protein 2/3 complex subunit 1B OS=Homo sapiens OX=9606 GN=ARPC1B PE=1 SV=3	ARPC1B	0	517.259	4	50.24	#N/A	-1.9396	#N/A	1	#N/A	#N/A	-1.2895	#N/A	1	#N/A	#N/A	2.077	#N/A	0.1283	#N/A	3.3	#N/A	49.49	#N/A	3003395	#N/A	-1.8621	#N/A	1	#N/A	#N/A	0.6923	#N/A	0.9086	#N/A	#N/A	2.0483	#N/A	0.1365	#N/A	#N/A	1.2814	#N/A	0.5293	#N/A	#N/A	2.306
HLLGPDYTETLYSPR	O15204	ADAM DEC1 OS=Homo sapiens OX=9606 GN=ADAMDEC1 PE=1 SV=2	ADAMDEC1	0	881.444	2	68.03	#N/A	0.2834	#N/A	0.9086	#N/A	3.7	3.8557	69.6	0.0005	17096366	1.9	8.0437	69.31	0	28081684	3.9	#N/A	69.59	#N/A	31065620	-2.4	9.3009	69.21	0	15073024	1.7	9.4486	68.98	0	14968357	6.7	4.666	69.08	0	212883376	2.8	7.6035	69.12	0	6145579	0.1	8.8857
HLLGPDYTETLYSPR	O15204	ADAM DEC1 OS=Homo sapiens OX=9606 GN=ADAMDEC1 PE=1 SV=2	ADAMDEC1	0	587.965	3	68.03	#N/A	0.2834	#N/A	0.9086	#N/A	2.9	3.8557	69.6	0.0005	9090024	1.1	8.0437	69.31	0	50765376	2	#N/A	69.59	#N/A	24110422	0.9	9.3009	69.21	0	66927584	0.9	9.4486	68.98	0	66598508	1.6	4.666	69.08	0	16549352	2.9	7.6035	69.12	0	26866218	1.2	8.8857
NSVASISTCDGLR	O15204	ADAM DEC1 OS=Homo sapiens OX=9606 GN=ADAMDEC1 PE=1 SV=2	ADAMDEC1	0	690.333	2	43.16	#N/A	-0.2418	#N/A	0.9086	#N/A	#N/A	2.2901	#N/A	0.079	#N/A	#N/A	2.2242	#N/A	0.0922	#N/A	-0.3	#N/A	42.61	#N/A	325434976	#N/A	2.7629	#N/A	0.0228	#N/A	#N/A	2.284	#N/A	0.0802	#N/A	-0.2	3.8769	44.3	0.0005	100122744	#N/A	1.3364	#N/A	0.4889	#N/A	-4.4	3.2531
LVGGPVAGGDPNQTIR	O15230	Laminin subunit alpha-5 OS=Homo sapiens OX=9606 GN=LAMA5 PE=1 SV=8	LAMA5	0	775.918	2	45.02	#N/A	-0.4734	#N/A	0.9087	#N/A	#N/A	-0.077	#N/A	0.9086	#N/A	#N/A	-0.3226	#N/A	0.9086	#N/A	-1.3	#N/A	47	#N/A	85939	#N/A	0.3325	#N/A	0.9086	#N/A	#N/A	1.3571	#N/A	0.4741	#N/A	#N/A	-0.6916	#N/A	0.9409	#N/A	#N/A	-0.4986	#N/A	0.9097	#N/A	#N/A	2.072
ASGSPEPAISWFR	O15394	Neural cell adhesion molecule 2 OS=Homo sapiens OX=9606 GN=NCAM2 PE=1 SV=2	NCAM2	0	702.849	2	80.82	#N/A	1.3207	#N/A	0.5002	#N/A	1.7	3.9602	83.75	0.0004	2875617	2.5	4.0495	83.32	0.0002	6483433	1.7	#N/A	83.57	#N/A	4581894	#N/A	1.655	#N/A	0.2934	#N/A	1.9	3.4869	83.09	0.0022	4950771	1.7	5.4127	83.22	0	6160172	2	4.5456	83.19	0	5256035	#N/A	1.215
IEIFQTLPVR	O15394	Neural cell adhesion molecule 2 OS=Homo sapiens OX=9606 GN=NCAM2 PE=1 SV=2	NCAM2	0	608.358	2	88.07	#N/A	-0.0241	#N/A	0.9086	#N/A	#N/A	-0.097	#N/A	0.9086	#N/A	1.9	5.6947	88.84	0	3200302	0.6	#N/A	91.81	#N/A	154627	#N/A	1.9333	#N/A	0.1735	#N/A	#N/A	2.0715	#N/A	0.1299	#N/A	#N/A	-0.1172	#N/A	0.9086	#N/A	1.7	7.8505	88.58	0	5665015	4	3.2135
SYTPGVGGDPAQLAQR	O15400	Syntaxin-7 OS=Homo sapiens OX=9606 GN=STX7 PE=1 SV=4	STX7	0	829.91	2	66.14	#N/A	-0.0084	#N/A	0.9086	#N/A	#N/A	0.1832	#N/A	0.9086	#N/A	#N/A	0.4943	#N/A	0.9086	#N/A	-0.8	#N/A	64.87	#N/A	4738364	#N/A	0.5505	#N/A	0.9086	#N/A	#N/A	-1.6768	#N/A	1	#N/A	#N/A	0.9501	#N/A	0.8028	#N/A	#N/A	0.4933	#N/A	0.9086	#N/A	#N/A	0.7823
NYLHYSLYDQAEK	O43242	26S proteasome non-ATPase regulatory subunit 3 OS=Homo sapiens OX=9606 GN=PSMD3 PE=1 SV=2	PSMD3	0	548.595	3	52.32	#N/A	1.5481	#N/A	0.3516	#N/A	#N/A	2.4944	#N/A	0.0475	#N/A	4.4	3.4827	49.89	0.0022	54901920	-2.5	#N/A	51.25	#N/A	61284064	#N/A	1.0946	#N/A	0.6783	#N/A	#N/A	1.0412	#N/A	0.7234	#N/A	#N/A	1.4624	#N/A	0.4039	#N/A	#N/A	2.3809	#N/A	0.0634	#N/A	#N/A	0.2967
SLHFQTDPATDCALR	O43548	Protein-glutamine gamma-glutamyltransferase 5 OS=Homo sapiens OX=9606 GN=TGM5 PE=1 SV=4	TGM5	0	577.942	3	52.46	#N/A	1.5905	#N/A	0.3275	#N/A	#N/A	-0.8426	#N/A	0.9741	#N/A	#N/A	-0.0326	#N/A	0.9086	#N/A	3.6	#N/A	52.25	#N/A	4923994	2	4.1559	49.32	0.0002	4579757	#N/A	2.8282	#N/A	0.0189	#N/A	6.1	3.3443	49.08	0.0036	2118148	#N/A	0.1704	#N/A	0.9086	#N/A	2.1	3.4928
HTNYTMEHIR	O43707	Alpha-actinin-4 OS=Homo sapiens OX=9606 GN=ACTN4 PE=1 SV=2	ACTN4	0	434.54	3	21.13	#N/A	-0.3962	#N/A	0.9086	#N/A	#N/A	-0.2621	#N/A	0.9086	#N/A	#N/A	-0.0778	#N/A	0.9086	#N/A	0.7	#N/A	22.19	#N/A	4787369	#N/A	-0.2742	#N/A	0.9086	#N/A	#N/A	0.2051	#N/A	0.9086	#N/A	#N/A	-0.6938	#N/A	0.9414	#N/A	#N/A	1.087	#N/A	0.6846	#N/A	#N/A	-0.8202
TINEVENQILTR	O43707	Alpha-actinin-4 OS=Homo sapiens OX=9606 GN=ACTN4 PE=1 SV=2	ACTN4	0	715.386	2	61.12	#N/A	0.1129	#N/A	0.9086	#N/A	#N/A	-1.4095	#N/A	1	#N/A	#N/A	-2.2802	#N/A	1	#N/A	-1.2	#N/A	63.43	#N/A	2295076	#N/A	0.6654	#N/A	0.9086	#N/A	#N/A	0.3943	#N/A	0.9086	#N/A	#N/A	-1.4058	#N/A	1	#N/A	#N/A	0.1592	#N/A	0.9086	#N/A	#N/A	-0.1908
ELGCGAASGTPSGILYEPPAEK	O43866	CD5 antigen-like OS=Homo sapiens OX=9606 GN=CD5L PE=1 SV=1	CD5L	0	1102.53	2	68.9	0.9	7.3984	72.38	0	3921346	#N/A	2.0261	#N/A	0.1431	#N/A	2	8.886	71.76	0	36059844	1.3	#N/A	71.93	#N/A	8294004	2.4	9.0388	71.57	0	59861072	1.2	8.815	71.42	0	70625664	0.7	6.1294	71.66	0	6855673	1.8	7.2862	71.48	0	47490072	3.2	8.7262
ELGCGAASGTPSGILYEPPAEK	O43866	CD5 antigen-like OS=Homo sapiens OX=9606 GN=CD5L PE=1 SV=1	CD5L	0	735.356	3	68.9	-4.4	7.3984	72.38	0	29464832	#N/A	2.0261	#N/A	0.1431	#N/A	1.1	8.886	71.76	0	63856508	-1.1	#N/A	71.93	#N/A	36172576	2.5	9.0388	71.57	0	109672640	1.6	8.815	71.42	0	101468896	0.3	6.1294	71.66	0	5393260	0.9	7.2862	71.48	0	89159040	1.6	8.7262
EATLQDCPSGPWGK	O43866	CD5 antigen-like OS=Homo sapiens OX=9606 GN=CD5L PE=1 SV=1	CD5L	0	773.354	2	50.51	2.5	9.157	54.38	0	373680608	2.2	9.2008	53.73	0	686719168	1.8	8.9228	53.59	0	1705153664	2.2	#N/A	53.86	#N/A	595947648	1.9	8.9318	53.74	0	1396582656	2.5	8.9139	52.97	0	1481307776	2.3	9.0516	53.2	0	1051517888	2.1	9.0354	53.39	0	979633280	3.1	8.7566
LVGGDNLCSGR	O43866	CD5 antigen-like OS=Homo sapiens OX=9606 GN=CD5L PE=1 SV=1	CD5L	0	1147.55	1	28.6	-7.5	9.217	31.02	0	92553	-0.5	9.2362	30.1	0	341272	-7.1	9.2464	31.6	0	292433	4.5	#N/A	29.69	#N/A	319799	-7.1	9.0162	31.74	0	67011	0	9.1527	30.45	0	245909	1	9.1067	31.29	0	271029	6	8.8692	30.02	0	658036	-4.2	8.9759
LVGGDNLCSGR	O43866	CD5 antigen-like OS=Homo sapiens OX=9606 GN=CD5L PE=1 SV=1	CD5L	0	574.28	2	28.6	2.9	9.217	31.02	0	473725280	2	9.2362	30.1	0	763524288	2.3	9.2464	31.6	0	188234448	1.8	#N/A	29.69	#N/A	595353728	2.8	9.0162	31.74	0	378307168	2.5	9.1527	30.45	0	739148288	-1.6	9.1067	31.29	0	75579216	2.1	8.8692	30.02	0	1313646976	1.3	8.9759
CSGEEQSLEQCQHR	O43866	CD5 antigen-like OS=Homo sapiens OX=9606 GN=CD5L PE=1 SV=1	CD5L	0	583.242	3	18.23	2.4	6.9403	15.55	0	69188464	1	7.411	14.67	0	78268448	1.7	9.4336	14.83	0	204414048	2.4	#N/A	15.73	#N/A	91567792	1.5	9.4016	15.65	0	269407360	3	9.5083	15.49	0	211367552	1.9	7.7094	14.61	0	103216736	2.4	9.392	15.09	0	282024384	2.5	9.2204
LFEGNMHYDTPDIR	O60462	Neuropilin-2 OS=Homo sapiens OX=9606 GN=NRP2 PE=1 SV=3	NRP2	0	575.263	3	50.78	#N/A	-0.0642	#N/A	0.9086	#N/A	#N/A	-1.1856	#N/A	1	#N/A	2.9	3.7949	50.34	0.0007	6866017	3.1	#N/A	50.77	#N/A	19254212	#N/A	1.7678	#N/A	0.2393	#N/A	2.1	3.9238	49	0.0004	29001464	#N/A	2.4025	#N/A	0.0601	#N/A	#N/A	2.8322	#N/A	0.0186	#N/A	1.3	3.4656
LTHYHEGLPTTWGTR	O60568	Procollagen-lysine,2-oxoglutarate 5-dioxygenase 3 OS=Homo sapiens OX=9606 GN=PLOD3 PE=1 SV=1	PLOD3	0	590.297	3	48.13	#N/A	0.408	#N/A	0.9086	#N/A	#N/A	1.5465	#N/A	0.3524	#N/A	-1.2	3.5912	45.73	0.0015	15861674	-3.5	#N/A	50.66	#N/A	169084112	#N/A	0.3541	#N/A	0.9086	#N/A	-2.1	3.8663	44.85	0.0005	10349909	#N/A	2.2126	#N/A	0.0947	#N/A	#N/A	0.931	#N/A	0.8203	#N/A	-6.8	4.3063
SVVTGGVQSVMGSR	O60664	Perilipin-3 OS=Homo sapiens OX=9606 GN=PLIN3 PE=1 SV=3	PLIN3	0	682.354	2	53.22	#N/A	-0.4451	#N/A	0.9086	#N/A	-0.3	4.0859	53.48	0.0002	4247262	#N/A	0.0171	#N/A	0.9086	#N/A	0.1	#N/A	53.17	#N/A	751569	#N/A	1.9048	#N/A	0.1838	#N/A	#N/A	0.3272	#N/A	0.9086	#N/A	#N/A	1.4887	#N/A	0.3875	#N/A	#N/A	0.8312	#N/A	0.9086	#N/A	#N/A	1.7584
WVFKEEDPIHLR	O75015	Low affinity immunoglobulin gamma Fc region receptor III-B OS=Homo sapiens OX=9606 GN=FCGR3B PE=1 SV=2	FCGR3B	1	784.915	2	67.71	#N/A	2.2397	#N/A	0.0889	#N/A	#N/A	2.811	#N/A	0.0198	#N/A	-3.7	3.5938	67.32	0.0015	159463	-3.3	#N/A	67.48	#N/A	265089	-4.8	3.8559	66.88	0.0005	4021755	#N/A	1.7883	#N/A	0.2303	#N/A	#N/A	1.8549	#N/A	0.2028	#N/A	#N/A	2.3709	#N/A	0.0649	#N/A	-1.2	8.1825
WVFKEEDPIHLR	O75015	Low affinity immunoglobulin gamma Fc region receptor III-B OS=Homo sapiens OX=9606 GN=FCGR3B PE=1 SV=2	FCGR3B	1	523.612	3	67.71	#N/A	2.2397	#N/A	0.0889	#N/A	#N/A	2.811	#N/A	0.0198	#N/A	1.2	3.5938	67.32	0.0015	4325112	2.3	#N/A	67.48	#N/A	3513224	2.2	3.8559	66.88	0.0005	2459403	#N/A	1.7883	#N/A	0.2303	#N/A	#N/A	1.8549	#N/A	0.2028	#N/A	#N/A	2.3709	#N/A	0.0649	#N/A	0.4	8.1825
WVFKEEDPIHLR	O75015	Low affinity immunoglobulin gamma Fc region receptor III-B OS=Homo sapiens OX=9606 GN=FCGR3B PE=1 SV=2	FCGR3B	1	392.961	4	67.71	#N/A	2.2397	#N/A	0.0889	#N/A	#N/A	2.811	#N/A	0.0198	#N/A	-0.2	3.5938	67.32	0.0015	1477646	0.7	#N/A	67.48	#N/A	594415	-0.1	3.8559	66.88	0.0005	711908	#N/A	1.7883	#N/A	0.2303	#N/A	#N/A	1.8549	#N/A	0.2028	#N/A	#N/A	2.3709	#N/A	0.0649	#N/A	2	8.1825
HQAEFSMSPVTSAQGGTYR	O75023	Leukocyte immunoglobulin-like receptor subfamily B member 5 OS=Homo sapiens OX=9606 GN=LILRB5 PE=1 SV=1	LILRB5	0	685.318	3	51.9	#N/A	0.6848	#N/A	0.9086	#N/A	#N/A	-0.0962	#N/A	0.9086	#N/A	#N/A	2.3467	#N/A	0.0689	#N/A	2.7	#N/A	50.55	#N/A	13865605	#N/A	0.3323	#N/A	0.9086	#N/A	2.1	3.5521	50.45	0.0017	233747968	0.2	3.0478	50.65	0.0097	83044584	#N/A	0.2931	#N/A	0.9086	#N/A	6.9	4.0123
FATASADGQIYIYDGK	O75083	WD repeat-containing protein 1 OS=Homo sapiens OX=9606 GN=WDR1 PE=1 SV=4	WDR1	0	860.415	2	64.08	#N/A	-0.2461	#N/A	0.9086	#N/A	#N/A	0.9045	#N/A	0.8439	#N/A	-0.9	3.2497	61.03	0.005	528130	0.5	#N/A	64.71	#N/A	170569	#N/A	0.538	#N/A	0.9086	#N/A	#N/A	1.9805	#N/A	0.1575	#N/A	#N/A	2.5386	#N/A	0.0424	#N/A	#N/A	-0.2413	#N/A	0.9086	#N/A	#N/A	0.1336
SYIYSGSHDGHINYWDSETGENDSFAGK	O75083	WD repeat-containing protein 1 OS=Homo sapiens OX=9606 GN=WDR1 PE=1 SV=4	WDR1	0	784.835	4	62.42	-2	3.1018	64.25	0.0082	6771562	#N/A	0.1584	#N/A	0.9086	#N/A	#N/A	2.2528	#N/A	0.0862	#N/A	-2.8	#N/A	63.67	#N/A	988137	#N/A	1.0911	#N/A	0.6814	#N/A	#N/A	1.6041	#N/A	0.3201	#N/A	#N/A	1.4505	#N/A	0.4114	#N/A	#N/A	1.0878	#N/A	0.684	#N/A	#N/A	1.5924
LYSILGTTLKDEGK	O75083	WD repeat-containing protein 1 OS=Homo sapiens OX=9606 GN=WDR1 PE=1 SV=4	WDR1	1	769.427	2	67.04	#N/A	0.6107	#N/A	0.9086	#N/A	#N/A	2.1588	#N/A	0.1071	#N/A	#N/A	0.5615	#N/A	0.9086	#N/A	-2.1	#N/A	68.74	#N/A	11480266	#N/A	2.1114	#N/A	0.119	#N/A	#N/A	2.9217	#N/A	0.0143	#N/A	#N/A	0.7737	#N/A	0.9086	#N/A	#N/A	1.0841	#N/A	0.6869	#N/A	-0.8	3.8086
LYSILGTTLKDEGK	O75083	WD repeat-containing protein 1 OS=Homo sapiens OX=9606 GN=WDR1 PE=1 SV=4	WDR1	1	513.287	3	67.04	#N/A	0.6107	#N/A	0.9086	#N/A	#N/A	2.1588	#N/A	0.1071	#N/A	#N/A	0.5615	#N/A	0.9086	#N/A	5.8	#N/A	68.74	#N/A	14672834	#N/A	2.1114	#N/A	0.119	#N/A	#N/A	2.9217	#N/A	0.0143	#N/A	#N/A	0.7737	#N/A	0.9086	#N/A	#N/A	1.0841	#N/A	0.6869	#N/A	1.8	3.8086
AGQSVSLCCK	O75339	Cartilage intermediate layer protein 1 OS=Homo sapiens OX=9606 GN=CILP PE=1 SV=4	CILP	0	555.258	2	24.85	#N/A	-0.094	#N/A	0.9086	#N/A	#N/A	-1.4095	#N/A	1	#N/A	#N/A	-2.1766	#N/A	1	#N/A	-6.3	#N/A	25.91	#N/A	84679	#N/A	0.3172	#N/A	0.9086	#N/A	#N/A	0.2712	#N/A	0.9086	#N/A	#N/A	0.246	#N/A	0.9086	#N/A	#N/A	-0.171	#N/A	0.9086	#N/A	0.2	3.6131
VYIASSSGSTAIK	O75368	SH3 domain-binding glutamic acid-rich-like protein OS=Homo sapiens OX=9606 GN=SH3BGRL PE=1 SV=1	SH3BGRL	0	642.346	2	36	-1.8	3.3283	38.52	0.0038	15466346	-1.6	6.7231	37.42	0	19918060	-0.8	3.675	38.13	0.0011	35024700	-3.9	#N/A	38.41	#N/A	40545592	-2.5	7.0279	38.21	0	59813868	-2.9	6.4491	37.68	0	66763404	-0.1	9.3339	37.15	0	63042180	-1	8.0052	37.56	0	21372742	#N/A	1.9424
PNPSSTSSPYPLPEEIR	O75563	Src kinase-associated phosphoprotein 2 OS=Homo sapiens OX=9606 GN=SKAP2 PE=1 SV=1	SKAP2	0	935.963	2	66.13	#N/A	-0.1633	#N/A	0.9086	#N/A	#N/A	0.616	#N/A	0.9086	#N/A	#N/A	-0.1773	#N/A	0.9086	#N/A	3.9	#N/A	66.16	#N/A	193551	#N/A	-1.103	#N/A	1	#N/A	#N/A	-0.8744	#N/A	0.9809	#N/A	-0.8	4.453	62.26	0	178104	#N/A	2.1805	#N/A	0.102	#N/A	#N/A	-0.5
IYQFTAASPK	O75563	Src kinase-associated phosphoprotein 2 OS=Homo sapiens OX=9606 GN=SKAP2 PE=1 SV=1	SKAP2	0	563.301	2	44.66	#N/A	-0.1617	#N/A	0.9086	#N/A	#N/A	-0.1689	#N/A	0.9086	#N/A	#N/A	3.0171	#N/A	0.0107	#N/A	1.4	#N/A	44.95	#N/A	3707492	#N/A	0.6747	#N/A	0.9086	#N/A	#N/A	1.5088	#N/A	0.3751	#N/A	#N/A	0.3341	#N/A	0.9086	#N/A	#N/A	0.1634	#N/A	0.9086	#N/A	#N/A	0.1644
VVLLPSCPGAPGSPGEK	O75636	Ficolin-3 OS=Homo sapiens OX=9606 GN=FCN3 PE=1 SV=2	FCN3	0	832.937	2	63.57	2.5	8.8743	66.51	0	80940672	0.9	7.0396	65.87	0	49377048	1.2	8.7271	65.66	0	160468944	1.7	#N/A	65.91	#N/A	170879312	-0.2	9.0206	65.8	0	85710704	2.1	8.9107	65.3	0	50987824	0	8.9152	65.52	0	214146704	0.3	9.2391	65.6	0	121121176	1.1	8.8273
VVLLPSCPGAPGSPGEK	O75636	Ficolin-3 OS=Homo sapiens OX=9606 GN=FCN3 PE=1 SV=2	FCN3	0	555.627	3	63.57	3.3	8.8743	66.51	0	22679188	0.4	7.0396	65.87	0	15989331	1.8	8.7271	65.66	0	75026552	2.6	#N/A	65.91	#N/A	61059204	-0.1	9.0206	65.8	0	63672748	0.6	8.9107	65.3	0	25043376	0.1	8.9152	65.52	0	71410048	2.2	9.2391	65.6	0	75117176	3.6	8.8273
RQDGSVDFFR	O75636	Ficolin-3 OS=Homo sapiens OX=9606 GN=FCN3 PE=1 SV=2	FCN3	1	613.799	2	45.07	1.3	8.6745	47.82	0	1969608	-0.9	9.1584	47.04	0	34069544	0.1	9.3566	47.31	0	65189644	2	#N/A	47.53	#N/A	1586433	-1.7	6.7287	47.2	0	1409632	1.8	9.2155	47.11	0	48859928	1.1	8.9419	46.43	0	30468206	0.8	5.0303	46.58	0	32842420	0.2	7.8143
RQDGSVDFFR	O75636	Ficolin-3 OS=Homo sapiens OX=9606 GN=FCN3 PE=1 SV=2	FCN3	1	409.535	3	45.07	0.7	8.6745	47.82	0	3021114	1.9	9.1584	47.04	0	2971200	0.3	9.3566	47.31	0	53345648	0.5	#N/A	47.53	#N/A	21164268	1	6.7287	47.2	0	14645858	1.8	9.2155	47.11	0	16813414	0.9	8.9419	46.43	0	31619786	1.6	5.0303	46.58	0	7166475	0.2	7.8143
TFAHYATFR	O75636	Ficolin-3 OS=Homo sapiens OX=9606 GN=FCN3 PE=1 SV=2	FCN3	0	557.277	2	38.74	1.3	9.3035	40.03	0	157154208	2.3	8.8095	38.72	0	473840448	2	8.6886	39	0	676338240	1.5	#N/A	39.73	#N/A	283779552	2.2	8.9927	39.15	0	481173344	2.5	7.2072	38.88	0	509366880	1.7	7.5621	37.9	0	169960432	1.1	9.2267	38.22	0	124490320	1.7	9.0564
LLGEVDHYQLALGK	O75636	Ficolin-3 OS=Homo sapiens OX=9606 GN=FCN3 PE=1 SV=2	FCN3	0	778.428	2	71.26	1.5	3.459	73.41	0.0024	1371376	1	7.0448	72.82	0	1927456	1.6	9.2982	72.85	0	44114076	2.4	#N/A	72.97	#N/A	9408920	2.4	9.783	72.55	0	15278632	1.9	9.3085	72.25	0	60950500	2.5	9.4655	72.38	0	18227140	2.1	9.8172	72.5	0	22571442	1.9	9.3267
LLGEVDHYQLALGK	O75636	Ficolin-3 OS=Homo sapiens OX=9606 GN=FCN3 PE=1 SV=2	FCN3	0	519.287	3	71.26	2.6	3.459	73.41	0.0024	11122069	1.2	7.0448	72.82	0	18143838	1.8	9.2982	72.85	0	253047264	2.6	#N/A	72.97	#N/A	73394720	2.2	9.783	72.55	0	97985184	1.7	9.3085	72.25	0	292961472	2.5	9.4655	72.38	0	59087436	1.9	9.8172	72.5	0	89915448	1.9	9.3267
FSEGTAGDSLSLHSGR	O75636	Ficolin-3 OS=Homo sapiens OX=9606 GN=FCN3 PE=1 SV=2	FCN3	0	810.884	2	39.78	3.2	8.8587	41.29	0	31825774	5.2	8.6451	40.51	0	41656724	7	9.6518	41.95	0	61315016	0.9	#N/A	40.81	#N/A	33918632	8.4	9.3996	39.74	0	16233823	2.5	9.005	40.6	0	51895576	3.2	9.1306	39.12	0	10891835	4.8	8.502	40.37	0	76013256	8.5	8.8737
FSEGTAGDSLSLHSGR	O75636	Ficolin-3 OS=Homo sapiens OX=9606 GN=FCN3 PE=1 SV=2	FCN3	0	540.925	3	39.78	1.6	8.8587	41.29	0	246681936	1.6	8.6451	40.51	0	262180432	2.8	9.6518	41.95	0	39995684	1.4	#N/A	40.81	#N/A	269983296	1.2	9.3996	39.74	0	149208560	2.3	9.005	40.6	0	525442688	1.7	9.1306	39.12	0	202439712	2	8.502	40.37	0	320140160	1.9	8.8737
YAVSEAAAHK	O75636	Ficolin-3 OS=Homo sapiens OX=9606 GN=FCN3 PE=1 SV=2	FCN3	0	523.767	2	17.92	3.3	7.796	15.2	0	106205400	1.2	8.6017	14.47	0	327521600	1	8.411	14.69	0	538732672	1.9	#N/A	15.18	#N/A	130983000	2	8.6396	15.12	0	65439156	2.3	8.3213	15.09	0	351986624	2.2	7.8733	14.36	0	337337632	2.7	8.3087	14.79	0	158322032	3.2	8.1584
YGIDWASGR	O75636	Ficolin-3 OS=Homo sapiens OX=9606 GN=FCN3 PE=1 SV=2	FCN3	0	1024.48	1	55.1	4.8	7.8131	57.73	0	49069464	5.9	8.5289	57.29	0	196838688	5.2	7.5799	57.7	0	2371322368	5.7	#N/A	57.58	#N/A	37947768	5.6	5.6757	56.88	0	817192448	5.8	8.2488	56.75	0	27685822	5.7	7.8382	57.01	0	973354688	5.4	6.0542	56.59	0	311046240	6.1	8.2551
YGIDWASGR	O75636	Ficolin-3 OS=Homo sapiens OX=9606 GN=FCN3 PE=1 SV=2	FCN3	0	512.746	2	55.1	4.1	7.8131	57.73	0	169314032	3.3	8.5289	57.29	0	277627648	4.8	7.5799	57.7	0	3371155200	3.1	#N/A	57.58	#N/A	211460384	4.1	5.6757	56.88	0	939648256	2.6	8.2488	56.75	0	301957568	4.7	7.8382	57.01	0	1293829632	4.7	6.0542	56.59	0	389227744	5	8.2551
LTGSSGFVTDGPGNYK	O75882	Attractin OS=Homo sapiens OX=9606 GN=ATRN PE=1 SV=2	ATRN	0	800.386	2	48.69	5	7.7013	52.56	0	475669824	4.4	8.3769	49.27	0	122276712	4.9	7.1727	49.38	0	486504000	5.8	#N/A	50.45	#N/A	523093184	4	8.5781	51.7	0	197484032	5.6	8.5036	50.54	0	1084240896	5.4	8.6162	50.48	0	1809338624	5.5	8.5444	49.11	0	408030400	4.3	7.9347
LTGSSGFVTDGPGNYK	O75882	Attractin OS=Homo sapiens OX=9606 GN=ATRN PE=1 SV=2	ATRN	0	533.926	3	48.69	-0.2	7.7013	52.56	0	82403496	0.7	8.3769	49.27	0	13547946	0.8	7.1727	49.38	0	12301324	4.9	#N/A	50.45	#N/A	19382192	0.5	8.5781	51.7	0	20207024	5.2	8.5036	50.54	0	73364072	5.3	8.6162	50.48	0	62051616	-1.8	8.5444	49.11	0	11493440	-1.6	7.9347
TKCTWLIEGQPNR	O75882	Attractin OS=Homo sapiens OX=9606 GN=ATRN PE=1 SV=2	ATRN	1	801.906	2	46.82	-2	6.2156	48.12	0	127320	3.3	8.6071	46.86	0	6448263	0.8	9.1427	47.14	0	8246621	-7	#N/A	47.34	#N/A	136190	-2.4	6.3228	47.34	0	782768	2.3	5.5521	46.91	0	160935	-0.4	6.7164	46.45	0	337342	0.2	8.5648	46.9	0	26783690	-2	6.5853
TKCTWLIEGQPNR	O75882	Attractin OS=Homo sapiens OX=9606 GN=ATRN PE=1 SV=2	ATRN	1	534.94	3	46.82	2.9	6.2156	48.12	0	11975521	4.4	8.6071	46.86	0	2684578	0.4	9.1427	47.14	0	51145512	0.4	#N/A	47.34	#N/A	14475172	1.8	6.3228	47.34	0	1391338	3.2	5.5521	46.91	0	45610076	1.1	6.7164	46.45	0	32799236	-2.9	8.5648	46.9	0	1812120	0.4	6.5853
CTWLIEGQPNR	O75882	Attractin OS=Homo sapiens OX=9606 GN=ATRN PE=1 SV=2	ATRN	0	687.335	2	59.86	2.7	9.2814	62.64	0	112676464	2.2	9.57	61.97	0	141209120	2.9	9.1774	61.67	0	147038608	4.7	#N/A	62.15	#N/A	159624848	4.8	9.3465	61.95	0	255731040	5.6	9.0306	61.38	0	364521280	2.7	9.1912	61.3	0	172988560	2.2	9.586	61.53	0	158094784	4.6	9.0527
YGHSLALYK	O75882	Attractin OS=Homo sapiens OX=9606 GN=ATRN PE=1 SV=2	ATRN	0	526.282	2	34.3	2	9.5554	34.82	0	72253328	2.6	9.3234	33.89	0	186110432	1.3	9.4538	34.32	0	67128456	2	#N/A	34.61	#N/A	51575768	1.2	8.9286	34.48	0	89560152	2.2	8.8328	34.15	0	149646880	1.7	8.5033	33.49	0	209773984	2.3	9.2085	33.77	0	142054512	2	9.0746
WSVLPRPDLHHDVNR	O75882	Attractin OS=Homo sapiens OX=9606 GN=ATRN PE=1 SV=2	ATRN	0	614.324	3	53.33	#N/A	-0.3118	#N/A	0.9086	#N/A	#N/A	1.3435	#N/A	0.4838	#N/A	#N/A	2.1892	#N/A	0.1	#N/A	0.9	#N/A	53.07	#N/A	4531547	#N/A	0.2538	#N/A	0.9086	#N/A	#N/A	3.0153	#N/A	0.0107	#N/A	#N/A	-0.4946	#N/A	0.9095	#N/A	3	3.6215	52.6	0.0013	21819432	#N/A	1.3043
SEAACLAAGPGIR	O75882	Attractin OS=Homo sapiens OX=9606 GN=ATRN PE=1 SV=2	ATRN	0	636.822	2	43.68	3.7	7.6942	45.96	0	433469760	3.2	7.8165	45.17	0	730441088	2.8	8.3101	45.41	0	684352640	3.3	#N/A	45.65	#N/A	333997696	2.1	7.019	45.49	0	488423808	2.6	7.0011	45.09	0	441160736	3.6	8.1258	44.59	0	842395200	2.8	8.4311	44.79	0	800422656	1.7	8.8682
YENCPKDNPMYYCNKK	O75882	Attractin OS=Homo sapiens OX=9606 GN=ATRN PE=1 SV=2	ATRN	2	531.73	4	27.33	#N/A	-1.1261	#N/A	1	#N/A	#N/A	0.5117	#N/A	0.9086	#N/A	#N/A	2.089	#N/A	0.125	#N/A	3	#N/A	28.24	#N/A	127165	5.5	4.6796	24.7	0	2010770	#N/A	0.6078	#N/A	0.9086	#N/A	#N/A	-0.3579	#N/A	0.9086	#N/A	#N/A	1.0102	#N/A	0.7508	#N/A	2	4.2712
SCALDQNCQWEPR	O75882	Attractin OS=Homo sapiens OX=9606 GN=ATRN PE=1 SV=2	ATRN	0	832.351	2	49.25	0.9	3.0726	49.31	0.0089	7494656	#N/A	2.7458	#N/A	0.0239	#N/A	#N/A	1.9076	#N/A	0.1828	#N/A	-4.3	#N/A	48.99	#N/A	90264	0.9	4.1317	48.68	0.0002	4074857	3.3	7.367	48.43	0	6635693	-0.2	7.2183	48.31	0	923022	0.4	9.9513	48.23	0	15069701	1.5	9.2225
NHNALLASLTTQK	O75882	Attractin OS=Homo sapiens OX=9606 GN=ATRN PE=1 SV=2	ATRN	0	705.889	2	51.73	#N/A	0.4687	#N/A	0.9086	#N/A	0.1	6.4191	52.1	0	12946730	-0.1	8.3523	52.38	0	4477047	0	#N/A	52.16	#N/A	1705878	0.6	3.8134	52.19	0.0006	1931827	0.5	4.5205	51.51	0	24536788	0.4	9.9416	51.43	0	20490186	2.6	9.6893	51.7	0	25343304	2.1	4.4261
NHNALLASLTTQK	O75882	Attractin OS=Homo sapiens OX=9606 GN=ATRN PE=1 SV=2	ATRN	0	470.928	3	51.73	#N/A	0.4687	#N/A	0.9086	#N/A	1.2	6.4191	52.1	0	32352620	1.4	8.3523	52.38	0	37834932	4	#N/A	52.16	#N/A	14070014	2.9	3.8134	52.19	0.0006	16020338	0.2	4.5205	51.51	0	21299880	2.2	9.9416	51.43	0	14354339	1.9	9.6893	51.7	0	30906240	0.7	4.4261
IMQSSQSMSK	O75882	Attractin OS=Homo sapiens OX=9606 GN=ATRN PE=1 SV=2	ATRN	0	571.763	2	15.84	#N/A	-3.1701	#N/A	1	#N/A	3.4	5.9352	13.97	0	81135032	#N/A	2.0794	#N/A	0.1276	#N/A	5.2	#N/A	15.03	#N/A	25614678	#N/A	-0.1823	#N/A	0.9086	#N/A	#N/A	2.301	#N/A	0.077	#N/A	#N/A	0.8179	#N/A	0.9086	#N/A	4.5	3.5242	12.01	0.0019	47548428	#N/A	2.8229
IMQSSQSMSK	O75882	Attractin OS=Homo sapiens OX=9606 GN=ATRN PE=1 SV=2	ATRN	0	563.765	2	16.62	2.2	9.4555	14.64	0	188317776	1.4	9.4225	14.03	0	414922752	1.6	9.3784	14.09	0	502550816	1.8	#N/A	14.81	#N/A	172984256	1.8	9.6255	14.48	0	203907536	2.7	9.2785	14.51	0	269209440	2.4	9.2506	13.87	0	408093728	2.5	9.5365	13.94	0	89963944	1.2	9.344
IMQSSQSMSK	O75882	Attractin OS=Homo sapiens OX=9606 GN=ATRN PE=1 SV=2	ATRN	0	571.763	2	12.24	#N/A	1.8665	#N/A	0.1982	#N/A	-0.3	7.944	8	0	18191820	1.3	4.1699	8.57	0.0002	17660800	3.6	#N/A	11.35	#N/A	64255444	#N/A	0.8191	#N/A	0.9086	#N/A	1.5	7.5015	8.38	0	12717411	2.8	6.7911	8.23	0	1159282	4	7.5948	8.26	0	1227927	#N/A	-0.4413
YYTAINFVATPDEQNR	O75882	Attractin OS=Homo sapiens OX=9606 GN=ATRN PE=1 SV=2	ATRN	0	951.455	2	76.2	#N/A	1.707	#N/A	0.2674	#N/A	#N/A	-0.1173	#N/A	0.9086	#N/A	#N/A	1.9405	#N/A	0.1709	#N/A	-1.4	#N/A	75.37	#N/A	271288	#N/A	2.5152	#N/A	0.045	#N/A	#N/A	1.994	#N/A	0.1531	#N/A	#N/A	2.6592	#N/A	0.0306	#N/A	#N/A	1.6278	#N/A	0.3076	#N/A	0.8	9.2065
YYTAINFVATPDEQNR	O75882	Attractin OS=Homo sapiens OX=9606 GN=ATRN PE=1 SV=2	ATRN	0	634.639	3	76.2	#N/A	1.707	#N/A	0.2674	#N/A	#N/A	-0.1173	#N/A	0.9086	#N/A	#N/A	1.9405	#N/A	0.1709	#N/A	-4.7	#N/A	75.37	#N/A	6828083	#N/A	2.5152	#N/A	0.045	#N/A	#N/A	1.994	#N/A	0.1531	#N/A	#N/A	2.6592	#N/A	0.0306	#N/A	#N/A	1.6278	#N/A	0.3076	#N/A	-0.2	9.2065
DLDMFINASK	O75882	Attractin OS=Homo sapiens OX=9606 GN=ATRN PE=1 SV=2	ATRN	0	585.279	2	66.43	#N/A	0.0783	#N/A	0.9086	#N/A	#N/A	2.9006	#N/A	0.0152	#N/A	2.1	3.5604	69.69	0.0017	16007225	1.2	#N/A	69.21	#N/A	3734380	1.9	5.1992	68.97	0	9832680	2.8	5.4837	68.71	0	9092207	#N/A	1.1093	#N/A	0.6659	#N/A	1.5	9.3092	69.35	0	8666791	3.4	8.5408
EYKDSFSNEKFDFR	O75882	Attractin OS=Homo sapiens OX=9606 GN=ATRN PE=1 SV=2	ATRN	2	604.613	3	54.49	#N/A	-1.3992	#N/A	1	#N/A	#N/A	0.9467	#N/A	0.8058	#N/A	#N/A	1.468	#N/A	0.4005	#N/A	-14	#N/A	53.48	#N/A	5107936	#N/A	0.0747	#N/A	0.9086	#N/A	#N/A	-0.4665	#N/A	0.9087	#N/A	#N/A	0.8693	#N/A	0.8771	#N/A	#N/A	-0.0925	#N/A	0.9086	#N/A	-4.3	3.3073
RLGEPCDQLHVCDASQGLVCQPGAGPGGR	O76076	WNT1-inducible-signaling pathway protein 2 OS=Homo sapiens OX=9606 GN=WISP2 PE=1 SV=1	WISP2	1	1031.15	3	59.31	#N/A	-0.6676	#N/A	0.9363	#N/A	#N/A	0.1329	#N/A	0.9086	#N/A	0.3	3.3579	62.55	0.0035	219678	2.6	#N/A	59.68	#N/A	499195	#N/A	2.4983	#N/A	0.0471	#N/A	-1.3	4.5927	59.46	0	552331	#N/A	1.0329	#N/A	0.7309	#N/A	#N/A	0.497	#N/A	0.9086	#N/A	2	3.9614
LGEPCDQLHVCDASQGLVCQPGAGPGGR	O76076	WNT1-inducible-signaling pathway protein 2 OS=Homo sapiens OX=9606 GN=WISP2 PE=1 SV=1	WISP2	0	979.113	3	64.36	#N/A	2.23	#N/A	0.091	#N/A	#N/A	1.3198	#N/A	0.5008	#N/A	-1.9	3.4858	60.53	0.0022	164279	9.6	#N/A	65.53	#N/A	159083	#N/A	1.0838	#N/A	0.6872	#N/A	#N/A	2.5417	#N/A	0.042	#N/A	#N/A	1.1047	#N/A	0.6697	#N/A	#N/A	1.1362	#N/A	0.6436	#N/A	#N/A	2.9979
LCLSRPCPPSR	O76076	WNT1-inducible-signaling pathway protein 2 OS=Homo sapiens OX=9606 GN=WISP2 PE=1 SV=1	WISP2	0	448.229	3	38.76	#N/A	0.4642	#N/A	0.9086	#N/A	#N/A	0.767	#N/A	0.9086	#N/A	0.3	3.0737	42.04	0.0089	5609100	-2.9	#N/A	38.86	#N/A	3650796	#N/A	0.0216	#N/A	0.9086	#N/A	#N/A	-0.3729	#N/A	0.9086	#N/A	#N/A	1.0688	#N/A	0.6999	#N/A	#N/A	1.0977	#N/A	0.6756	#N/A	3.5	3.2865
LYHVPSYLPK	O94769	Extracellular matrix protein 2 OS=Homo sapiens OX=9606 GN=ECM2 PE=2 SV=1	ECM2	0	406.229	3	55.06	#N/A	-1.1292	#N/A	1	#N/A	#N/A	2.329	#N/A	0.0719	#N/A	#N/A	0.9509	#N/A	0.8021	#N/A	-3.9	#N/A	53.51	#N/A	209450	#N/A	0.9002	#N/A	0.8482	#N/A	#N/A	0.7984	#N/A	0.9086	#N/A	#N/A	1.0354	#N/A	0.7287	#N/A	-1.4	3.235	54.53	0.0053	166085	#N/A	1.7456
LEHTAQTYSELQGER	O95071	E3 ubiquitin-protein ligase UBR5 OS=Homo sapiens OX=9606 GN=UBR5 PE=1 SV=2	UBR5	0	587.952	3	33.48	#N/A	0.1807	#N/A	0.9086	#N/A	#N/A	2.298	#N/A	0.0775	#N/A	#N/A	2.8977	#N/A	0.0154	#N/A	1.9	#N/A	32.3	#N/A	7604616	#N/A	1.7342	#N/A	0.2546	#N/A	#N/A	0.9058	#N/A	0.8427	#N/A	#N/A	2.4256	#N/A	0.0567	#N/A	#N/A	1.1393	#N/A	0.6411	#N/A	4	4.1947
LNHLCGADFVK	O95394	Phosphoacetylglucosamine mutase OS=Homo sapiens OX=9606 GN=PGM3 PE=1 SV=1	PGM3	0	425.217	3	43.55	#N/A	1.1964	#N/A	0.5948	#N/A	#N/A	0.9649	#N/A	0.7902	#N/A	#N/A	1.7646	#N/A	0.2407	#N/A	-1.6	#N/A	42.99	#N/A	298046	1.5	4.2607	41.61	0.0001	20934540	#N/A	2.1769	#N/A	0.1028	#N/A	#N/A	0.753	#N/A	0.9086	#N/A	0.5	3.9263	42.24	0.0004	8261720	#N/A	1.0638
NGLPVQADGHR	O95428	Papilin OS=Homo sapiens OX=9606 GN=PAPLN PE=2 SV=4	PAPLN	0	582.299	2	24.05	#N/A	1.8148	#N/A	0.219	#N/A	#N/A	1.8142	#N/A	0.2193	#N/A	#N/A	2.816	#N/A	0.0196	#N/A	-7.5	#N/A	26.8	#N/A	1154065	#N/A	2.435	#N/A	0.0554	#N/A	#N/A	1.6283	#N/A	0.3073	#N/A	-5.5	3.713	22.98	0.001	336365	#N/A	2.5728	#N/A	0.0387	#N/A	9.1	3.8799
WIYHLTEGSTDLR	O95445	Apolipoprotein M OS=Homo sapiens OX=9606 GN=APOM PE=1 SV=2	APOM	0	795.899	2	63.45	1.5	8.0022	66.66	0	13097329	1.2	9.625	66.02	0	18956704	1.7	9.4976	65.73	0	61385748	2.2	#N/A	66.03	#N/A	43527480	1.6	9.545	65.87	0	37690500	1.7	9.7514	65.35	0	56743668	2.5	9.1036	65.64	0	113799144	1.4	9.7459	65.68	0	60332364	2.5	9.8575
WIYHLTEGSTDLR	O95445	Apolipoprotein M OS=Homo sapiens OX=9606 GN=APOM PE=1 SV=2	APOM	0	530.935	3	63.45	2.2	8.0022	66.66	0	30613898	3.5	9.625	66.02	0	89569640	3.6	9.4976	65.73	0	226342864	3.3	#N/A	66.03	#N/A	139529056	2.4	9.545	65.87	0	199346144	2.8	9.7514	65.35	0	182566080	3.5	9.1036	65.64	0	252555216	1.7	9.7459	65.68	0	166879968	2.8	9.8575
DIEAQLQHAGLR	O95479	GDH/6PGL endoplasmic bifunctional protein OS=Homo sapiens OX=9606 GN=H6PD PE=1 SV=2	H6PD	0	675.86	2	59.09	#N/A	0.4812	#N/A	0.9086	#N/A	#N/A	2.5459	#N/A	0.0416	#N/A	#N/A	3.5693	57.7	0.0016	0	-1.2	#N/A	61.78	#N/A	26486822	#N/A	2.9882	#N/A	0.0117	#N/A	#N/A	1.648	#N/A	0.297	#N/A	#N/A	1.9624	#N/A	0.1635	#N/A	#N/A	0.7788	#N/A	0.9086	#N/A	-2.3	3.0506
DIEAQLQHAGLR	O95479	GDH/6PGL endoplasmic bifunctional protein OS=Homo sapiens OX=9606 GN=H6PD PE=1 SV=2	H6PD	0	450.909	3	59.09	#N/A	0.4812	#N/A	0.9086	#N/A	#N/A	2.5459	#N/A	0.0416	#N/A	3.3	3.5693	57.7	0.0016	5525130	0.7	#N/A	61.78	#N/A	2867139	#N/A	2.9882	#N/A	0.0117	#N/A	#N/A	1.648	#N/A	0.297	#N/A	#N/A	1.9624	#N/A	0.1635	#N/A	#N/A	0.7788	#N/A	0.9086	#N/A	5.7	3.0506
FGQTPVQER	O95497	Pantetheinase OS=Homo sapiens OX=9606 GN=VNN1 PE=1 SV=2	VNN1	0	531.272	2	25.29	1.1	8.9392	25.77	0	396720352	0.7	7.2178	25.32	0	244016768	1.9	9.1823	25.57	0	340740992	1.1	#N/A	25.87	#N/A	529105024	2	9.079	25.84	0	493128960	2.4	9.0073	25.63	0	321636160	0.9	6.5033	25.11	0	459355360	1.9	6.5907	25.48	0	315566688	1.8	8.797
QNLFMGENQFNVPK	O95497	Pantetheinase OS=Homo sapiens OX=9606 GN=VNN1 PE=1 SV=2	VNN1	0	841.404	2	70.46	#N/A	0.0145	#N/A	0.9086	#N/A	#N/A	-0.3225	#N/A	0.9086	#N/A	#N/A	0.538	#N/A	0.9086	#N/A	1.8	#N/A	73.44	#N/A	163989	#N/A	3.037	#N/A	0.01	#N/A	-0.5	3.4682	72.83	0.0024	4286108	#N/A	-1.3909	#N/A	1	#N/A	#N/A	0.7471	#N/A	0.9086	#N/A	#N/A	0.7991
DLCCHLSYK	O95497	Pantetheinase OS=Homo sapiens OX=9606 GN=VNN1 PE=1 SV=2	VNN1	0	598.265	2	34.05	#N/A	-0.0324	#N/A	0.9086	#N/A	#N/A	-0.828	#N/A	0.9709	#N/A	#N/A	-0.4059	#N/A	0.9086	#N/A	4.6	#N/A	33.71	#N/A	2520452	#N/A	0.4249	#N/A	0.9086	#N/A	#N/A	-0.0379	#N/A	0.9086	#N/A	#N/A	0.2481	#N/A	0.9086	#N/A	#N/A	0.6729	#N/A	0.9086	#N/A	#N/A	0.468
DLCCHLSYK	O95497	Pantetheinase OS=Homo sapiens OX=9606 GN=VNN1 PE=1 SV=2	VNN1	0	399.179	3	34.05	#N/A	-0.0324	#N/A	0.9086	#N/A	#N/A	-0.828	#N/A	0.9709	#N/A	#N/A	-0.4059	#N/A	0.9086	#N/A	-4.9	#N/A	33.71	#N/A	14303338	#N/A	0.4249	#N/A	0.9086	#N/A	#N/A	-0.0379	#N/A	0.9086	#N/A	#N/A	0.2481	#N/A	0.9086	#N/A	#N/A	0.6729	#N/A	0.9086	#N/A	#N/A	0.468
DQLIYNLLK	P00338	L-lactate dehydrogenase A chain OS=Homo sapiens OX=9606 GN=LDHA PE=1 SV=2	LDHA	0	560.324	2	88.81	#N/A	-0.0101	#N/A	0.9086	#N/A	1.4	8.2194	91.67	0	8894859	3.2	3.9341	91.34	0.0004	5343717	1.8	#N/A	91.43	#N/A	5522540	3.1	4.6501	91.29	0	1406511	#N/A	-0.0663	#N/A	0.9086	#N/A	#N/A	-0.0094	#N/A	0.9086	#N/A	#N/A	-0.0772	#N/A	0.9086	#N/A	#N/A	0.2201
TLHPDLGTDKDKEQWK	P00338	L-lactate dehydrogenase A chain OS=Homo sapiens OX=9606 GN=LDHA PE=1 SV=2	LDHA	2	637.658	3	33.55	#N/A	2.2002	#N/A	0.0975	#N/A	#N/A	-0.4292	#N/A	0.9086	#N/A	#N/A	0.7524	#N/A	0.9086	#N/A	1.9	#N/A	35.06	#N/A	111346	#N/A	2.1976	#N/A	0.0981	#N/A	#N/A	0.8082	#N/A	0.9086	#N/A	6.4	3.5558	32.21	0.0017	28746040	#N/A	1.0827	#N/A	0.6879	#N/A	#N/A	1.7629
SADTLWGIQK	P00338	L-lactate dehydrogenase A chain OS=Homo sapiens OX=9606 GN=LDHA PE=1 SV=2	LDHA	0	559.796	2	57.29	#N/A	0.1925	#N/A	0.9086	#N/A	#N/A	0.5338	#N/A	0.9086	#N/A	-2.3	5.7418	60.7	0	2162797	-7.4	#N/A	57.86	#N/A	1899020	#N/A	1.5824	#N/A	0.332	#N/A	#N/A	1.8432	#N/A	0.2074	#N/A	#N/A	2.5841	#N/A	0.0375	#N/A	#N/A	2.52	#N/A	0.0445	#N/A	-3.3	3.8032
IFINNEWHDSVSGK	P00352	Retinal dehydrogenase 1 OS=Homo sapiens OX=9606 GN=ALDH1A1 PE=1 SV=2	ALDH1A1	0	823.402	2	56.24	#N/A	1.398	#N/A	0.4459	#N/A	#N/A	1.1063	#N/A	0.6684	#N/A	#N/A	0.4635	#N/A	0.9086	#N/A	9.4	#N/A	56.33	#N/A	3581536	#N/A	1.0179	#N/A	0.7437	#N/A	#N/A	2.9945	#N/A	0.0114	#N/A	#N/A	0.7676	#N/A	0.9086	#N/A	#N/A	0.5148	#N/A	0.9086	#N/A	#N/A	0.439
ILDLIESGK	P00352	Retinal dehydrogenase 1 OS=Homo sapiens OX=9606 GN=ALDH1A1 PE=1 SV=2	ALDH1A1	0	494.29	2	60.45	#N/A	1.4492	#N/A	0.4121	#N/A	#N/A	3.0346	#N/A	0.0101	#N/A	#N/A	1.832	#N/A	0.2119	#N/A	0.3	#N/A	60.12	#N/A	204768	#N/A	0.5293	#N/A	0.9086	#N/A	#N/A	1.7463	#N/A	0.249	#N/A	#N/A	-0.5424	#N/A	0.9142	#N/A	#N/A	2.4715	#N/A	0.0504	#N/A	0.1	4.0757
LECGGGPWGNK	P00352	Retinal dehydrogenase 1 OS=Homo sapiens OX=9606 GN=ALDH1A1 PE=1 SV=2	ALDH1A1	0	587.769	2	32.64	#N/A	-0.0431	#N/A	0.9086	#N/A	#N/A	0.0714	#N/A	0.9086	#N/A	#N/A	1.3073	#N/A	0.5101	#N/A	-0.2	#N/A	32.62	#N/A	171192	#N/A	2.8344	#N/A	0.0185	#N/A	#N/A	0.596	#N/A	0.9086	#N/A	#N/A	0.9466	#N/A	0.8059	#N/A	#N/A	-0.1205	#N/A	0.9086	#N/A	#N/A	-1.382
KLISVDTEHSNIYLQNGPDR	P00450	Ceruloplasmin OS=Homo sapiens OX=9606 GN=CP PE=1 SV=1	CP	1	1150.09	2	55.9	#N/A	0.1766	#N/A	0.9086	#N/A	#N/A	1.7425	#N/A	0.2508	#N/A	#N/A	0.9781	#N/A	0.7784	#N/A	0.2	#N/A	54.69	#N/A	1936553	#N/A	1.8724	#N/A	0.196	#N/A	#N/A	1.6849	#N/A	0.2782	#N/A	-0.8	3.7458	53.14	0.0008	308684	#N/A	0.7549	#N/A	0.9086	#N/A	#N/A	2.9703
LISVDTEHSNIYLQNGPDR	P00450	Ceruloplasmin OS=Homo sapiens OX=9606 GN=CP PE=1 SV=1	CP	0	1086.04	2	62.34	#N/A	1.5878	#N/A	0.329	#N/A	#N/A	0.3718	#N/A	0.9086	#N/A	-7.5	3.5341	63.95	0.0019	1038937	-2.3	#N/A	62.95	#N/A	210901	#N/A	2.3224	#N/A	0.0731	#N/A	-4.3	6.2491	63.4	0	890541	#N/A	1.2938	#N/A	0.52	#N/A	#N/A	2.8284	#N/A	0.0189	#N/A	-0.6	4.083
LISVDTEHSNIYLQNGPDR	P00450	Ceruloplasmin OS=Homo sapiens OX=9606 GN=CP PE=1 SV=1	CP	0	724.362	3	62.34	#N/A	1.5878	#N/A	0.329	#N/A	#N/A	0.3718	#N/A	0.9086	#N/A	1.3	3.5341	63.95	0.0019	370031	-1.2	#N/A	62.95	#N/A	132857	#N/A	2.3224	#N/A	0.0731	#N/A	-0.1	6.2491	63.4	0	587590	#N/A	1.2938	#N/A	0.52	#N/A	#N/A	2.8284	#N/A	0.0189	#N/A	-4.9	4.083
LISVDTEHSNIYLQNGPDR	P00450	Ceruloplasmin OS=Homo sapiens OX=9606 GN=CP PE=1 SV=1	CP	0	543.524	4	62.34	#N/A	1.5878	#N/A	0.329	#N/A	#N/A	0.3718	#N/A	0.9086	#N/A	-1.4	3.5341	63.95	0.0019	1666361	#N/A	#N/A	62.95	#N/A	0	#N/A	2.3224	#N/A	0.0731	#N/A	-0.1	6.2491	63.4	0	2332103	#N/A	1.2938	#N/A	0.52	#N/A	#N/A	2.8284	#N/A	0.0189	#N/A	-0.9	4.083
KALYLQYTDETFR	P00450	Ceruloplasmin OS=Homo sapiens OX=9606 GN=CP PE=1 SV=1	CP	1	824.422	2	64.12	#N/A	-0.6598	#N/A	0.9347	#N/A	#N/A	2.8408	#N/A	0.0182	#N/A	#N/A	0.6444	#N/A	0.9086	#N/A	-7.1	#N/A	64.87	#N/A	203099456	6	3.722	66.7	0.0009	71453576	1.6	5.3743	66.08	0	16294152	#N/A	1.2385	#N/A	0.5619	#N/A	#N/A	0.5198	#N/A	0.9086	#N/A	#N/A	-0.1252
KALYLQYTDETFR	P00450	Ceruloplasmin OS=Homo sapiens OX=9606 GN=CP PE=1 SV=1	CP	1	549.951	3	64.12	#N/A	-0.6598	#N/A	0.9347	#N/A	#N/A	2.8408	#N/A	0.0182	#N/A	#N/A	0.6444	#N/A	0.9086	#N/A	5.1	#N/A	64.87	#N/A	26238136	-2.4	3.722	66.7	0.0009	13040912	1.9	5.3743	66.08	0	10528742	#N/A	1.2385	#N/A	0.5619	#N/A	#N/A	0.5198	#N/A	0.9086	#N/A	#N/A	-0.1252
ALYLQYTDETFR	P00450	Ceruloplasmin OS=Homo sapiens OX=9606 GN=CP PE=1 SV=1	CP	0	760.375	2	75.36	1.5	9.6344	73.83	0	19757332	1.4	9.6466	73.11	0	42652352	0.6	9.4755	73.19	0	109796848	2.5	#N/A	76.42	#N/A	25184918	1.1	9.4723	72.96	0	52975640	-4.9	9.3254	76.98	0	225127088	1	9.5385	72.82	0	64178560	0.8	9.5831	72.88	0	79338384	-4.3	9.2579
ALYLQYTDETFR	P00450	Ceruloplasmin OS=Homo sapiens OX=9606 GN=CP PE=1 SV=1	CP	0	507.252	3	75.36	0.3	9.6344	73.83	0	681788	-0.9	9.6466	73.11	0	1766501	-0.1	9.4755	73.19	0	2151599	-1.9	#N/A	76.42	#N/A	1584305	-0.4	9.4723	72.96	0	407259	-4.7	9.3254	76.98	0	11841045	-0.1	9.5385	72.82	0	1015607	-2.2	9.5831	72.88	0	1881551	-3.8	9.2579
AETGDKVYVHLK	P00450	Ceruloplasmin OS=Homo sapiens OX=9606 GN=CP PE=1 SV=1	CP	1	680.367	2	30.92	#N/A	-0.51	#N/A	0.9107	#N/A	#N/A	-0.1786	#N/A	0.9086	#N/A	#N/A	1.4384	#N/A	0.4191	#N/A	-3.6	#N/A	31.68	#N/A	14007285	#N/A	-0.1286	#N/A	0.9086	#N/A	-3.2	3.7826	27.56	0.0007	566724352	#N/A	-1.0184	#N/A	1	#N/A	#N/A	0.7925	#N/A	0.9086	#N/A	#N/A	-0.4551
AETGDKVYVHLK	P00450	Ceruloplasmin OS=Homo sapiens OX=9606 GN=CP PE=1 SV=1	CP	1	453.914	3	30.92	#N/A	-0.51	#N/A	0.9107	#N/A	#N/A	-0.1786	#N/A	0.9086	#N/A	#N/A	1.4384	#N/A	0.4191	#N/A	-4	#N/A	31.68	#N/A	21182610	#N/A	-0.1286	#N/A	0.9086	#N/A	1	3.7826	27.56	0.0007	269113888	#N/A	-1.0184	#N/A	1	#N/A	#N/A	0.7925	#N/A	0.9086	#N/A	#N/A	-0.4551
PYTFHSHGITYYK	P00450	Ceruloplasmin OS=Homo sapiens OX=9606 GN=CP PE=1 SV=1	CP	0	807.391	2	40.61	#N/A	2.9575	#N/A	0.0128	#N/A	-10.7	6.5215	39.03	0	328603	-3.8	8.8337	39.29	0	1111431	2.9	#N/A	39.64	#N/A	162434	0.2	9.6726	39.39	0	12506008	1	8.9742	38.96	0	98448864	#N/A	2.8169	#N/A	0.0195	#N/A	0.9	9.4599	38.94	0	8066707	4.5	8.2522
PYTFHSHGITYYK	P00450	Ceruloplasmin OS=Homo sapiens OX=9606 GN=CP PE=1 SV=1	CP	0	538.596	3	40.61	#N/A	2.9575	#N/A	0.0128	#N/A	0.2	6.5215	39.03	0	117025328	1.5	8.8337	39.29	0	142091040	1.1	#N/A	39.64	#N/A	4498491	1.6	9.6726	39.39	0	201911360	1.2	8.9742	38.96	0	476719744	#N/A	2.8169	#N/A	0.0195	#N/A	1.2	9.4599	38.94	0	160452672	3.7	8.2522
PYTFHSHGITYYK	P00450	Ceruloplasmin OS=Homo sapiens OX=9606 GN=CP PE=1 SV=1	CP	0	404.199	4	40.61	#N/A	2.9575	#N/A	0.0128	#N/A	0.5	6.5215	39.03	0	159719504	0.6	8.8337	39.29	0	298019744	0.8	#N/A	39.64	#N/A	56062536	1.1	9.6726	39.39	0	290928192	0.9	8.9742	38.96	0	775287232	#N/A	2.8169	#N/A	0.0195	#N/A	1.1	9.4599	38.94	0	208522112	1.4	8.2522
IYHSHIDAPK	P00450	Ceruloplasmin OS=Homo sapiens OX=9606 GN=CP PE=1 SV=1	CP	0	590.809	2	18.9	1.5	6.3467	15.59	0	2938798848	1.3	7.8798	14.95	0	9281045504	0.8	7.9639	15.19	0	7763975680	1.4	#N/A	15.98	#N/A	3713135616	1.2	7.9733	15.95	0	3669441280	1.3	7.634	15.59	0	4191411968	2.2	8.3628	16.01	0	102745104	1.8	8.0959	15.23	0	6382256640	1.5	7.9457
IYHSHIDAPK	P00450	Ceruloplasmin OS=Homo sapiens OX=9606 GN=CP PE=1 SV=1	CP	0	394.208	3	18.9	0.4	6.3467	15.59	0	11397035008	0.2	7.8798	14.95	0	21630509056	1	7.9639	15.19	0	31587377152	0.3	#N/A	15.98	#N/A	11651095552	0.2	7.9733	15.95	0	13828622336	0.9	7.634	15.59	0	19658082304	1.3	8.3628	16.01	0	292091648	0.4	8.0959	15.23	0	21441433600	0.7	7.9457
DIASGLIGPLIICK	P00450	Ceruloplasmin OS=Homo sapiens OX=9606 GN=CP PE=1 SV=1	CP	0	735.423	2	104.54	#N/A	-0.2988	#N/A	0.9086	#N/A	#N/A	-0.2779	#N/A	0.9086	#N/A	#N/A	1.8044	#N/A	0.2235	#N/A	-5.4	#N/A	105.28	#N/A	44376	2.1	3.9509	100.92	0.0004	3206792	3.1	4.4103	100.88	0.0001	8675773	#N/A	-0.3161	#N/A	0.9086	#N/A	#N/A	-0.2193	#N/A	0.9086	#N/A	2.3	9.6373
DIASGLIGPLIICK	P00450	Ceruloplasmin OS=Homo sapiens OX=9606 GN=CP PE=1 SV=1	CP	0	490.618	3	104.54	#N/A	-0.2988	#N/A	0.9086	#N/A	#N/A	-0.2779	#N/A	0.9086	#N/A	#N/A	1.8044	#N/A	0.2235	#N/A	-1.6	#N/A	105.28	#N/A	219083	-0.3	3.9509	100.92	0.0004	63198	0.3	4.4103	100.88	0.0001	290161	#N/A	-0.3161	#N/A	0.9086	#N/A	#N/A	-0.2193	#N/A	0.9086	#N/A	1.3	9.6373
VDKDNEDFQESNR	P00450	Ceruloplasmin OS=Homo sapiens OX=9606 GN=CP PE=1 SV=1	CP	1	532.569	3	17.87	2.3	9.1557	14.61	0	505200960	1.3	9.2667	13.93	0	882260672	1.7	8.7902	14.04	0	1603433984	1.7	#N/A	14.74	#N/A	992352448	1.8	8.8891	14.33	0	1337659904	1.7	9.3982	16.44	0	304088448	2.1	9.1704	16.06	0	160321632	2	8.9924	14.25	0	1660080128	2.1	8.9718
LVYREYTDASFTNR	P00450	Ceruloplasmin OS=Homo sapiens OX=9606 GN=CP PE=1 SV=1	CP	1	867.926	2	49.53	#N/A	0.8025	#N/A	0.9086	#N/A	#N/A	1.0703	#N/A	0.6986	#N/A	-6.6	5.8979	49.28	0	228513	#N/A	#N/A	49.48	#N/A	0	#N/A	2.6973	#N/A	0.0275	#N/A	#N/A	2.7194	#N/A	0.0258	#N/A	2.5	4.3305	48.4	0.0001	2407849	#N/A	3.0649	49.85	0.0092	0	#N/A	0.955
LVYREYTDASFTNR	P00450	Ceruloplasmin OS=Homo sapiens OX=9606 GN=CP PE=1 SV=1	CP	1	578.953	3	49.53	#N/A	0.8025	#N/A	0.9086	#N/A	#N/A	1.0703	#N/A	0.6986	#N/A	-0.1	5.8979	49.28	0	108873664	1.3	#N/A	49.48	#N/A	20482982	#N/A	2.6973	#N/A	0.0275	#N/A	#N/A	2.7194	#N/A	0.0258	#N/A	-4	4.3305	48.4	0.0001	180387040	-8	3.0649	49.85	0.0092	96387336	#N/A	0.955
EYTDASFTNR	P00450	Ceruloplasmin OS=Homo sapiens OX=9606 GN=CP PE=1 SV=1	CP	0	602.267	2	32.49	3.7	9.2235	32.34	0	1109574272	2.8	9.1947	31.53	0	1364915072	1.5	9.4701	32.78	0	453395808	3.1	#N/A	32.33	#N/A	1064747200	3.2	9.0769	32.1	0	1317076352	3.2	8.9389	32.14	0	2162631680	2.5	9.0993	31.82	0	1389428096	2.6	9.2387	31.91	0	859001216	2.6	8.5003
GAYPLSIEPIGVR	P00450	Ceruloplasmin OS=Homo sapiens OX=9606 GN=CP PE=1 SV=1	CP	0	686.385	2	82.92	2.3	9.2115	86.77	0	6554859	1.7	8.6306	82.38	0	308461504	2.4	9.5646	86.34	0	29483786	2.1	#N/A	82.48	#N/A	301463424	2.3	8.458	82.36	0	262008096	2.1	9.5704	86.17	0	20629762	2.8	8.192	82.14	0	354700608	2.4	9.3648	85.34	0	12972812	2.6	8.3384
GAYPLSIEPIGVR	P00450	Ceruloplasmin OS=Homo sapiens OX=9606 GN=CP PE=1 SV=1	CP	0	457.926	3	82.92	-1.7	9.2115	86.77	0	39645	1.6	8.6306	82.38	0	2357181	1.6	9.5646	86.34	0	147180	0.9	#N/A	82.48	#N/A	1592483	0.6	8.458	82.36	0	3460767	3.5	9.5704	86.17	0	111659	1.3	8.192	82.14	0	1221440	-3.9	9.3648	85.34	0	561668	4	8.3384
FNKNNEGTYYSPNYNPQSR	P00450	Ceruloplasmin OS=Homo sapiens OX=9606 GN=CP PE=1 SV=1	CP	1	1147.02	2	38.36	3.8	9.0144	40.85	0	360035	5.7	8.7192	40.25	0	760107	5.5	8.7432	40.56	0	527252	0.8	#N/A	40.47	#N/A	1249842	0.9	9.0122	40.35	0	4116721	0.5	8.7279	40.34	0	718552	6.3	8.5265	40.05	0	1187178	-1.7	8.6842	40.07	0	1380714	2.3	8.5912
FNKNNEGTYYSPNYNPQSR	P00450	Ceruloplasmin OS=Homo sapiens OX=9606 GN=CP PE=1 SV=1	CP	1	765.014	3	38.36	-3.1	9.0144	40.85	0	164766272	-3.8	8.7192	40.25	0	252315328	-3.7	8.7432	40.56	0	467828128	-3.2	#N/A	40.47	#N/A	227400624	-3.2	9.0122	40.35	0	213993888	-3.3	8.7279	40.34	0	372624736	-3.1	8.5265	40.05	0	361571744	-3.8	8.6842	40.07	0	298250784	-3.1	8.5912
NNEGTYYSPNYNPQSR	P00450	Ceruloplasmin OS=Homo sapiens OX=9606 GN=CP PE=1 SV=1	CP	0	952.414	2	39.34	2.2	9.2491	36.51	0	1083626	1.6	9.2228	39.91	0	535591264	1.6	9.2939	36.14	0	55619816	2.1	#N/A	40.23	#N/A	273765664	1.7	9.5509	40.62	0	65808332	2.2	8.8704	39.97	0	772403136	2.5	8.9764	39.53	0	647245696	3	9.339	35.69	0	40909760	2.6	8.7631
NNEGTYYSPNYNPQSR	P00450	Ceruloplasmin OS=Homo sapiens OX=9606 GN=CP PE=1 SV=1	CP	0	635.278	3	39.34	3.3	9.2491	36.51	0	726574272	0.6	9.2228	39.91	0	9007389	3	9.2939	36.14	0	770215104	1.8	#N/A	40.23	#N/A	24732256	1.8	9.5509	40.62	0	4161788	1	8.8704	39.97	0	64912548	2.3	8.9764	39.53	0	69957600	3.1	9.339	35.69	0	791811584	1.8	8.7631
SVPPSASHVAPTETFTYEWTVPK	P00450	Ceruloplasmin OS=Homo sapiens OX=9606 GN=CP PE=1 SV=1	CP	0	844.42	3	82.43	#N/A	-0.3403	#N/A	0.9086	#N/A	#N/A	-0.3859	#N/A	0.9086	#N/A	#N/A	1.5652	#N/A	0.3418	#N/A	0.7	#N/A	80.87	#N/A	1022101	2.3	3.4736	82.64	0.0023	20946282	2.6	9.6473	82.41	0	119929520	#N/A	-0.2878	#N/A	0.9086	#N/A	#N/A	-0.1859	#N/A	0.9086	#N/A	2.6	8.9943
SVPPSASHVAPTETFTYEWTVPK	P00450	Ceruloplasmin OS=Homo sapiens OX=9606 GN=CP PE=1 SV=1	CP	0	633.567	4	82.43	#N/A	-0.3403	#N/A	0.9086	#N/A	#N/A	-0.3859	#N/A	0.9086	#N/A	#N/A	1.5652	#N/A	0.3418	#N/A	0	#N/A	80.87	#N/A	49843	-0.5	3.4736	82.64	0.0023	791364	0.4	9.6473	82.41	0	14262453	#N/A	-0.2878	#N/A	0.9086	#N/A	#N/A	-0.1859	#N/A	0.9086	#N/A	-0.1	8.9943
EVGPTNADPVCLAK	P00450	Ceruloplasmin OS=Homo sapiens OX=9606 GN=CP PE=1 SV=1	CP	0	735.866	2	53.29	1.2	9.6337	54.42	0	379664992	1	9.3136	53.77	0	489808640	0.8	9.2167	53.76	0	865198400	0.9	#N/A	54.45	#N/A	8903617536	0.9	9.5655	53.91	0	541312640	1.7	8.8785	53.35	0	710161856	0.7	8.9812	49.51	0	554613504	0.8	9.1555	53.54	0	721742656	2.2	9.4566
MYYSAVDPTK	P00450	Ceruloplasmin OS=Homo sapiens OX=9606 GN=CP PE=1 SV=1	CP	0	595.774	2	35.37	2.1	8.858	36.06	0	838835200	0.9	8.9849	35.27	0	1349278720	1	8.9229	35.58	0	1858043520	0.7	#N/A	35.82	#N/A	1281877120	1	8.9147	35.59	0	1132415872	1.6	8.7111	35.38	0	1717460992	1.5	8.4189	35.02	0	2215247872	1.1	9.0127	35.25	0	1227495296	1.3	8.7744
MYYSAVDPTK	P00450	Ceruloplasmin OS=Homo sapiens OX=9606 GN=CP PE=1 SV=1	CP	0	1174.54	1	42.12	2.8	8.8062	43.23	0	861415	3.5	8.9364	42.34	0	1439350	1.1	8.7827	42.61	0	1361449	1.6	#N/A	42.94	#N/A	8980922	2.8	8.802	42.8	0	732554	0.8	8.6229	42.48	0	1082645	1.7	8.4123	41.98	0	1581428	2.7	8.992	42.22	0	7407114	-9	8.5102
MYYSAVDPTK	P00450	Ceruloplasmin OS=Homo sapiens OX=9606 GN=CP PE=1 SV=1	CP	0	587.776	2	42.12	1.6	8.8062	43.23	0	525651936	1.7	8.9364	42.34	0	698022016	1.3	8.7827	42.61	0	1197149056	1.7	#N/A	42.94	#N/A	539749888	1.4	8.802	42.8	0	489887680	2.4	8.6229	42.48	0	869940032	2.2	8.4123	41.98	0	1287306496	1.5	8.992	42.22	0	720431296	2.4	8.5102
DIFTGLIGPMK	P00450	Ceruloplasmin OS=Homo sapiens OX=9606 GN=CP PE=1 SV=1	CP	0	604.323	2	88.7	2	8.8866	90.16	0	363776800	1.4	8.845	89.87	0	741074048	3.6	9.9732	89.21	0	27526284	2.5	#N/A	89.77	#N/A	640123200	2.2	8.5741	89.51	0	787008000	3.3	10.0192	88.94	0	17922732	1.8	9.9441	88.86	0	14583708	1.6	10.6017	90.06	0	2328499	3	8.4883
DIFTGLIGPMK	P00450	Ceruloplasmin OS=Homo sapiens OX=9606 GN=CP PE=1 SV=1	CP	0	1191.64	1	99.68	#N/A	9.8923	97.24	0	0	0.3	9.649	97.23	0	7878	-0.1	8.9378	97.03	0	1558617	#N/A	#N/A	96.7	#N/A	0	#N/A	8.703	96.77	0	0	-0.5	8.4007	96.86	0	1425622	3.1	8.9835	96.96	0	357133	1.1	8.7887	96.86	0	26493	-0.3	8.6261
DIFTGLIGPMK	P00450	Ceruloplasmin OS=Homo sapiens OX=9606 GN=CP PE=1 SV=1	CP	0	596.326	2	99.68	1.4	9.8923	97.24	0	15603231	1.3	9.649	97.23	0	41560692	1.3	8.9378	97.03	0	359646784	1.2	#N/A	96.7	#N/A	51170032	2.4	8.703	96.77	0	223473120	2.6	8.4007	96.86	0	505761888	2.3	8.9835	96.96	0	141633904	2.2	8.7887	96.86	0	232188544	2.4	8.6261
DIFTGLIGPMK	P00450	Ceruloplasmin OS=Homo sapiens OX=9606 GN=CP PE=1 SV=1	CP	0	397.886	3	99.68	-5.1	9.8923	97.24	0	25392	-4.3	9.649	97.23	0	88746	-4.7	8.9378	97.03	0	41581	-4.7	#N/A	96.7	#N/A	33081	-2.3	8.703	96.77	0	327435	-2.5	8.4007	96.86	0	362680	-2.6	8.9835	96.96	0	125886	-3.5	8.7887	96.86	0	211946	0.4	8.6261
MFTTAPDQVDKEDEDFQESNK	P00450	Ceruloplasmin OS=Homo sapiens OX=9606 GN=CP PE=1 SV=1	CP	1	830.692	3	46.24	#N/A	-0.0318	#N/A	0.9086	#N/A	#N/A	-0.2048	#N/A	0.9086	#N/A	#N/A	0.3923	#N/A	0.9086	#N/A	1.9	#N/A	47.03	#N/A	360281	#N/A	2.7812	#N/A	0.0216	#N/A	1.2	3.9467	48.58	0.0004	21137304	#N/A	-0.8456	#N/A	0.9748	#N/A	#N/A	0.1303	#N/A	0.9086	#N/A	2.7	5.4737
MFTTAPDQVDKEDEDFQESNK	P00450	Ceruloplasmin OS=Homo sapiens OX=9606 GN=CP PE=1 SV=1	CP	1	825.36	3	53.45	1.2	4.8944	55.7	0	37473600	1.9	9.7229	54.96	0	94375904	1.3	9.1831	54.89	0	397768832	0.8	#N/A	54.75	#N/A	98527576	1.6	9.1159	53.77	0	125598904	2.4	9.9316	54.92	0	93093736	2.5	7.5217	53.19	0	57786524	1.2	9.8172	54.57	0	195869648	2.3	9.1043
MHSMNGFMYGNQPGLTMCK	P00450	Ceruloplasmin OS=Homo sapiens OX=9606 GN=CP PE=1 SV=1	CP	0	740.644	3	63.29	#N/A	1.2946	#N/A	0.5195	#N/A	#N/A	2.4074	#N/A	0.0594	#N/A	#N/A	2.2606	#N/A	0.0847	#N/A	0	#N/A	63.17	#N/A	9114758	-3.2	4.0134	66.57	0.0003	21590648	#N/A	2.8626	#N/A	0.017	#N/A	#N/A	1.9944	#N/A	0.153	#N/A	#N/A	1.8023	#N/A	0.2243	#N/A	#N/A	2.3354
MHSMNGFMYGNQPGLTMCK	P00450	Ceruloplasmin OS=Homo sapiens OX=9606 GN=CP PE=1 SV=1	CP	0	740.644	3	59.1	#N/A	-0.1954	#N/A	0.9086	#N/A	#N/A	-0.2941	#N/A	0.9086	#N/A	-2.6	4.2601	61.48	0.0001	36882652	3.2	#N/A	58.94	#N/A	57217	#N/A	2.5332	#N/A	0.043	#N/A	-1.3	3.0464	60.99	0.0097	31176956	#N/A	2.0012	#N/A	0.1509	#N/A	#N/A	3.0309	#N/A	0.0102	#N/A	-1.8	4.8221
MHSMNGFMYGNQPGLTMCK	P00450	Ceruloplasmin OS=Homo sapiens OX=9606 GN=CP PE=1 SV=1	CP	0	1110.46	2	63.73	#N/A	0.9602	#N/A	0.7943	#N/A	#N/A	2.0645	#N/A	0.1318	#N/A	3.5	3.7834	64.07	0.0007	159047	-5.5	#N/A	63.11	#N/A	109374	3.5	5.687	66.71	0	238042	1.3	3.8769	66.29	0.0005	158899	3.4	3.5532	63.76	0.0017	125431	#N/A	2.5881	#N/A	0.0371	#N/A	3.1	3.7188
MHSMNGFMYGNQPGLTMCK	P00450	Ceruloplasmin OS=Homo sapiens OX=9606 GN=CP PE=1 SV=1	CP	0	740.644	3	63.73	#N/A	0.9602	#N/A	0.7943	#N/A	#N/A	2.0645	#N/A	0.1318	#N/A	-3.2	3.7834	64.07	0.0007	51924064	-0.4	#N/A	63.11	#N/A	9116642	-3.2	5.687	66.71	0	21677358	-2	3.8769	66.29	0.0005	23303816	-0.4	3.5532	63.76	0.0017	3732238	#N/A	2.5881	#N/A	0.0371	#N/A	-2.2	3.7188
MHSMNGFMYGNQPGLTMCK	P00450	Ceruloplasmin OS=Homo sapiens OX=9606 GN=CP PE=1 SV=1	CP	0	740.644	3	60.41	#N/A	1.4606	#N/A	0.4051	#N/A	-1.7	4.0357	63.46	0.0003	13083370	-3.1	4.0545	64.14	0.0002	52300536	-0.6	#N/A	63.18	#N/A	9117258	#N/A	2.6441	#N/A	0.0318	#N/A	-2.2	4.3369	63.4	0.0001	26080638	-1.9	3.6387	63.02	0.0013	50705868	#N/A	2.0404	#N/A	0.1388	#N/A	-2.2	4.3635
MHSMNGFMYGNQPGLTMCK	P00450	Ceruloplasmin OS=Homo sapiens OX=9606 GN=CP PE=1 SV=1	CP	0	1102.46	2	67.77	#N/A	0.6259	#N/A	0.9086	#N/A	7.5	3.581	70.98	0.0016	432687	-3.7	3.2915	70.57	0.0044	285426	#N/A	#N/A	70.84	#N/A	0	-3.2	3.2355	71.5	0.0053	63386	-0.2	3.0665	70.27	0.0091	3435177	0.2	3.5908	70.6	0.0015	1359948	#N/A	2.0164	#N/A	0.146	#N/A	-1.7	5.1034
MHSMNGFMYGNQPGLTMCK	P00450	Ceruloplasmin OS=Homo sapiens OX=9606 GN=CP PE=1 SV=1	CP	0	735.312	3	67.77	#N/A	0.6259	#N/A	0.9086	#N/A	-2.5	3.581	70.98	0.0016	19187196	-2.8	3.2915	70.57	0.0044	151636096	-2.3	#N/A	70.84	#N/A	23039758	-2.4	3.2355	71.5	0.0053	18398496	-2.8	3.0665	70.27	0.0091	169773088	-2.4	3.5908	70.6	0.0015	54204460	#N/A	2.0164	#N/A	0.146	#N/A	-2.4	5.1034
YTVNQCR	P00450	Ceruloplasmin OS=Homo sapiens OX=9606 GN=CP PE=1 SV=1	CP	0	470.719	2	16.49	1.2	6.7371	13.66	0	17373506	0.9	9.0811	12.29	0	807235712	1.2	8.8231	12.61	0	1181519232	1.1	#N/A	13.11	#N/A	296453088	1.6	8.9621	13.09	0	697024256	1	9.5459	13.76	0	63719876	1.2	8.8079	12.27	0	1160782080	1.4	8.7345	12.52	0	771588096	0.6	10.2016
ELHHLQEQNVSNAFLDKGEFYIGSK	P00450	Ceruloplasmin OS=Homo sapiens OX=9606 GN=CP PE=1 SV=1	CP	1	581.492	5	74.37	#N/A	-0.6182	#N/A	0.9264	#N/A	#N/A	-0.7806	#N/A	0.96	#N/A	#N/A	1.3437	#N/A	0.4837	#N/A	3.9	#N/A	73.58	#N/A	53867	#N/A	1.2985	#N/A	0.5166	#N/A	#N/A	1.9302	#N/A	0.1746	#N/A	#N/A	1.9582	#N/A	0.165	#N/A	-6.3	5.5495	70.84	0	190340	#N/A	2.9412
ELHHLQEQNVSNAFLDK	P00450	Ceruloplasmin OS=Homo sapiens OX=9606 GN=CP PE=1 SV=1	CP	0	1011.51	2	50.35	#N/A	0.7608	#N/A	0.9086	#N/A	#N/A	2.7729	#N/A	0.0221	#N/A	#N/A	1.3222	#N/A	0.4991	#N/A	-0.6	#N/A	52.32	#N/A	145253	3.4	5.6534	53.89	0	166543	4.3	3.631	53.31	0.0013	286084	#N/A	1.0032	#N/A	0.7568	#N/A	-3.5	3.4437	52.66	0.0026	788923	#N/A	1.5908
ELHHLQEQNVSNAFLDK	P00450	Ceruloplasmin OS=Homo sapiens OX=9606 GN=CP PE=1 SV=1	CP	0	674.673	3	50.35	#N/A	0.7608	#N/A	0.9086	#N/A	#N/A	2.7729	#N/A	0.0221	#N/A	#N/A	1.3222	#N/A	0.4991	#N/A	1.7	#N/A	52.32	#N/A	359172032	3.3	5.6534	53.89	0	249683712	3.6	3.631	53.31	0.0013	127756288	#N/A	1.0032	#N/A	0.7568	#N/A	-2.4	3.4437	52.66	0.0026	2156750	#N/A	1.5908
ELHHLQEQNVSNAFLDK	P00450	Ceruloplasmin OS=Homo sapiens OX=9606 GN=CP PE=1 SV=1	CP	0	506.256	4	50.35	#N/A	0.7608	#N/A	0.9086	#N/A	#N/A	2.7729	#N/A	0.0221	#N/A	#N/A	1.3222	#N/A	0.4991	#N/A	-0.5	#N/A	52.32	#N/A	12446713	1.9	5.6534	53.89	0	6639359	0	3.631	53.31	0.0013	1808645	#N/A	1.0032	#N/A	0.7568	#N/A	5.2	3.4437	52.66	0.0026	17506452	#N/A	1.5908
VVYRQYTDSTFR	P00450	Ceruloplasmin OS=Homo sapiens OX=9606 GN=CP PE=1 SV=1	CP	1	512.26	3	39.02	#N/A	2.1938	#N/A	0.0989	#N/A	1.1	7.3302	37.39	0	58898620	1.1	5.5739	37.99	0	87999136	1.6	#N/A	38.1	#N/A	23320846	2.3	5.7732	38.1	0	39791708	0.4	5.4934	37.65	0	36770292	1.4	7.3056	37.12	0	48990352	3.2	5.5218	37.38	0	15556378	#N/A	1.9043
QYTDSTFRVPVER	P00450	Ceruloplasmin OS=Homo sapiens OX=9606 GN=CP PE=1 SV=1	CP	1	533.27	3	52.34	#N/A	1.6509	#N/A	0.2956	#N/A	5.2	4.3807	49.83	0.0001	15450246	1.5	4.8583	49.89	0	8957799	4.7	#N/A	50.4	#N/A	15269569	3.6	4.4134	49.87	0.0001	8273145	2.2	3.2409	49.37	0.0052	17926504	1.6	4.8619	49.27	0	25483626	2.7	3.5882	49.65	0.0015	5586448	#N/A	0.7375
KAEEEHLGILGPQLHADVGDK	P00450	Ceruloplasmin OS=Homo sapiens OX=9606 GN=CP PE=1 SV=1	CP	1	1128.58	2	55.57	-1.6	6.5591	56.59	0	3766053	-1.4	8.2667	55.68	0	14543833	-2.7	8.9725	55.68	0	724466	0.2	#N/A	55.49	#N/A	271945	-4.4	9.1413	55.24	0	306476	2.2	9.0286	55.09	0	6605117	-2.9	8.5789	55.13	0	618823	0.5	9.2468	55.42	0	4351164	-3	9.0284
KAEEEHLGILGPQLHADVGDK	P00450	Ceruloplasmin OS=Homo sapiens OX=9606 GN=CP PE=1 SV=1	CP	1	752.725	3	55.57	2.4	6.5591	56.59	0	500084608	2.5	8.2667	55.68	0	474628096	1.7	8.9725	55.68	0	384447680	1.5	#N/A	55.49	#N/A	63627560	1.7	9.1413	55.24	0	148514720	2.7	9.0286	55.09	0	364298784	2.8	8.5789	55.13	0	616742912	1.9	9.2468	55.42	0	535493536	2.3	9.0284
KAEEEHLGILGPQLHADVGDK	P00450	Ceruloplasmin OS=Homo sapiens OX=9606 GN=CP PE=1 SV=1	CP	1	564.796	4	55.57	-1.5	6.5591	56.59	0	82775016	-0.9	8.2667	55.68	0	519399648	1.4	8.9725	55.68	0	814439936	-0.9	#N/A	55.49	#N/A	305451040	1.1	9.1413	55.24	0	517078688	2.7	9.0286	55.09	0	1084189824	0.2	8.5789	55.13	0	615957504	1.4	9.2468	55.42	0	399266080	2.9	9.0284
KAEEEHLGILGPQLHADVGDK	P00450	Ceruloplasmin OS=Homo sapiens OX=9606 GN=CP PE=1 SV=1	CP	1	452.038	5	55.57	-4.7	6.5591	56.59	0	379114	0.9	8.2667	55.68	0	6123110	0.7	8.9725	55.68	0	5181009	0.3	#N/A	55.49	#N/A	4623360	-9	9.1413	55.24	0	279545	2.4	9.0286	55.09	0	17357866	0.3	8.5789	55.13	0	5694528	1.5	9.2468	55.42	0	13353462	1.3	9.0284
NMATRPYSIHAHGVQTESSTVTPTLPGETLTYVWK	P00450	Ceruloplasmin OS=Homo sapiens OX=9606 GN=CP PE=1 SV=1	CP	0	968.987	4	83.12	#N/A	-0.2137	#N/A	0.9086	#N/A	#N/A	-0.3093	#N/A	0.9086	#N/A	#N/A	0.1469	#N/A	0.9086	#N/A	-1.1	#N/A	83.39	#N/A	29601946	#N/A	2.5436	#N/A	0.0418	#N/A	#N/A	-0.2376	#N/A	0.9086	#N/A	#N/A	-0.7621	#N/A	0.956	#N/A	#N/A	0.5742	#N/A	0.9086	#N/A	-1	3.1484
NMATRPYSIHAHGVQTESSTVTPTLPGETLTYVWK	P00450	Ceruloplasmin OS=Homo sapiens OX=9606 GN=CP PE=1 SV=1	CP	0	775.391	5	83.12	#N/A	-0.2137	#N/A	0.9086	#N/A	#N/A	-0.3093	#N/A	0.9086	#N/A	#N/A	0.1469	#N/A	0.9086	#N/A	#N/A	#N/A	83.39	#N/A	0	#N/A	2.5436	#N/A	0.0418	#N/A	#N/A	-0.2376	#N/A	0.9086	#N/A	#N/A	-0.7621	#N/A	0.956	#N/A	#N/A	0.5742	#N/A	0.9086	#N/A	1	3.1484
FMAYTDETFK	P00451	Coagulation factor VIII OS=Homo sapiens OX=9606 GN=F8 PE=1 SV=1	F8	0	634.779	2	47.42	#N/A	-1.3628	#N/A	1	#N/A	#N/A	-0.2088	#N/A	0.9086	#N/A	#N/A	0.3207	#N/A	0.9086	#N/A	6.8	#N/A	50.47	#N/A	173510	#N/A	1.3057	#N/A	0.5113	#N/A	#N/A	0.8933	#N/A	0.8548	#N/A	#N/A	0.0252	#N/A	0.9086	#N/A	2.7	3.6379	45.03	0.0013	123062	#N/A	-0.2678
YYSSFVNMER	P00451	Coagulation factor VIII OS=Homo sapiens OX=9606 GN=F8 PE=1 SV=1	F8	0	648.29	2	55.66	#N/A	0.4529	#N/A	0.9086	#N/A	-0.3	3.5017	53.07	0.0021	837296	#N/A	0.7665	#N/A	0.9086	#N/A	-7.5	#N/A	55.88	#N/A	6045955	#N/A	1.6488	#N/A	0.2966	#N/A	#N/A	0.2818	#N/A	0.9086	#N/A	-5	4.4674	51.86	0	9962352	#N/A	1.1481	#N/A	0.6337	#N/A	#N/A	0.9924
NSLNSGQGPSPK	P00451	Coagulation factor VIII OS=Homo sapiens OX=9606 GN=F8 PE=1 SV=1	F8	0	593.297	2	18.1	#N/A	1.9962	#N/A	0.1524	#N/A	#N/A	1.1198	#N/A	0.657	#N/A	#N/A	1.4193	#N/A	0.4318	#N/A	7.1	#N/A	16.05	#N/A	87939112	#N/A	1.3661	#N/A	0.4679	#N/A	#N/A	2.2904	#N/A	0.079	#N/A	#N/A	1.205	#N/A	0.5881	#N/A	#N/A	1.7653	#N/A	0.2403	#N/A	#N/A	-0.1174
CQTPLGMASGHIR	P00451	Coagulation factor VIII OS=Homo sapiens OX=9606 GN=F8 PE=1 SV=1	F8	0	714.348	2	44.72	#N/A	1.9466	#N/A	0.1689	#N/A	#N/A	1.3574	#N/A	0.4739	#N/A	#N/A	2.4425	#N/A	0.0543	#N/A	-0.7	#N/A	44.99	#N/A	10846634	#N/A	3.033	#N/A	0.0101	#N/A	#N/A	1.2624	#N/A	0.5435	#N/A	#N/A	-1.4496	#N/A	1	#N/A	#N/A	1.7982	#N/A	0.2261	#N/A	-4.3	4.2748
CQTPLGMASGHIR	P00451	Coagulation factor VIII OS=Homo sapiens OX=9606 GN=F8 PE=1 SV=1	F8	0	476.568	3	44.72	#N/A	1.9466	#N/A	0.1689	#N/A	#N/A	1.3574	#N/A	0.4739	#N/A	#N/A	2.4425	#N/A	0.0543	#N/A	-2.6	#N/A	44.99	#N/A	5175196	#N/A	3.033	#N/A	0.0101	#N/A	#N/A	1.2624	#N/A	0.5435	#N/A	#N/A	-1.4496	#N/A	1	#N/A	#N/A	1.7982	#N/A	0.2261	#N/A	-4.1	4.2748
MELMGCDLNSCSMPLGMESK	P00451	Coagulation factor VIII OS=Homo sapiens OX=9606 GN=F8 PE=1 SV=1	F8	0	774.646	3	67.25	#N/A	-0.2192	#N/A	0.9086	#N/A	#N/A	0.3658	#N/A	0.9086	#N/A	#N/A	0.2309	#N/A	0.9086	#N/A	-9.5	#N/A	67.54	#N/A	717273	#N/A	0.2698	#N/A	0.9086	#N/A	#N/A	0.6895	#N/A	0.9086	#N/A	#N/A	-1.4684	#N/A	1	#N/A	#N/A	1.9579	#N/A	0.1651	#N/A	#N/A	1.4636
CGPASVQAIK	P00488	Coagulation factor XIII A chain OS=Homo sapiens OX=9606 GN=F13A1 PE=1 SV=4	F13A1	0	515.771	2	30.76	#N/A	-0.2471	#N/A	0.9086	#N/A	#N/A	-0.196	#N/A	0.9086	#N/A	#N/A	-0.2556	#N/A	0.9086	#N/A	0.1	#N/A	27.21	#N/A	121383	#N/A	-0.2037	#N/A	0.9086	#N/A	#N/A	-0.1386	#N/A	0.9086	#N/A	#N/A	-0.2053	#N/A	0.9086	#N/A	#N/A	-0.1579	#N/A	0.9086	#N/A	#N/A	-0.0961
KDGTHVVENVDATHIGK	P00488	Coagulation factor XIII A chain OS=Homo sapiens OX=9606 GN=F13A1 PE=1 SV=4	F13A1	1	455.738	4	28.3	#N/A	2.0404	#N/A	0.1388	#N/A	#N/A	-0.323	#N/A	0.9086	#N/A	#N/A	1.2734	#N/A	0.5353	#N/A	-1.4	#N/A	27.1	#N/A	348389024	#N/A	3.0022	#N/A	0.0112	#N/A	#N/A	1.8302	#N/A	0.2126	#N/A	-3.7	3.5098	30.53	0.002	13894330	#N/A	-0.3207	#N/A	0.9086	#N/A	#N/A	2.8017
DGTHVVENVDATHIGK	P00488	Coagulation factor XIII A chain OS=Homo sapiens OX=9606 GN=F13A1 PE=1 SV=4	F13A1	0	564.616	3	36.58	#N/A	-0.2579	#N/A	0.9086	#N/A	#N/A	0.9326	#N/A	0.8188	#N/A	#N/A	1.6052	#N/A	0.3194	#N/A	0	#N/A	35.93	#N/A	58343716	#N/A	2.1655	#N/A	0.1055	#N/A	#N/A	1.4854	#N/A	0.3896	#N/A	#N/A	1.3236	#N/A	0.4981	#N/A	#N/A	-0.1095	#N/A	0.9086	#N/A	#N/A	2.7299
DGTHVVENVDATHIGK	P00488	Coagulation factor XIII A chain OS=Homo sapiens OX=9606 GN=F13A1 PE=1 SV=4	F13A1	0	423.714	4	36.58	#N/A	-0.2579	#N/A	0.9086	#N/A	#N/A	0.9326	#N/A	0.8188	#N/A	#N/A	1.6052	#N/A	0.3194	#N/A	-5.4	#N/A	35.93	#N/A	372696	#N/A	2.1655	#N/A	0.1055	#N/A	#N/A	1.4854	#N/A	0.3896	#N/A	#N/A	1.3236	#N/A	0.4981	#N/A	#N/A	-0.1095	#N/A	0.9086	#N/A	#N/A	2.7299
KPLNTEGVMK	P00488	Coagulation factor XIII A chain OS=Homo sapiens OX=9606 GN=F13A1 PE=1 SV=4	F13A1	0	558.808	2	24.78	#N/A	-1.3543	#N/A	1	#N/A	#N/A	-1.3109	#N/A	1	#N/A	#N/A	-0.2037	#N/A	0.9086	#N/A	-3.2	#N/A	24.4	#N/A	39939524	#N/A	-1.137	#N/A	1	#N/A	#N/A	-0.3181	#N/A	0.9086	#N/A	#N/A	-0.2467	#N/A	0.9086	#N/A	#N/A	-1.0685	#N/A	1	#N/A	#N/A	-1.9434
EIRPNSTVQWEEVCRPWVSGHR	P00488	Coagulation factor XIII A chain OS=Homo sapiens OX=9606 GN=F13A1 PE=1 SV=4	F13A1	0	908.114	3	64.88	#N/A	0.7936	#N/A	0.9086	#N/A	#N/A	0.1456	#N/A	0.9086	#N/A	#N/A	1.9051	#N/A	0.1837	#N/A	-7.1	#N/A	61.28	#N/A	7368989	#N/A	1.506	#N/A	0.3768	#N/A	#N/A	1.5925	#N/A	0.3263	#N/A	#N/A	1.7535	#N/A	0.2457	#N/A	#N/A	1.5902	#N/A	0.3277	#N/A	-4	3.3478
EIRPNSTVQWEEVCRPWVSGHR	P00488	Coagulation factor XIII A chain OS=Homo sapiens OX=9606 GN=F13A1 PE=1 SV=4	F13A1	0	681.337	4	64.88	#N/A	0.7936	#N/A	0.9086	#N/A	#N/A	0.1456	#N/A	0.9086	#N/A	#N/A	1.9051	#N/A	0.1837	#N/A	-4.9	#N/A	61.28	#N/A	814833	#N/A	1.506	#N/A	0.3768	#N/A	#N/A	1.5925	#N/A	0.3263	#N/A	#N/A	1.7535	#N/A	0.2457	#N/A	#N/A	1.5902	#N/A	0.3277	#N/A	-2.4	3.3478
EIRPNSTVQWEEVCRPWVSGHR	P00488	Coagulation factor XIII A chain OS=Homo sapiens OX=9606 GN=F13A1 PE=1 SV=4	F13A1	0	545.271	5	64.88	#N/A	0.7936	#N/A	0.9086	#N/A	#N/A	0.1456	#N/A	0.9086	#N/A	#N/A	1.9051	#N/A	0.1837	#N/A	1.1	#N/A	61.28	#N/A	2805251	#N/A	1.506	#N/A	0.3768	#N/A	#N/A	1.5925	#N/A	0.3263	#N/A	#N/A	1.7535	#N/A	0.2457	#N/A	#N/A	1.5902	#N/A	0.3277	#N/A	4.4	3.3478
KLIASMSSDSLR	P00488	Coagulation factor XIII A chain OS=Homo sapiens OX=9606 GN=F13A1 PE=1 SV=4	F13A1	1	436.571	3	42.08	#N/A	1.3856	#N/A	0.4544	#N/A	#N/A	1.0752	#N/A	0.6946	#N/A	#N/A	0.9776	#N/A	0.7788	#N/A	-3.9	#N/A	42.1	#N/A	273674	#N/A	2.0274	#N/A	0.1427	#N/A	#N/A	1.0933	#N/A	0.6795	#N/A	#N/A	2.7583	#N/A	0.0231	#N/A	#N/A	2.8469	#N/A	0.0179	#N/A	-2.5	4.1789
LIASMSSDSLR	P00488	Coagulation factor XIII A chain OS=Homo sapiens OX=9606 GN=F13A1 PE=1 SV=4	F13A1	0	590.306	2	49.55	#N/A	-1.1949	#N/A	1	#N/A	#N/A	2.1802	#N/A	0.1021	#N/A	#N/A	-1.338	#N/A	1	#N/A	-4	#N/A	50.54	#N/A	1215503	#N/A	-0.5379	#N/A	0.9137	#N/A	#N/A	-1.4402	#N/A	1	#N/A	#N/A	-1.4484	#N/A	1	#N/A	#N/A	0.9252	#N/A	0.8253	#N/A	#N/A	-0.2122
HVYGELDVQIQR	P00488	Coagulation factor XIII A chain OS=Homo sapiens OX=9606 GN=F13A1 PE=1 SV=4	F13A1	0	486.256	3	53.02	#N/A	0.8803	#N/A	0.8665	#N/A	#N/A	-0.0875	#N/A	0.9086	#N/A	-3.7	3.5478	51.95	0.0018	1111716	-11.4	#N/A	52.08	#N/A	271979	#N/A	-0.19	#N/A	0.9086	#N/A	#N/A	-0.2223	#N/A	0.9086	#N/A	-1.4	3.1798	51.33	0.0063	3418978	#N/A	0.0894	#N/A	0.9086	#N/A	#N/A	1.3323
IPLENLQIIR	P00533	Epidermal growth factor receptor OS=Homo sapiens OX=9606 GN=EGFR PE=1 SV=2	EGFR	0	604.872	2	84.5	#N/A	-0.0176	#N/A	0.9086	#N/A	#N/A	-0.0367	#N/A	0.9086	#N/A	2.7	6.1133	86.07	0	3148962	-0.7	#N/A	83.72	#N/A	56466	#N/A	1.0501	#N/A	0.716	#N/A	2.4	5.6962	85.78	0	2478661	#N/A	-0.2484	#N/A	0.9086	#N/A	#N/A	-0.3757	#N/A	0.9086	#N/A	#N/A	-0.196
YSFGATCVK	P00533	Epidermal growth factor receptor OS=Homo sapiens OX=9606 GN=EGFR PE=1 SV=2	EGFR	0	516.745	2	42.7	#N/A	2.8788	#N/A	0.0162	#N/A	#N/A	2.0872	#N/A	0.1255	#N/A	-0.4	5.3346	42.17	0	38537564	-4.4	#N/A	42.6	#N/A	15427703	-0.1	6.4562	39.38	0	14051847	0.7	4.1981	42.55	0.0001	14137968	#N/A	1.4998	#N/A	0.3807	#N/A	#N/A	2.2979	#N/A	0.0775	#N/A	-0.4	3.5403
GPDNCIQCAHYIDGPHCVK	P00533	Epidermal growth factor receptor OS=Homo sapiens OX=9606 GN=EGFR PE=1 SV=2	EGFR	0	747.659	3	41.27	#N/A	-0.9227	#N/A	0.9914	#N/A	#N/A	-0.8514	#N/A	0.9759	#N/A	#N/A	-1.5294	#N/A	1	#N/A	10.1	#N/A	45.05	#N/A	940180	#N/A	-0.3731	#N/A	0.9086	#N/A	#N/A	-1.1864	#N/A	1	#N/A	#N/A	-0.3271	#N/A	0.9086	#N/A	#N/A	-1.0328	#N/A	1	#N/A	#N/A	0.681
ACANPAAGSVILLENLR	P00558	Phosphoglycerate kinase 1 OS=Homo sapiens OX=9606 GN=PGK1 PE=1 SV=3	PGK1	0	884.972	2	96	#N/A	-0.2071	#N/A	0.9086	#N/A	1.6	9.7853	93.99	0	6096381	#N/A	1.7903	#N/A	0.2294	#N/A	#N/A	#N/A	96.26	#N/A	0	#N/A	-0.0052	#N/A	0.9086	#N/A	#N/A	-0.2213	#N/A	0.9086	#N/A	#N/A	-0.0507	#N/A	0.9086	#N/A	#N/A	-0.05	#N/A	0.9086	#N/A	#N/A	-0.0542
ACANPAAGSVILLENLR	P00558	Phosphoglycerate kinase 1 OS=Homo sapiens OX=9606 GN=PGK1 PE=1 SV=3	PGK1	0	590.317	3	96	#N/A	-0.2071	#N/A	0.9086	#N/A	1.5	9.7853	93.99	0	2965492	#N/A	1.7903	#N/A	0.2294	#N/A	0.2	#N/A	96.26	#N/A	603598	#N/A	-0.0052	#N/A	0.9086	#N/A	#N/A	-0.2213	#N/A	0.9086	#N/A	#N/A	-0.0507	#N/A	0.9086	#N/A	#N/A	-0.05	#N/A	0.9086	#N/A	#N/A	-0.0542
LGDVYVNDAFGTAHR	P00558	Phosphoglycerate kinase 1 OS=Homo sapiens OX=9606 GN=PGK1 PE=1 SV=3	PGK1	0	545.602	3	58.24	#N/A	0.9074	#N/A	0.8412	#N/A	#N/A	-0.2475	#N/A	0.9086	#N/A	#N/A	0.7505	#N/A	0.9086	#N/A	0.7	#N/A	58.8	#N/A	1652177	#N/A	0.02	#N/A	0.9086	#N/A	1.2	3.0788	58.15	0.0088	1988495	#N/A	-0.2387	#N/A	0.9086	#N/A	#N/A	-0.3506	#N/A	0.9086	#N/A	#N/A	0.9596
VSHVSTGGGASLELLEGK	P00558	Phosphoglycerate kinase 1 OS=Homo sapiens OX=9606 GN=PGK1 PE=1 SV=3	PGK1	0	870.96	2	58.09	#N/A	-1.9071	#N/A	1	#N/A	0.7	9.7718	60.15	0	16974032	2.2	9.4064	59.87	0	11057838	1.3	#N/A	58.33	#N/A	124937	-3.8	4.6744	59.65	0	30670	#N/A	0.0935	#N/A	0.9086	#N/A	#N/A	-0.761	#N/A	0.9558	#N/A	#N/A	2.409	#N/A	0.0591	#N/A	#N/A	0.9539
VSHVSTGGGASLELLEGK	P00558	Phosphoglycerate kinase 1 OS=Homo sapiens OX=9606 GN=PGK1 PE=1 SV=3	PGK1	0	580.976	3	58.09	#N/A	-1.9071	#N/A	1	#N/A	0.5	9.7718	60.15	0	101286352	1.4	9.4064	59.87	0	97432712	6.4	#N/A	58.33	#N/A	765699456	0.5	4.6744	59.65	0	11719327	#N/A	0.0935	#N/A	0.9086	#N/A	#N/A	-0.761	#N/A	0.9558	#N/A	#N/A	2.409	#N/A	0.0591	#N/A	#N/A	0.9539
DKLAACLEGNCAEGLGTNYR	P00734	Prothrombin OS=Homo sapiens OX=9606 GN=F2 PE=1 SV=2	F2	1	1106.51	2	59.74	#N/A	-0.8548	#N/A	0.9766	#N/A	#N/A	-0.3983	#N/A	0.9086	#N/A	#N/A	3.2533	55.93	0.005	0	-2.7	#N/A	59.04	#N/A	1270268	#N/A	-0.7632	#N/A	0.9563	#N/A	-0.6	3.5653	58.82	0.0017	1113332	#N/A	0.8611	#N/A	0.8845	#N/A	#N/A	1.5858	#N/A	0.3301	#N/A	#N/A	2.6304
DKLAACLEGNCAEGLGTNYR	P00734	Prothrombin OS=Homo sapiens OX=9606 GN=F2 PE=1 SV=2	F2	1	738.009	3	59.74	#N/A	-0.8548	#N/A	0.9766	#N/A	#N/A	-0.3983	#N/A	0.9086	#N/A	3.3	3.2533	55.93	0.005	306960	-0.4	#N/A	59.04	#N/A	2576948	#N/A	-0.7632	#N/A	0.9563	#N/A	1.2	3.5653	58.82	0.0017	79482136	#N/A	0.8611	#N/A	0.8845	#N/A	#N/A	1.5858	#N/A	0.3301	#N/A	#N/A	2.6304
DKLAACLEGNCAEGLGTNYR	P00734	Prothrombin OS=Homo sapiens OX=9606 GN=F2 PE=1 SV=2	F2	1	553.758	4	59.74	#N/A	-0.8548	#N/A	0.9766	#N/A	#N/A	-0.3983	#N/A	0.9086	#N/A	5.6	3.2533	55.93	0.005	698888	1.9	#N/A	59.04	#N/A	96673920	#N/A	-0.7632	#N/A	0.9563	#N/A	2.1	3.5653	58.82	0.0017	527423072	#N/A	0.8611	#N/A	0.8845	#N/A	#N/A	1.5858	#N/A	0.3301	#N/A	#N/A	2.6304
LAACLEGNCAEGLGTNYR	P00734	Prothrombin OS=Homo sapiens OX=9606 GN=F2 PE=1 SV=2	F2	0	984.949	2	58.21	2.4	5.6431	61.23	0	13358734	0.3	6.9455	60.48	0	3442387	1.5	8.6322	61.33	0	20982132	1.3	#N/A	60.6	#N/A	37218452	2.2	9.5906	60.48	0	36340356	1.7	9.2535	60.84	0	106342016	1	7.8213	60.96	0	20583770	1.8	9.3998	60.44	0	12326878	2.9	8.6913
LAACLEGNCAEGLGTNYR	P00734	Prothrombin OS=Homo sapiens OX=9606 GN=F2 PE=1 SV=2	F2	0	656.968	3	58.21	2.8	5.6431	61.23	0	5690319	6.2	6.9455	60.48	0	1599328	4.4	8.6322	61.33	0	7333811	1.4	#N/A	60.6	#N/A	15569341	0.9	9.5906	60.48	0	5880426	2	9.2535	60.84	0	69153856	0.6	7.8213	60.96	0	10458437	0.1	9.3998	60.44	0	14810904	2.7	8.6913
SGIECQLWR	P00734	Prothrombin OS=Homo sapiens OX=9606 GN=F2 PE=1 SV=2	F2	0	1148.55	1	58.66	-9.7	8.7942	61.11	0	3384511	-6.5	9.5769	60.34	0	616038	-4.5	9.5065	60.24	0	771365	-7.6	#N/A	58.28	#N/A	1521795	-8.3	9.3789	60.32	0	1272417	-0.1	9.253	59.88	0	213362	-0.4	9.0558	59.93	0	1019639	-5.2	8.762	57.4	0	257286	-5.4	9.0314
SGIECQLWR	P00734	Prothrombin OS=Homo sapiens OX=9606 GN=F2 PE=1 SV=2	F2	0	574.779	2	58.66	2.9	8.7942	61.11	0	217810512	1.7	9.5769	60.34	0	253104224	1.7	9.5065	60.24	0	292265376	2.3	#N/A	58.28	#N/A	1279745792	1.7	9.3789	60.32	0	269915744	2.1	9.253	59.88	0	280071456	1.8	9.0558	59.93	0	477472192	1.8	8.762	57.4	0	1087494016	2.3	9.0314
NPDSSTTGPWCYTTDPTVR	P00734	Prothrombin OS=Homo sapiens OX=9606 GN=F2 PE=1 SV=2	F2	0	1077.97	2	64.21	2.3	9.5579	62.62	0	54759956	#N/A	-0.4715	#N/A	0.9087	#N/A	3.7	4.9403	66.72	0	486077	0.1	#N/A	64.86	#N/A	102784	2.2	9.4084	62	0	130805608	2.8	9.1261	61.61	0	149616768	2.9	9.0112	67.15	0	62598628	2.1	9.5186	61.85	0	99475080	4	6.0794
NPDSSTTGPWCYTTDPTVR	P00734	Prothrombin OS=Homo sapiens OX=9606 GN=F2 PE=1 SV=2	F2	0	718.985	3	64.21	1.9	9.5579	62.62	0	62410856	#N/A	-0.4715	#N/A	0.9087	#N/A	-4.1	4.9403	66.72	0	1535336	-15	#N/A	64.86	#N/A	31460276	2	9.4084	62	0	140571024	2.8	9.1261	61.61	0	161972304	1.2	9.0112	67.15	0	66834452	1.8	9.5186	61.85	0	115969680	1.9	6.0794
RQECSIPVCGQDQVTVAMTPR	P00734	Prothrombin OS=Homo sapiens OX=9606 GN=F2 PE=1 SV=2	F2	1	816.719	3	50.77	0.8	7.2925	51.45	0	53990408	0.8	4.6892	48.41	0	47002592	2.1	6.4573	50.73	0	81227600	1.4	#N/A	50.68	#N/A	86033928	1.9	6.9293	50.68	0	162524352	0.4	7.7297	48.29	0	15445608	#N/A	2.74	#N/A	0.0243	#N/A	2.4	6.0522	50.47	0	67985368	2.2	6.9241
RQECSIPVCGQDQVTVAMTPR	P00734	Prothrombin OS=Homo sapiens OX=9606 GN=F2 PE=1 SV=2	F2	1	612.791	4	50.77	1.5	7.2925	51.45	0	36055316	0.9	4.6892	48.41	0	29860100	1.1	6.4573	50.73	0	283734368	1.5	#N/A	50.68	#N/A	158551232	1.8	6.9293	50.68	0	140807840	0.2	7.7297	48.29	0	13921271	#N/A	2.74	#N/A	0.0243	#N/A	1.3	6.0522	50.47	0	65958968	2.2	6.9241
RQECSIPVCGQDQVTVAMTPR	P00734	Prothrombin OS=Homo sapiens OX=9606 GN=F2 PE=1 SV=2	F2	1	811.387	3	60.99	-2.4	6.7391	60.23	0	10278003	#N/A	1.8862	#N/A	0.1906	#N/A	2.2	7.6756	61.95	0	109383400	1.4	#N/A	61.46	#N/A	74604464	2.4	8.9493	62.79	0	92116264	2.6	7.8459	61.51	0	328053856	1.4	5.7625	59.57	0	30216500	1.8	8.6326	61.81	0	89222144	2	9.0254
RQECSIPVCGQDQVTVAMTPR	P00734	Prothrombin OS=Homo sapiens OX=9606 GN=F2 PE=1 SV=2	F2	1	608.792	4	60.99	-1.2	6.7391	60.23	0	23166918	#N/A	1.8862	#N/A	0.1906	#N/A	0.1	7.6756	61.95	0	25657276	-0.2	#N/A	61.46	#N/A	37419876	-2	8.9493	62.79	0	26887544	0.6	7.8459	61.51	0	49278496	3.9	5.7625	59.57	0	165880960	5.4	8.6326	61.81	0	13788236	-3.5	9.0254
RQECSIPVCGQDQVTVAMTPR	P00734	Prothrombin OS=Homo sapiens OX=9606 GN=F2 PE=1 SV=2	F2	1	487.235	5	60.99	-0.1	6.7391	60.23	0	1995181	#N/A	1.8862	#N/A	0.1906	#N/A	-4.4	7.6756	61.95	0	50263968	-4.6	#N/A	61.46	#N/A	20980074	#N/A	8.9493	62.79	0	0	-4.5	7.8459	61.51	0	47798316	1.2	5.7625	59.57	0	9702248	-5.3	8.6326	61.81	0	16591490	0	9.0254
QECSIPVCGQDQVTVAMTPR	P00734	Prothrombin OS=Homo sapiens OX=9606 GN=F2 PE=1 SV=2	F2	0	1138.53	2	68.51	#N/A	5.2523	70.06	0	0	8.3	6.0113	69.86	0	25297	-0.1	7.1194	70.85	0	39800	-2	#N/A	69.72	#N/A	22565	#N/A	6.5698	70.92	0	0	-3.5	6.947	70.5	0	149140	#N/A	6.4537	69.25	0	0	#N/A	6.5288	70.83	0	0	3.5	8.7843
QECSIPVCGQDQVTVAMTPR	P00734	Prothrombin OS=Homo sapiens OX=9606 GN=F2 PE=1 SV=2	F2	0	759.354	3	68.51	1.5	5.2523	70.06	0	7056404	2.8	6.0113	69.86	0	4427498	0.8	7.1194	70.85	0	12921492	1.9	#N/A	69.72	#N/A	19546058	3	6.5698	70.92	0	16033518	2.1	6.947	70.5	0	31423864	2	6.4537	69.25	0	12963031	-0.2	6.5288	70.83	0	5209112	2.8	8.7843
QECSIPVCGQDQVTVAMTPR	P00734	Prothrombin OS=Homo sapiens OX=9606 GN=F2 PE=1 SV=2	F2	0	569.767	4	68.51	1.3	5.2523	70.06	0	9085809	0.6	6.0113	69.86	0	42080096	0.6	7.1194	70.85	0	9822979	1	#N/A	69.72	#N/A	11459988	0.5	6.5698	70.92	0	7031154	0.5	6.947	70.5	0	11052938	0.4	6.4537	69.25	0	16463753	1.4	6.5288	70.83	0	6333088	1.4	8.7843
QECSIPVCGQDQVTVAMTPR	P00734	Prothrombin OS=Homo sapiens OX=9606 GN=F2 PE=1 SV=2	F2	0	1146.52	2	61.2	#N/A	-1.4038	#N/A	1	#N/A	#N/A	-0.3985	#N/A	0.9086	#N/A	#N/A	1.6709	#N/A	0.2852	#N/A	0.4	#N/A	61.55	#N/A	2344745	-1.1	3.7671	58.72	0.0008	338345	0.1	5.809	58.48	0	1196297	#N/A	0.2477	#N/A	0.9086	#N/A	#N/A	-0.6402	#N/A	0.9309	#N/A	3.1	9.2202
QECSIPVCGQDQVTVAMTPR	P00734	Prothrombin OS=Homo sapiens OX=9606 GN=F2 PE=1 SV=2	F2	0	764.685	3	61.2	#N/A	-1.4038	#N/A	1	#N/A	#N/A	-0.3985	#N/A	0.9086	#N/A	#N/A	1.6709	#N/A	0.2852	#N/A	1	#N/A	61.55	#N/A	4839673	2.4	3.7671	58.72	0.0008	28953886	1.6	5.809	58.48	0	19883214	#N/A	0.2477	#N/A	0.9086	#N/A	#N/A	-0.6402	#N/A	0.9309	#N/A	3.2	9.2202
SEGSSVNLSPPLEQCVPDR	P00734	Prothrombin OS=Homo sapiens OX=9606 GN=F2 PE=1 SV=2	F2	0	1035.99	2	66.82	2.7	8.9661	70.25	0	154224000	1.1	9.0957	69.94	0	299216672	1.7	8.5788	69.79	0	731776384	2.5	#N/A	69.83	#N/A	486998688	2.3	8.9567	69.39	0	104330792	2.2	8.8654	68.97	0	123060200	2.2	8.7796	69.63	0	504772416	2.3	9.2743	69.05	0	87274728	2.8	8.9361
SEGSSVNLSPPLEQCVPDR	P00734	Prothrombin OS=Homo sapiens OX=9606 GN=F2 PE=1 SV=2	F2	0	690.997	3	66.82	2.2	8.9661	70.25	0	166269472	1.6	9.0957	69.94	0	260135344	1.6	8.5788	69.79	0	675087808	2.2	#N/A	69.83	#N/A	463691008	1.9	8.9567	69.39	0	144536480	2.1	8.8654	68.97	0	151028288	2.4	8.7796	69.63	0	320661248	1.8	9.2743	69.05	0	82396656	3	8.9361
SEGSSVNLSPPLEQCVPDRGQQYQGR	P00734	Prothrombin OS=Homo sapiens OX=9606 GN=F2 PE=1 SV=2	F2	1	963.458	3	60.93	#N/A	0.1316	#N/A	0.9086	#N/A	#N/A	-0.4721	#N/A	0.9087	#N/A	2.2	5.4691	64.8	0	25896906	0.2	#N/A	62.39	#N/A	5411695	1.2	5.7355	62.27	0	17944062	2.8	7.3117	64.48	0	45271396	#N/A	-1.3881	#N/A	1	#N/A	#N/A	1.6507	#N/A	0.2956	#N/A	3	8.6848
SEGSSVNLSPPLEQCVPDRGQQYQGR	P00734	Prothrombin OS=Homo sapiens OX=9606 GN=F2 PE=1 SV=2	F2	1	722.845	4	60.93	#N/A	0.1316	#N/A	0.9086	#N/A	#N/A	-0.4721	#N/A	0.9087	#N/A	6.6	5.4691	64.8	0	925379776	1.8	#N/A	62.39	#N/A	80991984	3.1	5.7355	62.27	0	84406576	7.5	7.3117	64.48	0	1743331328	#N/A	-1.3881	#N/A	1	#N/A	#N/A	1.6507	#N/A	0.2956	#N/A	6.6	8.6848
HQDFNSAVQLVENFCR	P00734	Prothrombin OS=Homo sapiens OX=9606 GN=F2 PE=1 SV=2	F2	0	655.307	3	89.58	#N/A	-0.0551	#N/A	0.9086	#N/A	#N/A	-0.5057	#N/A	0.9103	#N/A	#N/A	-0.2108	#N/A	0.9086	#N/A	#N/A	#N/A	85.99	#N/A	0	#N/A	0.1069	#N/A	0.9086	#N/A	#N/A	1.705	#N/A	0.2684	#N/A	#N/A	-0.174	#N/A	0.9086	#N/A	#N/A	-0.2353	#N/A	0.9086	#N/A	1.8	10.1796
HQDFNSAVQLVENFCR	P00734	Prothrombin OS=Homo sapiens OX=9606 GN=F2 PE=1 SV=2	F2	0	491.732	4	89.58	#N/A	-0.0551	#N/A	0.9086	#N/A	#N/A	-0.5057	#N/A	0.9103	#N/A	#N/A	-0.2108	#N/A	0.9086	#N/A	-2.6	#N/A	85.99	#N/A	2016897	#N/A	0.1069	#N/A	0.9086	#N/A	#N/A	1.705	#N/A	0.2684	#N/A	#N/A	-0.174	#N/A	0.9086	#N/A	#N/A	-0.2353	#N/A	0.9086	#N/A	-0.9	10.1796
NPDGDEEGVWCYVAGK	P00734	Prothrombin OS=Homo sapiens OX=9606 GN=F2 PE=1 SV=2	F2	0	898.383	2	72.86	#N/A	2.2587	#N/A	0.0851	#N/A	0.4	3.0583	70.25	0.0094	125672	2.7	9.5495	76.43	0	61428800	2.6	#N/A	76.48	#N/A	23327432	3.5	9.3486	76.25	0	87108880	3.5	8.9455	76.17	0	117613528	3	8.7792	76.41	0	22121410	2.9	9.524	76.09	0	46472460	4	8.633
AIEGRTATSEYQTFFNPR	P00734	Prothrombin OS=Homo sapiens OX=9606 GN=F2 PE=1 SV=2	F2	1	696.676	3	65.55	2.7	3.3982	67.61	0.003	30149556	2.9	3.7824	64.91	0.0007	15795583	1.8	3.4023	66.82	0.003	43855680	3.5	#N/A	66.81	#N/A	24379612	1.4	5.2153	66.46	0	85349752	1.7	3.547	67.06	0.0018	62777728	0.8	3.3687	66.29	0.0033	86415232	1.9	3.5818	66.22	0.0016	32276620	-1.5	6.2458
TATSEYQTFFNPR	P00734	Prothrombin OS=Homo sapiens OX=9606 GN=F2 PE=1 SV=2	F2	0	781.368	2	66.88	1.8	9.7507	68.18	0	83007336	1.3	9.7629	69.9	0	196736368	2	9.5807	67.19	0	77390464	2.4	#N/A	66.8	#N/A	527879968	1.1	9.5837	69.66	0	145998160	0.9	9.2702	69.18	0	272982720	2.7	9.372	66.93	0	137066832	1.3	9.2613	69.22	0	213649040	2	9.176
TATSEYQTFFNPR	P00734	Prothrombin OS=Homo sapiens OX=9606 GN=F2 PE=1 SV=2	F2	0	521.248	3	66.88	2	9.7507	68.18	0	2824602	0.9	9.7629	69.9	0	5624499	2.1	9.5807	67.19	0	2339008	2.6	#N/A	66.8	#N/A	40020888	0.9	9.5837	69.66	0	9087193	1.1	9.2702	69.18	0	8628898	3.5	9.372	66.93	0	7317155	2.5	9.2613	69.22	0	25182010	2.2	9.176
TFGSGEADCGLR	P00734	Prothrombin OS=Homo sapiens OX=9606 GN=F2 PE=1 SV=2	F2	0	635.28	2	33.43	1	9.2331	37.27	0	333506784	2.4	9.1518	34.96	0	169372032	0.6	9.2897	36.92	0	133729904	1.5	#N/A	35.11	#N/A	304450240	2.4	9.094	35.35	0	68445096	1.4	9.311	36.52	0	107295800	1.7	9.1748	33.41	0	20309206	0.7	9.1877	36.63	0	698967616	3	8.9913
TFGSGEADCGLRPLFEKK	P00734	Prothrombin OS=Homo sapiens OX=9606 GN=F2 PE=1 SV=2	F2	1	1006.5	2	60.1	#N/A	2.5239	#N/A	0.044	#N/A	-9.7	3.2782	60.6	0.0046	45060	#N/A	0.5246	#N/A	0.9086	#N/A	#N/A	#N/A	60.81	#N/A	0	#N/A	1.9501	#N/A	0.1677	#N/A	#N/A	1.9293	#N/A	0.1749	#N/A	-4.8	3.9101	60.54	0.0004	16584494	#N/A	4.7019	60.46	0	0	#N/A	2.4111
TFGSGEADCGLRPLFEKK	P00734	Prothrombin OS=Homo sapiens OX=9606 GN=F2 PE=1 SV=2	F2	1	671.335	3	60.1	#N/A	2.5239	#N/A	0.044	#N/A	3.7	3.2782	60.6	0.0046	19084602	#N/A	0.5246	#N/A	0.9086	#N/A	3.9	#N/A	60.81	#N/A	40984984	#N/A	1.9501	#N/A	0.1677	#N/A	#N/A	1.9293	#N/A	0.1749	#N/A	5.4	3.9101	60.54	0.0004	208304944	4.2	4.7019	60.46	0	21468958	#N/A	2.4111
TFGSGEADCGLRPLFEKK	P00734	Prothrombin OS=Homo sapiens OX=9606 GN=F2 PE=1 SV=2	F2	1	503.753	4	60.1	#N/A	2.5239	#N/A	0.044	#N/A	-0.9	3.2782	60.6	0.0046	5262209	#N/A	0.5246	#N/A	0.9086	#N/A	-0.7	#N/A	60.81	#N/A	11223007	#N/A	1.9501	#N/A	0.1677	#N/A	#N/A	1.9293	#N/A	0.1749	#N/A	-4.9	3.9101	60.54	0.0004	45052288	1.2	4.7019	60.46	0	6382250	#N/A	2.4111
TFGSGEADCGLRPLFEK	P00734	Prothrombin OS=Homo sapiens OX=9606 GN=F2 PE=1 SV=2	F2	0	942.451	2	70.68	2.6	9.2175	74.19	0	1600956	0.3	9.1399	67.38	0	6540896	1.6	9.3552	66.97	0	28505536	1.6	#N/A	72.04	#N/A	137000240	1.2	9.594	66.83	0	38019604	3.2	9.3558	73.46	0	6551965	0.7	9.0432	66.89	0	26160620	2.8	9.5702	73.42	0	8329794	1.8	9.3015
TFGSGEADCGLRPLFEK	P00734	Prothrombin OS=Homo sapiens OX=9606 GN=F2 PE=1 SV=2	F2	0	628.637	3	70.68	2.5	9.2175	74.19	0	34860532	-0.3	9.1399	67.38	0	111903000	1.1	9.3552	66.97	0	244246208	1.9	#N/A	72.04	#N/A	1116064512	0.6	9.594	66.83	0	185289472	3	9.3558	73.46	0	128748520	1.8	9.0432	66.89	0	167284736	2.4	9.5702	73.42	0	80031464	1.4	9.3015
TFGSGEADCGLRPLFEK	P00734	Prothrombin OS=Homo sapiens OX=9606 GN=F2 PE=1 SV=2	F2	0	471.729	4	70.68	4.2	9.2175	74.19	0	1451042	2.3	9.1399	67.38	0	40853480	1.6	9.3552	66.97	0	84178144	-0.1	#N/A	72.04	#N/A	10757360	1.1	9.594	66.83	0	45079628	-0.8	9.3558	73.46	0	1272728	-0.2	9.0432	66.89	0	47976760	3.9	9.5702	73.42	0	2345779	2.2	9.3015
ELLESYIDGR	P00734	Prothrombin OS=Homo sapiens OX=9606 GN=F2 PE=1 SV=2	F2	0	597.804	2	65.1	2	10.0774	65.35	0	18561372	2	8.9393	68.07	0	752294208	2.3	8.5343	67.95	0	1118827392	1.7	#N/A	66.66	#N/A	9124793344	2.8	8.7056	67.86	0	901129152	2.9	8.5712	67.6	0	989249536	2.5	8.4354	67.68	0	989971392	2.1	8.7656	67.62	0	986789632	3.6	8.4162
KSPQELLCGASLISDR	P00734	Prothrombin OS=Homo sapiens OX=9606 GN=F2 PE=1 SV=2	F2	1	887.462	2	71.42	4.4	9.7359	73.48	0	19053664	6.5	9.1219	73.25	0	46807088	5.9	9.3466	73.05	0	96413648	6.9	#N/A	73.22	#N/A	64438540	7.4	9.1415	72.56	0	126247288	7.5	8.7145	72.3	0	356907584	5.7	9.3608	72.6	0	41667208	5.9	9.3129	72.85	0	93176328	6.5	9.1241
KSPQELLCGASLISDR	P00734	Prothrombin OS=Homo sapiens OX=9606 GN=F2 PE=1 SV=2	F2	1	591.977	3	71.42	0.7	9.7359	73.48	0	22713022	3	9.1219	73.25	0	52920248	1.5	9.3466	73.05	0	167568304	4.7	#N/A	73.22	#N/A	56705456	2	9.1415	72.56	0	117806072	3.6	8.7145	72.3	0	234045216	3.5	9.3608	72.6	0	55745532	3.9	9.3129	72.85	0	83875680	3	9.1241
SPQELLCGASLISDR	P00734	Prothrombin OS=Homo sapiens OX=9606 GN=F2 PE=1 SV=2	F2	0	823.414	2	81.29	#N/A	0.806	#N/A	0.9086	#N/A	-3.2	3.3957	84.12	0.003	2184390	-4.4	9.1822	83.89	0	24726170	-2.2	#N/A	83.79	#N/A	2252987	-3.3	9.7359	83.62	0	23638796	-1.7	9.3811	83.52	0	35845376	-5.6	6.4421	83.54	0	5781665	-2.8	9.4665	83.62	0	13150963	-0.4	9.8125
SPQELLCGASLISDR	P00734	Prothrombin OS=Homo sapiens OX=9606 GN=F2 PE=1 SV=2	F2	0	549.279	3	81.29	#N/A	0.806	#N/A	0.9086	#N/A	2.1	3.3957	84.12	0.003	847248	2.1	9.1822	83.89	0	5510715	1.4	#N/A	83.79	#N/A	1739376	1.5	9.7359	83.62	0	4973237	1.9	9.3811	83.52	0	7569755	3.2	6.4421	83.54	0	867674	2.7	9.4665	83.62	0	2611560	2.4	9.8125
NIEKISMLEK	P00734	Prothrombin OS=Homo sapiens OX=9606 GN=F2 PE=1 SV=2	F2	1	602.834	2	44.51	#N/A	-0.374	#N/A	0.9086	#N/A	#N/A	1.334	#N/A	0.4905	#N/A	#N/A	1.8271	#N/A	0.2139	#N/A	5.2	#N/A	47.01	#N/A	60762	1	3.1418	46.72	0.0072	110614	#N/A	2.2748	#N/A	0.0819	#N/A	#N/A	1.9661	#N/A	0.1623	#N/A	#N/A	-0.1435	#N/A	0.9086	#N/A	#N/A	-0.1644
LKKPVAFSDYIHPVCLPDR	P00734	Prothrombin OS=Homo sapiens OX=9606 GN=F2 PE=1 SV=2	F2	1	1128.1	2	71.28	#N/A	1.0774	#N/A	0.6926	#N/A	#N/A	1.456	#N/A	0.4079	#N/A	-8.9	4.2481	69.05	0.0001	114418	12	#N/A	70.25	#N/A	6709579	#N/A	2.9636	#N/A	0.0126	#N/A	#N/A	2.4183	#N/A	0.0578	#N/A	#N/A	2.7249	#N/A	0.0254	#N/A	#N/A	1.6667	#N/A	0.2874	#N/A	-5	3.9026
LKKPVAFSDYIHPVCLPDR	P00734	Prothrombin OS=Homo sapiens OX=9606 GN=F2 PE=1 SV=2	F2	1	752.405	3	71.28	#N/A	1.0774	#N/A	0.6926	#N/A	#N/A	1.456	#N/A	0.4079	#N/A	-7.3	4.2481	69.05	0.0001	14779723	-9.3	#N/A	70.25	#N/A	14401900	#N/A	2.9636	#N/A	0.0126	#N/A	#N/A	2.4183	#N/A	0.0578	#N/A	#N/A	2.7249	#N/A	0.0254	#N/A	#N/A	1.6667	#N/A	0.2874	#N/A	-2	3.9026
LKKPVAFSDYIHPVCLPDR	P00734	Prothrombin OS=Homo sapiens OX=9606 GN=F2 PE=1 SV=2	F2	1	564.556	4	71.28	#N/A	1.0774	#N/A	0.6926	#N/A	#N/A	1.456	#N/A	0.4079	#N/A	0.8	4.2481	69.05	0.0001	14650629	-4.4	#N/A	70.25	#N/A	161897504	#N/A	2.9636	#N/A	0.0126	#N/A	#N/A	2.4183	#N/A	0.0578	#N/A	#N/A	2.7249	#N/A	0.0254	#N/A	#N/A	1.6667	#N/A	0.2874	#N/A	2.8	3.9026
LKKPVAFSDYIHPVCLPDR	P00734	Prothrombin OS=Homo sapiens OX=9606 GN=F2 PE=1 SV=2	F2	1	451.846	5	71.28	#N/A	1.0774	#N/A	0.6926	#N/A	#N/A	1.456	#N/A	0.4079	#N/A	0	4.2481	69.05	0.0001	6502187	2.2	#N/A	70.25	#N/A	717268	#N/A	2.9636	#N/A	0.0126	#N/A	#N/A	2.4183	#N/A	0.0578	#N/A	#N/A	2.7249	#N/A	0.0254	#N/A	#N/A	1.6667	#N/A	0.2874	#N/A	1.2	3.9026
KPVAFSDYIHPVCLPDR	P00734	Prothrombin OS=Homo sapiens OX=9606 GN=F2 PE=1 SV=2	F2	0	1007.51	2	76.53	#N/A	-0.2483	#N/A	0.9086	#N/A	#N/A	-0.8449	#N/A	0.9746	#N/A	#N/A	4.6273	76.99	0	0	-4.3	#N/A	76.25	#N/A	417192	0	5.8867	76.78	0	15809	4	7.6182	76.7	0	101508	#N/A	-0.2966	#N/A	0.9086	#N/A	#N/A	0.4707	#N/A	0.9086	#N/A	-0.3	5.9915
KPVAFSDYIHPVCLPDR	P00734	Prothrombin OS=Homo sapiens OX=9606 GN=F2 PE=1 SV=2	F2	0	672.012	3	76.53	#N/A	-0.2483	#N/A	0.9086	#N/A	#N/A	-0.8449	#N/A	0.9746	#N/A	1.6	4.6273	76.99	0	3544192	-1.2	#N/A	76.25	#N/A	1017734	1.1	5.8867	76.78	0	4419836	1.2	7.6182	76.7	0	27839056	#N/A	-0.2966	#N/A	0.9086	#N/A	#N/A	0.4707	#N/A	0.9086	#N/A	-0.2	5.9915
KPVAFSDYIHPVCLPDR	P00734	Prothrombin OS=Homo sapiens OX=9606 GN=F2 PE=1 SV=2	F2	0	504.261	4	76.53	#N/A	-0.2483	#N/A	0.9086	#N/A	#N/A	-0.8449	#N/A	0.9746	#N/A	0.8	4.6273	76.99	0	3725318	-0.1	#N/A	76.25	#N/A	4459864	1.2	5.8867	76.78	0	4224924	1.5	7.6182	76.7	0	6844465	#N/A	-0.2966	#N/A	0.9086	#N/A	#N/A	0.4707	#N/A	0.9086	#N/A	0.1	5.9915
ETAASLLQAGYK	P00734	Prothrombin OS=Homo sapiens OX=9606 GN=F2 PE=1 SV=2	F2	0	626.333	2	56.86	2.5	8.7768	60.91	0	820367616	2	9.0138	60.2	0	845936768	1.9	8.9476	59.99	0	1140930560	2.4	#N/A	60.35	#N/A	943967872	2.4	8.9214	59.96	0	880090560	3	8.5851	59.51	0	1199081728	3.1	8.5302	59.44	0	1411169280	2.1	8.9357	59.68	0	638125824	2.4	8.7876
ETAASLLQAGYK	P00734	Prothrombin OS=Homo sapiens OX=9606 GN=F2 PE=1 SV=2	F2	0	417.891	3	56.86	-5.3	8.7768	60.91	0	5259784	-3.6	9.0138	60.2	0	10484197	-0.6	8.9476	59.99	0	8187637	-4.8	#N/A	60.35	#N/A	4233115	0.2	8.9214	59.96	0	4919156	-2.1	8.5851	59.51	0	33768004	-0.5	8.5302	59.44	0	6256627	-0.6	8.9357	59.68	0	3679839	-1.8	8.7876
VTGWGNLK	P00734	Prothrombin OS=Homo sapiens OX=9606 GN=F2 PE=1 SV=2	F2	0	874.478	1	42.9	5.5	5.7231	42.77	0	4115464	1.8	9.0882	42.01	0	23111120	2.1	7.6827	42.4	0	45646424	3	#N/A	42.84	#N/A	26291752	3.1	5.5683	42.57	0	21861366	1.7	6.4808	42.28	0	13208227	2.3	8.8992	41.56	0	26620532	3.2	7.1714	41.9	0	31822820	4.7	5.2082
VTGWGNLK	P00734	Prothrombin OS=Homo sapiens OX=9606 GN=F2 PE=1 SV=2	F2	0	437.743	2	42.9	2	5.7231	42.77	0	458155328	0.6	9.0882	42.01	0	446686976	1.6	7.6827	42.4	0	577308352	2.1	#N/A	42.84	#N/A	517421376	1.5	5.5683	42.57	0	462253088	1.6	6.4808	42.28	0	415662144	1	8.8992	41.56	0	586858944	2.1	7.1714	41.9	0	394556736	2.5	5.2082
ETWTANVGK	P00734	Prothrombin OS=Homo sapiens OX=9606 GN=F2 PE=1 SV=2	F2	0	1005.5	1	32	-0.1	6.3373	34.69	0	8756656	1.2	7.1365	33.76	0	7685167	1	9.4705	34.12	0	13013068	0.6	#N/A	34.44	#N/A	5661036	2.6	9.312	34.33	0	17620704	2.9	6.5517	34.01	0	16787196	2.3	9.485	33.44	0	52973148	1.2	9.367	33.73	0	39124952	2.2	9.1316
IRITDNMFCAGYKPDEGK	P00734	Prothrombin OS=Homo sapiens OX=9606 GN=F2 PE=1 SV=2	F2	1	705.671	3	60.52	#N/A	-0.6915	#N/A	0.9409	#N/A	#N/A	-0.4657	#N/A	0.9087	#N/A	#N/A	-0.3999	#N/A	0.9086	#N/A	2.9	#N/A	62.1	#N/A	7021634	#N/A	0.7113	#N/A	0.9086	#N/A	1.6	3.7802	60.54	0.0007	3015285	#N/A	-0.1996	#N/A	0.9086	#N/A	#N/A	1.1866	#N/A	0.6023	#N/A	#N/A	1.7035
ITDNMFCAGYKPDEGKR	P00734	Prothrombin OS=Homo sapiens OX=9606 GN=F2 PE=1 SV=2	F2	1	1009.46	2	34.33	0.6	3.4454	38	0.0026	77368	#N/A	0.7927	#N/A	0.9086	#N/A	#N/A	0.4281	#N/A	0.9086	#N/A	0.3	#N/A	35.64	#N/A	116570	#N/A	0.0703	#N/A	0.9086	#N/A	#N/A	2.2002	#N/A	0.0975	#N/A	#N/A	0.5314	#N/A	0.9086	#N/A	#N/A	1.514	#N/A	0.3719	#N/A	#N/A	2.3909
ITDNMFCAGYKPDEGK	P00734	Prothrombin OS=Homo sapiens OX=9606 GN=F2 PE=1 SV=2	F2	0	931.408	2	39.01	#N/A	2.9865	#N/A	0.0117	#N/A	#N/A	2.7946	#N/A	0.0208	#N/A	1	3.8429	35.14	0.0006	19363782	-3.1	#N/A	38.82	#N/A	66975372	3.3	4.4134	35.1	0.0001	41981512	#N/A	2.0356	#N/A	0.1402	#N/A	-2.4	3.7996	37.59	0.0007	26096548	#N/A	2.4203	#N/A	0.0575	#N/A	#N/A	2.5704
ITDNMFCAGYKPDEGK	P00734	Prothrombin OS=Homo sapiens OX=9606 GN=F2 PE=1 SV=2	F2	0	621.275	3	39.01	#N/A	2.9865	#N/A	0.0117	#N/A	#N/A	2.7946	#N/A	0.0208	#N/A	-1.6	3.8429	35.14	0.0006	267240	-4.5	#N/A	38.82	#N/A	670549	1.3	4.4134	35.1	0.0001	114963	#N/A	2.0356	#N/A	0.1402	#N/A	-9.5	3.7996	37.59	0.0007	654671	#N/A	2.4203	#N/A	0.0575	#N/A	#N/A	2.5704
ITDNMFCAGYKPDEGK	P00734	Prothrombin OS=Homo sapiens OX=9606 GN=F2 PE=1 SV=2	F2	0	923.411	2	50.43	#N/A	1.1983	#N/A	0.5933	#N/A	#N/A	0.5678	#N/A	0.9086	#N/A	#N/A	1.7555	#N/A	0.2448	#N/A	0.2	#N/A	47.01	#N/A	6984208	#N/A	0.9818	#N/A	0.7752	#N/A	#N/A	2.1148	#N/A	0.1181	#N/A	#N/A	-0.0291	#N/A	0.9086	#N/A	#N/A	2.7892	#N/A	0.0211	#N/A	-5	4.5556
ITDNMFCAGYKPDEGK	P00734	Prothrombin OS=Homo sapiens OX=9606 GN=F2 PE=1 SV=2	F2	0	615.943	3	50.43	#N/A	1.1983	#N/A	0.5933	#N/A	#N/A	0.5678	#N/A	0.9086	#N/A	#N/A	1.7555	#N/A	0.2448	#N/A	0.1	#N/A	47.01	#N/A	7198978	#N/A	0.9818	#N/A	0.7752	#N/A	#N/A	2.1148	#N/A	0.1181	#N/A	#N/A	-0.0291	#N/A	0.9086	#N/A	#N/A	2.7892	#N/A	0.0211	#N/A	0	4.5556
RGDACEGDSGGPFVMK	P00734	Prothrombin OS=Homo sapiens OX=9606 GN=F2 PE=1 SV=2	F2	1	561.58	3	37.61	#N/A	2.2803	#N/A	0.0809	#N/A	#N/A	0.1131	#N/A	0.9086	#N/A	#N/A	-0.0481	#N/A	0.9086	#N/A	-5.1	#N/A	37.57	#N/A	309936	#N/A	1.7781	#N/A	0.2347	#N/A	#N/A	0.686	#N/A	0.9086	#N/A	#N/A	0.4706	#N/A	0.9086	#N/A	#N/A	0.0982	#N/A	0.9086	#N/A	#N/A	1.5989
GDACEGDSGGPFVMKSPFNNR	P00734	Prothrombin OS=Homo sapiens OX=9606 GN=F2 PE=1 SV=2	F2	1	753.325	3	50.96	-3	3.5465	48.86	0.0018	889180	#N/A	2.2149	#N/A	0.0942	#N/A	#N/A	0.4707	#N/A	0.9086	#N/A	3.5	#N/A	54.74	#N/A	2656378	#N/A	2.8287	#N/A	0.0188	#N/A	#N/A	0.4462	#N/A	0.9086	#N/A	#N/A	2.101	#N/A	0.1218	#N/A	#N/A	0.1932	#N/A	0.9086	#N/A	#N/A	2.8505
GDACEGDSGGPFVMK	P00734	Prothrombin OS=Homo sapiens OX=9606 GN=F2 PE=1 SV=2	F2	0	763.816	2	45.36	#N/A	2.1202	#N/A	0.1167	#N/A	3.2	5.4082	48.79	0	13631837	2.2	7.9235	49.17	0	12441719	2.8	#N/A	49.41	#N/A	9870638	1.6	4.613	49.29	0	11312701	3	3.7871	48.75	0.0007	10493247	#N/A	2.1471	#N/A	0.11	#N/A	#N/A	2.9348	#N/A	0.0137	#N/A	3.2	4.9947
GDACEGDSGGPFVMKSPFNNR	P00734	Prothrombin OS=Homo sapiens OX=9606 GN=F2 PE=1 SV=2	F2	1	747.993	3	67.8	#N/A	-0.1848	#N/A	0.9086	#N/A	#N/A	-0.4298	#N/A	0.9086	#N/A	#N/A	2.5897	#N/A	0.0369	#N/A	8.6	#N/A	67.54	#N/A	244349	0.5	3.5634	66.75	0.0017	180086	#N/A	1.4905	#N/A	0.3864	#N/A	#N/A	-0.0086	#N/A	0.9086	#N/A	#N/A	1.5436	#N/A	0.354	#N/A	-2.6	3.3325
YGFYTHVFR	P00734	Prothrombin OS=Homo sapiens OX=9606 GN=F2 PE=1 SV=2	F2	0	595.293	2	57.29	-2.2	4.903	60.34	0	24754698	5.1	5.1198	59.19	0	408029664	-1	5.1325	59.84	0	41488364	6.8	#N/A	58.93	#N/A	410520224	6.6	4.7455	58.97	0	541307584	4.9	4.653	58.51	0	382336640	0.2	4.9888	58.44	0	116117232	6.6	4.4921	58.7	0	1025741120	5	4.8234
YGFYTHVFR	P00734	Prothrombin OS=Homo sapiens OX=9606 GN=F2 PE=1 SV=2	F2	0	397.198	3	57.29	4.1	4.903	60.34	0	14632051	2.2	5.1198	59.19	0	31129280	3.9	5.1325	59.84	0	10216820	1.2	#N/A	58.93	#N/A	19534986	2.8	4.7455	58.97	0	44701140	3.4	4.653	58.51	0	69118904	3.5	4.9888	58.44	0	32546556	2.1	4.4921	58.7	0	42710308	3.5	4.8234
LFGEVTSPLFPK	P00736	Complement C1r subcomponent OS=Homo sapiens OX=9606 GN=C1R PE=1 SV=2	C1R	0	667.871	2	91.69	3.7	9.6579	92.32	0	8587940	3.3	7.6637	92.2	0	9753591	4.2	9.6732	92.07	0	48807452	5.2	#N/A	91.98	#N/A	21130790	4.6	9.7001	91.84	0	44841272	4.3	9.1427	91.75	0	62385308	4.9	9.5192	91.96	0	33108528	4.6	9.653	91.62	0	37792060	3.2	9.218
FCGQLGSPLGNPPGK	P00736	Complement C1r subcomponent OS=Homo sapiens OX=9606 GN=C1R PE=1 SV=2	C1R	0	764.882	2	57.66	-1.7	5.7582	60.95	0	64263264	-0.7	7.0294	60.22	0	140753936	-1.6	7.9127	60.11	0	242941440	-0.5	#N/A	60.26	#N/A	74943976	-0.8	7.4154	60.03	0	84837264	1.9	3.485	59.71	0.0022	127693704	1.8	6.9855	59.87	0	109562608	-2.3	4.5781	59.73	0	82237552	#N/A	1.7484
FCGQLGSPLGNPPGK	P00736	Complement C1r subcomponent OS=Homo sapiens OX=9606 GN=C1R PE=1 SV=2	C1R	0	510.257	3	57.66	-2.5	5.7582	60.95	0	171048736	-3.9	7.0294	60.22	0	222237792	-4.1	7.9127	60.11	0	363850432	-3.4	#N/A	60.26	#N/A	86770816	-3.9	7.4154	60.03	0	107631152	-3	3.485	59.71	0.0022	82960728	2.4	6.9855	59.87	0	43524948	-4.4	4.5781	59.73	0	93475496	#N/A	1.7484
KEFMSQGNK	P00736	Complement C1r subcomponent OS=Homo sapiens OX=9606 GN=C1R PE=1 SV=2	C1R	1	534.761	2	15.28	#N/A	0.0028	#N/A	0.9086	#N/A	#N/A	0.0966	#N/A	0.9086	#N/A	#N/A	-1.5984	#N/A	1	#N/A	18.6	#N/A	16.68	#N/A	22352050	#N/A	-0.0205	#N/A	0.9086	#N/A	0.2	6.2048	17.88	0	20184296	#N/A	-0.41	#N/A	0.9086	#N/A	#N/A	0.1955	#N/A	0.9086	#N/A	#N/A	-0.4132
DYFIATCK	P00736	Complement C1r subcomponent OS=Homo sapiens OX=9606 GN=C1R PE=1 SV=2	C1R	0	1017.47	1	47.37	#N/A	0.0189	#N/A	0.9086	#N/A	#N/A	0.4808	#N/A	0.9086	#N/A	#N/A	1.4372	#N/A	0.42	#N/A	-5.4	#N/A	47.31	#N/A	282917	#N/A	0.1402	#N/A	0.9086	#N/A	#N/A	1.1579	#N/A	0.626	#N/A	-2.9	4.7622	50.22	0	687723	#N/A	1.5798	#N/A	0.3335	#N/A	-1	3.6569
YTTTMGVNTYK	P00736	Complement C1r subcomponent OS=Homo sapiens OX=9606 GN=C1R PE=1 SV=2	C1R	0	647.803	2	26.46	#N/A	1.0065	#N/A	0.754	#N/A	#N/A	-0.2834	#N/A	0.9086	#N/A	#N/A	-0.3862	#N/A	0.9086	#N/A	-9.6	#N/A	22.97	#N/A	452679	#N/A	-1.2282	#N/A	1	#N/A	-1.8	6.2665	25.73	0	182995	#N/A	-0.121	#N/A	0.9086	#N/A	#N/A	-0.696	#N/A	0.9419	#N/A	#N/A	0.1304
YTTTMGVNTYK	P00736	Complement C1r subcomponent OS=Homo sapiens OX=9606 GN=C1R PE=1 SV=2	C1R	0	639.805	2	37.95	1.1	9.2141	38.97	0	21882930	2.2	9.69	38.06	0	73075232	1.6	9.7756	38.46	0	135371024	1.5	#N/A	39	#N/A	107601928	7.5	5.7	39.24	0	19717744	2.1	9.1149	38.3	0	104414192	0.9	9.6039	38.43	0	35607392	1.6	9.5942	37.98	0	44112348	0.9	9.7784
IQYYCHEPYYK	P00736	Complement C1r subcomponent OS=Homo sapiens OX=9606 GN=C1R PE=1 SV=2	C1R	0	521.903	3	39.36	#N/A	0.3183	#N/A	0.9086	#N/A	#N/A	0.6402	#N/A	0.9086	#N/A	#N/A	0.4733	#N/A	0.9086	#N/A	4.9	#N/A	39.08	#N/A	2661205	#N/A	0.4697	#N/A	0.9086	#N/A	#N/A	0.384	#N/A	0.9086	#N/A	#N/A	1.1412	#N/A	0.6396	#N/A	#N/A	0.3841	#N/A	0.9086	#N/A	#N/A	0.719
ESEQGVYTCTAQGIWK	P00736	Complement C1r subcomponent OS=Homo sapiens OX=9606 GN=C1R PE=1 SV=2	C1R	0	928.928	2	62.14	#N/A	-0.4774	#N/A	0.9087	#N/A	#N/A	0.1154	#N/A	0.9086	#N/A	#N/A	1.5393	#N/A	0.3565	#N/A	1.9	#N/A	63.22	#N/A	29023	#N/A	2.0459	#N/A	0.1371	#N/A	0.8	4.0178	63.21	0.0003	140149	#N/A	0.2153	#N/A	0.9086	#N/A	#N/A	-0.1442	#N/A	0.9086	#N/A	#N/A	2.086
WILTAAHTLYPK	P00736	Complement C1r subcomponent OS=Homo sapiens OX=9606 GN=C1R PE=1 SV=2	C1R	0	707.398	2	72.05	#N/A	-0.5566	#N/A	0.9161	#N/A	#N/A	-0.1322	#N/A	0.9086	#N/A	#N/A	2.064	#N/A	0.1319	#N/A	-1.2	#N/A	71.42	#N/A	9244709	#N/A	2.7682	#N/A	0.0225	#N/A	2.2	3.4236	74.02	0.0028	96368704	#N/A	0.7138	#N/A	0.9086	#N/A	#N/A	-0.4111	#N/A	0.9086	#N/A	#N/A	0.9601
WILTAAHTLYPK	P00736	Complement C1r subcomponent OS=Homo sapiens OX=9606 GN=C1R PE=1 SV=2	C1R	0	471.934	3	72.05	#N/A	-0.5566	#N/A	0.9161	#N/A	#N/A	-0.1322	#N/A	0.9086	#N/A	#N/A	2.064	#N/A	0.1319	#N/A	-0.2	#N/A	71.42	#N/A	321586	#N/A	2.7682	#N/A	0.0225	#N/A	1.6	3.4236	74.02	0.0028	7144850	#N/A	0.7138	#N/A	0.9086	#N/A	#N/A	-0.4111	#N/A	0.9086	#N/A	#N/A	0.9601
LGNHPIR	P00736	Complement C1r subcomponent OS=Homo sapiens OX=9606 GN=C1R PE=1 SV=2	C1R	0	403.735	2	13.78	#N/A	1.4974	#N/A	0.3822	#N/A	-3.5	4.427	9.93	0	194628624	#N/A	0.2014	#N/A	0.9086	#N/A	-0.4	#N/A	15.01	#N/A	34107860	#N/A	2.1482	#N/A	0.1097	#N/A	#N/A	-0.1922	#N/A	0.9086	#N/A	-0.4	4.2223	9.8	0.0001	104544592	1	8.627	9.54	0	43053396	#N/A	0.2718
LPVANPQACENWLR	P00736	Complement C1r subcomponent OS=Homo sapiens OX=9606 GN=C1R PE=1 SV=2	C1R	0	834.42	2	73	2.5	9.4343	76.44	0	93730616	1.1	9.5362	75.76	0	114261584	1.8	9.5432	73.43	0	107756864	2.5	#N/A	75.83	#N/A	89593968	2.5	8.9949	75.48	0	463252192	1.7	9.2192	72.87	0	74693264	2.8	8.9187	75.56	0	324903840	1.3	9.6452	73.07	0	58054160	2	8.9921
LPVANPQACENWLR	P00736	Complement C1r subcomponent OS=Homo sapiens OX=9606 GN=C1R PE=1 SV=2	C1R	0	556.616	3	73	1.1	9.4343	76.44	0	4964388	-0.3	9.5362	75.76	0	2947099	-1.5	9.5432	73.43	0	13636417	2	#N/A	75.83	#N/A	6174115	1.6	8.9949	75.48	0	31236376	1.2	9.2192	72.87	0	3476555	0	8.9187	75.56	0	10277628	0.7	9.6452	73.07	0	4835146	0.8	8.9921
VLNYVDWIK	P00736	Complement C1r subcomponent OS=Homo sapiens OX=9606 GN=C1R PE=1 SV=2	C1R	0	1149.63	1	84.02	#N/A	10.1276	88.51	0	0	#N/A	7.1274	82.96	0	0	#N/A	9.6047	82.55	0	0	#N/A	#N/A	82.63	#N/A	0	#N/A	8.9007	82.47	0	0	#N/A	9.6231	82.2	0	0	5.3	9.3947	87.62	0	24460	3.7	9.4801	82.35	0	17821	11.6	9.8208
VLNYVDWIK	P00736	Complement C1r subcomponent OS=Homo sapiens OX=9606 GN=C1R PE=1 SV=2	C1R	0	575.319	2	84.02	1.9	10.1276	88.51	0	19808028	-0.7	7.1274	82.96	0	16719355	2.5	9.6047	82.55	0	50631000	1.8	#N/A	82.63	#N/A	14205342	2.2	8.9007	82.47	0	24690912	2.4	9.6231	82.2	0	44698692	2.5	9.3947	87.62	0	52246824	2.5	9.4801	82.35	0	35633164	1.4	9.8208
LRTEGDGVYTLNDKK	P00738	Haptoglobin OS=Homo sapiens OX=9606 GN=HP PE=1 SV=1	HP	2	854.947	2	28.84	#N/A	-1.3295	#N/A	1	#N/A	-3.4	8.7006	29.83	0	214537456	-2.5	5.721	29.44	0	78902904	2.2	#N/A	28.88	#N/A	45022008	-2	6.9785	29.56	0	40861184	-1	7.2813	29.66	0	58383848	-3	7.5634	29.5	0	261690080	#N/A	-2.2564	#N/A	1	#N/A	-0.2	7.1765
TEGDGVYTLNDKKQWINK	P00738	Haptoglobin OS=Homo sapiens OX=9606 GN=HP PE=1 SV=1	HP	2	703.692	3	47.14	#N/A	-1.4823	#N/A	1	#N/A	1.9	9.1827	44.16	0	107751416	-0.2	8.9539	45.44	0	423411136	0.6	#N/A	47.72	#N/A	815288704	-2.7	7.2892	45.63	0	171089856	-5.2	6.7986	45.24	0	501338976	-3.2	8.7514	44.8	0	767557056	#N/A	-0.7405	#N/A	0.9514	#N/A	0.8	7.4815
TEGDGVYTLNDKKQWINK	P00738	Haptoglobin OS=Homo sapiens OX=9606 GN=HP PE=1 SV=1	HP	2	528.021	4	47.14	#N/A	-1.4823	#N/A	1	#N/A	1.7	9.1827	44.16	0	135682608	1.3	8.9539	45.44	0	418655552	0.3	#N/A	47.72	#N/A	49069040	0.6	7.2892	45.63	0	163958352	-1.8	6.7986	45.24	0	521697952	0.3	8.7514	44.8	0	768917312	#N/A	-0.7405	#N/A	0.9514	#N/A	1	7.4815
AVGDKLPECEADDGCPKPPEIAHGYVEHSVR	P00738	Haptoglobin OS=Homo sapiens OX=9606 GN=HP PE=1 SV=1	HP	1	1144.87	3	52.87	#N/A	2.4278	#N/A	0.0564	#N/A	1.1	8.8138	52.92	0	45756316	1.9	9.2237	52.67	0	95751088	1.4	#N/A	50.5	#N/A	9068620	1.5	8.8501	50.71	0	68150112	2.7	8.6902	52.07	0	161712576	2.2	8.6122	52.15	0	130227400	#N/A	0.477	#N/A	0.9086	#N/A	2.6	8.4157
AVGDKLPECEADDGCPKPPEIAHGYVEHSVR	P00738	Haptoglobin OS=Homo sapiens OX=9606 GN=HP PE=1 SV=1	HP	1	858.904	4	52.87	#N/A	2.4278	#N/A	0.0564	#N/A	2.5	8.8138	52.92	0	757113152	3.1	9.2237	52.67	0	1204860416	3.5	#N/A	50.5	#N/A	293122432	2.4	8.8501	50.71	0	890543488	2.7	8.6902	52.07	0	1518068736	3.3	8.6122	52.15	0	1829663488	#N/A	0.477	#N/A	0.9086	#N/A	2.8	8.4157
AVGDKLPECEADDGCPKPPEIAHGYVEHSVR	P00738	Haptoglobin OS=Homo sapiens OX=9606 GN=HP PE=1 SV=1	HP	1	687.325	5	52.87	#N/A	2.4278	#N/A	0.0564	#N/A	1.5	8.8138	52.92	0	1798548224	1.9	9.2237	52.67	0	2573924352	2.1	#N/A	50.5	#N/A	770913984	2.2	8.8501	50.71	0	2219652864	2.5	8.6902	52.07	0	3205211648	2.7	8.6122	52.15	0	4059592192	#N/A	0.477	#N/A	0.9086	#N/A	2	8.4157
LPECEADDGCPKPPEIAHGYVEHSVR	P00738	Haptoglobin OS=Homo sapiens OX=9606 GN=HP PE=1 SV=1	HP	0	741.342	4	50.36	1.8	6.6011	51.48	0	433029472	1.7	8.8129	50.62	0	5972798464	2.2	8.8806	50.28	0	3928801024	2.4	#N/A	50.46	#N/A	5061131264	2.3	8.2521	50.51	0	9470963712	2.6	8.3439	49.13	0	13983322112	2.1	8.3522	48.59	0	2965944064	#N/A	1.49	#N/A	0.3867	#N/A	2.8	8.1705
LRTEGDGVYTLNNEKQWINK	P00738	Haptoglobin OS=Homo sapiens OX=9606 GN=HP PE=1 SV=1	HP	2	793.408	3	56.81	#N/A	1.1576	#N/A	0.6262	#N/A	1.8	4.1708	53.42	0.0001	10206405	2.1	6.3148	60.48	0	6033950	2.4	#N/A	57.71	#N/A	609617	-1.6	4.9407	54.72	0	6509020	-1	7.9943	59.38	0	5118069	3	3.5515	56.74	0.0017	882589056	#N/A	2.2824	#N/A	0.0805	#N/A	-4.3	3.3461
LRTEGDGVYTLNNEKQWINK	P00738	Haptoglobin OS=Homo sapiens OX=9606 GN=HP PE=1 SV=1	HP	2	595.308	4	56.81	#N/A	1.1576	#N/A	0.6262	#N/A	-1.1	4.1708	53.42	0.0001	81412616	0.2	6.3148	60.48	0	9930877	0.7	#N/A	57.71	#N/A	98485480	-0.5	4.9407	54.72	0	424326784	-2.2	7.9943	59.38	0	556722624	2.8	3.5515	56.74	0.0017	124621976	#N/A	2.2824	#N/A	0.0805	#N/A	-0.8	3.3461
TEGDGVYTLNNEKQWINK	P00738	Haptoglobin OS=Homo sapiens OX=9606 GN=HP PE=1 SV=1	HP	1	703.68	3	60.11	#N/A	3.0062	#N/A	0.011	#N/A	0.6	9.847	58.95	0	411742752	1.4	9.663	58.66	0	411157760	1.6	#N/A	58.79	#N/A	831080256	1.9	9.6612	58.64	0	572748032	1.8	9.343	58.43	0	707916608	0.2	9.4247	58.47	0	458406336	0.9	9.6994	58.56	0	498760224	1.3	9.2371
AVGDKLPECEAVCGKPK	P00738	Haptoglobin OS=Homo sapiens OX=9606 GN=HP PE=1 SV=1	HP	1	929.464	2	32.69	#N/A	-1.6992	#N/A	1	#N/A	2.5	8.3031	32.14	0	15169843	1.3	8.7412	30.92	0	192918	1.6	#N/A	32.85	#N/A	38513028	1.5	8.5287	32.2	0	33508450	2.1	8.6893	32.05	0	71188488	2	8.2856	30.42	0	212896	1.2	7.495	32.6	0	24708686	2.3	9.0104
AVGDKLPECEAVCGKPK	P00738	Haptoglobin OS=Homo sapiens OX=9606 GN=HP PE=1 SV=1	HP	1	619.978	3	32.69	#N/A	-1.6992	#N/A	1	#N/A	2.4	8.3031	32.14	0	322797280	1.4	8.7412	30.92	0	115062888	1.5	#N/A	32.85	#N/A	516082176	1.5	8.5287	32.2	0	289820704	1.8	8.6893	32.05	0	627201792	1.9	8.2856	30.42	0	44489404	1.9	7.495	32.6	0	342842784	1.4	9.0104
AVGDKLPECEAVCGKPK	P00738	Haptoglobin OS=Homo sapiens OX=9606 GN=HP PE=1 SV=1	HP	1	465.235	4	32.69	#N/A	-1.6992	#N/A	1	#N/A	2.9	8.3031	32.14	0	141369968	0.4	8.7412	30.92	0	95410888	1.3	#N/A	32.85	#N/A	366578528	1	8.5287	32.2	0	227548096	1.8	8.6893	32.05	0	438085568	0.2	8.2856	30.42	0	44425240	1.5	7.495	32.6	0	209221136	0.9	9.0104
LPECEAVCGKPK	P00738	Haptoglobin OS=Homo sapiens OX=9606 GN=HP PE=1 SV=1	HP	0	694.339	2	23.86	0.7	9.0205	24.74	0	105052712	1.3	8.9353	22.46	0	843628416	1.5	9.0392	22.7	0	344397184	1.8	#N/A	24.74	#N/A	2657261056	0.9	9.1698	23.04	0	367238144	-0.3	8.7837	22.28	0	1910343552	-1.7	8.9474	21.8	0	7907631616	-1.2	9.1005	22.1	0	1399678464	2.1	9.0015
LPECEAVCGKPK	P00738	Haptoglobin OS=Homo sapiens OX=9606 GN=HP PE=1 SV=1	HP	0	463.228	3	23.86	1.3	9.0205	24.74	0	506272768	0.7	8.9353	22.46	0	1781846656	0.9	9.0392	22.7	0	972556544	-0.8	#N/A	24.74	#N/A	6435506176	0.7	9.1698	23.04	0	798621824	1.6	8.7837	22.28	0	2232886016	0.5	8.9474	21.8	0	1580844032	1	9.1005	22.1	0	636967936	1.4	9.0015
ILGGHLDAK	P00738	Haptoglobin OS=Homo sapiens OX=9606 GN=HP PE=1 SV=1	HP	0	462.269	2	24.46	2	8.1501	27.72	0	3527965952	-0.8	8.2024	27.57	0	9719416832	0.1	7.8563	27.48	0	46991212544	2.1	#N/A	25.09	#N/A	409977257984	1.1	8.4639	26.32	0	486330304	1.1	8.6063	23.48	0	3140180224	1.1	7.498	26.77	0	52624846848	1.5	7.9573	23.91	0	3141583616	1.6	7.8757
DIAPTLTLYVGK	P00738	Haptoglobin OS=Homo sapiens OX=9606 GN=HP PE=1 SV=1	HP	0	645.869	2	85.18	2.5	9.4525	88.61	0	68278648	1.9	9.2547	86.89	0	19022146	3.2	9.4767	86.7	0	38448748	2.7	#N/A	84.43	#N/A	6596250624	3.4	9.2189	86.73	0	24057064	3.6	9.3822	86.46	0	53414828	2.9	8.454	88.15	0	1039324992	1.8	8.7811	88.09	0	561825024	2.7	8.5502
DIAPTLTLYVGK	P00738	Haptoglobin OS=Homo sapiens OX=9606 GN=HP PE=1 SV=1	HP	0	430.915	3	85.18	-0.3	9.4525	88.61	0	113636	0.2	9.2547	86.89	0	183032	0.8	9.4767	86.7	0	510826	0.2	#N/A	84.43	#N/A	16681810	2.2	9.2189	86.73	0	680032	2.3	9.3822	86.46	0	260124	0	8.454	88.15	0	129287	#N/A	8.7811	88.09	0	0	0.3	8.5502
VVLHPNYSQVDIGLIK	P00738	Haptoglobin OS=Homo sapiens OX=9606 GN=HP PE=1 SV=1	HP	0	898.009	2	78.15	#N/A	0.0798	#N/A	0.9086	#N/A	1.9	9.8666	79.27	0	8826132	-1.7	9.7659	77.91	0	18136080	1.9	#N/A	78.97	#N/A	19680204	1.2	9.5015	78.79	0	59182996	1.1	9.3889	77.55	0	24572938	2.2	9.8278	78.92	0	28034436	0.8	10.3578	78.54	0	20208904	3.4	9.2437
VVLHPNYSQVDIGLIK	P00738	Haptoglobin OS=Homo sapiens OX=9606 GN=HP PE=1 SV=1	HP	0	599.009	3	78.15	#N/A	0.0798	#N/A	0.9086	#N/A	1.6	9.8666	79.27	0	89881816	1.4	9.7659	77.91	0	179874528	1.6	#N/A	78.97	#N/A	157468640	2.1	9.5015	78.79	0	404500032	2.4	9.3889	77.55	0	198461872	2.5	9.8278	78.92	0	128873224	1	10.3578	78.54	0	84278024	1.4	9.2437
VVLHPNYSQVDIGLIK	P00738	Haptoglobin OS=Homo sapiens OX=9606 GN=HP PE=1 SV=1	HP	0	449.508	4	78.15	#N/A	0.0798	#N/A	0.9086	#N/A	1.3	9.8666	79.27	0	1819985	-5.2	9.7659	77.91	0	1811595	#N/A	#N/A	78.97	#N/A	0	1.3	9.5015	78.79	0	263178	-7.3	9.3889	77.55	0	15910945	3.6	9.8278	78.92	0	607017	3.8	10.3578	78.54	0	37196	-2	9.2437
VMPICLPSKDYAEVGR	P00738	Haptoglobin OS=Homo sapiens OX=9606 GN=HP PE=1 SV=1	HP	1	925.961	2	61.58	1.9	9.1125	64.61	0	2176238	-0.4	9.1567	60.32	0	1881293	1.6	9.706	62.41	0	87148768	1.3	#N/A	62.98	#N/A	199458656	1.7	9.3657	62.38	0	55434504	2.9	8.9812	61.96	0	49481164	-0.4	9.1644	58.15	0	8607706	1.4	9.0891	62.31	0	96104928	4.2	8.9219
VMPICLPSKDYAEVGR	P00738	Haptoglobin OS=Homo sapiens OX=9606 GN=HP PE=1 SV=1	HP	1	617.643	3	61.58	1.8	9.1125	64.61	0	87698328	1.3	9.1567	60.32	0	138520080	1.8	9.706	62.41	0	198468640	1.2	#N/A	62.98	#N/A	2581797632	2.3	9.3657	62.38	0	96872424	2.9	8.9812	61.96	0	294879456	1.3	9.1644	58.15	0	272057152	1.3	9.0891	62.31	0	827200896	4.1	8.9219
VMPICLPSKDYAEVGR	P00738	Haptoglobin OS=Homo sapiens OX=9606 GN=HP PE=1 SV=1	HP	1	917.963	2	70.82	2.1	7.5378	73.81	0	1382682	1.5	9.0491	68.51	0	107765016	1.4	8.7645	69.82	0	154857728	2.8	#N/A	72.79	#N/A	111671368	2.3	9.2211	71.93	0	38051124	2.3	9.0625	71.67	0	97816616	1.9	9.1606	68.8	0	22466676	1.8	8.8142	72.4	0	101814816	2.8	8.8541
VMPICLPSKDYAEVGR	P00738	Haptoglobin OS=Homo sapiens OX=9606 GN=HP PE=1 SV=1	HP	1	612.311	3	70.82	2.2	7.5378	73.81	0	89706288	0.7	9.0491	68.51	0	1192121088	0.1	8.7645	69.82	0	4257092096	2.8	#N/A	72.79	#N/A	1655961728	2	9.2211	71.93	0	385036480	2.3	9.0625	71.67	0	736703104	1.6	9.1606	68.8	0	196402896	1.5	8.8142	72.4	0	1091214592	2.5	8.8541
VGYVSGWGR	P00738	Haptoglobin OS=Homo sapiens OX=9606 GN=HP PE=1 SV=1	HP	0	490.751	2	46.35	2.1	7.7477	49.3	0	5039185920	1.3	8.9298	45.45	0	1844714624	1.6	8.8138	46.3	0	425418048	1.1	#N/A	48.01	#N/A	241335238656	1.6	8.7796	45.49	0	510459904	2.4	8.985	46.23	0	448355104	1.6	8.7689	45.68	0	362262784	1.7	8.8728	44.46	0	973488256	2.6	8.7088
YVMLPVADQDQCIR	P00738	Haptoglobin OS=Homo sapiens OX=9606 GN=HP PE=1 SV=1	HP	0	854.413	2	72.89	2.5	8.2123	76.32	0	2257682688	1.5	9.2335	75.02	0	144759376	0.4	8.7422	74.89	0	565244096	2.2	#N/A	75.66	#N/A	33154035712	0.6	8.8427	74.75	0	376979200	0.4	8.8438	74.5	0	611429056	1.7	8.9838	74.72	0	239631504	1.3	9.0182	74.59	0	208578064	2.2	9.1212
YVMLPVADQDQCIR	P00738	Haptoglobin OS=Homo sapiens OX=9606 GN=HP PE=1 SV=1	HP	0	569.945	3	72.89	2.4	8.2123	76.32	0	270892864	-4.2	9.2335	75.02	0	28836906	-4.4	8.7422	74.89	0	188756128	2	#N/A	75.66	#N/A	4806831104	-2.3	8.8427	74.75	0	55528248	-4.1	8.8438	74.5	0	136368432	-4.8	8.9838	74.72	0	46655364	-5.7	9.0182	74.59	0	67206792	1.7	9.1212
YVMLPVADQDQCIR	P00738	Haptoglobin OS=Homo sapiens OX=9606 GN=HP PE=1 SV=1	HP	0	862.411	2	64.01	2.6	5.4212	66.43	0	137020656	2.4	4.9762	65.92	0	1296460544	1.8	5.108	67.31	0	77163288	2.4	#N/A	66.25	#N/A	6177515008	2.9	5.0238	67.8	0	200702288	2.6	4.8191	67.37	0	410254080	2.2	5.3438	65.44	0	471137728	2.9	5.2854	66.94	0	14273146	6.3	4.7693
YVMLPVADQDQCIR	P00738	Haptoglobin OS=Homo sapiens OX=9606 GN=HP PE=1 SV=1	HP	0	575.276	3	64.01	1.6	5.4212	66.43	0	28337864	2.4	4.9762	65.92	0	255495440	2.8	5.108	67.31	0	32869372	2.8	#N/A	66.25	#N/A	1323236096	3.2	5.0238	67.8	0	40308108	2.5	4.8191	67.37	0	119691256	2.2	5.3438	65.44	0	90763056	2.4	5.2854	66.94	0	23873032	4.5	4.7693
YVMLPVADQDQCIRHYEGSTVPEK	P00738	Haptoglobin OS=Homo sapiens OX=9606 GN=HP PE=1 SV=1	HP	1	709.591	4	68.05	#N/A	0.2168	#N/A	0.9086	#N/A	#N/A	-0.1182	#N/A	0.9086	#N/A	1.6	3.7146	65.57	0.0009	42276124	0.4	#N/A	66.75	#N/A	7502656	2.6	8.8591	66.8	0	87789680	2.5	8.9387	66.64	0	122386760	#N/A	-0.0935	#N/A	0.9086	#N/A	#N/A	-0.1203	#N/A	0.9086	#N/A	3	3.2643
HYEGSTVPEK	P00738	Haptoglobin OS=Homo sapiens OX=9606 GN=HP PE=1 SV=1	HP	0	573.775	2	15.15	1.6	9.1103	13.35	0	202571504	1.3	9.1619	12.8	0	1486154880	1.2	8.8519	13.05	0	3353976576	1.2	#N/A	14.3	#N/A	2516850176	2	9.5692	12.14	0	158776208	1.3	9.5222	15.04	0	122718448	1.2	9.0584	12.37	0	800159488	1.8	8.9979	12.96	0	837143872	1.4	9.262
SPVGVQPILNEHTFCAGMSK	P00738	Haptoglobin OS=Homo sapiens OX=9606 GN=HP PE=1 SV=1	HP	0	1086.53	2	73.79	0.1	9.4536	75.19	0	2524340	-0.4	10.1116	72.07	0	1399914	0.4	9.5172	71.98	0	19052528	1.6	#N/A	74.68	#N/A	39229580	7.4	10.0683	72.45	0	1056273	4.4	9.7807	72.16	0	1781680	1.6	9.7427	71.75	0	10739679	0.3	9.6881	75.44	0	10986919	5.1	9.6368
SPVGVQPILNEHTFCAGMSK	P00738	Haptoglobin OS=Homo sapiens OX=9606 GN=HP PE=1 SV=1	HP	0	724.691	3	73.79	1.5	9.4536	75.19	0	231994912	1.3	10.1116	72.07	0	257231088	1.7	9.5172	71.98	0	835154176	1.9	#N/A	74.68	#N/A	2911994368	-0.7	10.0683	72.45	0	241135072	-0.8	9.7807	72.16	0	563485312	1.6	9.7427	71.75	0	408791264	1.5	9.6881	75.44	0	391357440	-0.9	9.6368
SPVGVQPILNEHTFCAGMSK	P00738	Haptoglobin OS=Homo sapiens OX=9606 GN=HP PE=1 SV=1	HP	0	1094.53	2	67.12	0.2	9.1478	68.9	0	3352328	0	9.2154	65.68	0	840358	1.5	9.0966	65.6	0	10925121	2.7	#N/A	67.99	#N/A	31103640	2.7	8.8118	67.75	0	43845276	1.1	9.475	65.1	0	815372	2.3	8.8271	67.8	0	49614076	2.4	9.1888	67.75	0	8262852	3.5	8.7763
SPVGVQPILNEHTFCAGMSK	P00738	Haptoglobin OS=Homo sapiens OX=9606 GN=HP PE=1 SV=1	HP	0	730.022	3	67.12	2.3	9.1478	68.9	0	306158944	2.7	9.2154	65.68	0	98373880	3.2	9.0966	65.6	0	452235104	2.8	#N/A	67.99	#N/A	2293032192	2.9	8.8118	67.75	0	2845314304	3.9	9.475	65.1	0	117896432	3	8.8271	67.8	0	2006671616	2.4	9.1888	67.75	0	881749248	3.6	8.7763
SCAVAEYGVYVK	P00738	Haptoglobin OS=Homo sapiens OX=9606 GN=HP PE=1 SV=1	HP	0	673.326	2	54.38	4.1	8.6912	53.98	0	833134720	6.2	8.7722	51.94	0	191847376	1.2	8.7679	53.56	0	1126677632	2.2	#N/A	56.03	#N/A	14312028160	-3.3	8.7363	52.03	0	124423904	0.2	8.9627	51.73	0	213335072	0.1	9.3098	51.42	0	73560296	-0.5	8.8754	51.67	0	62745772	2.1	8.901
VTSIQDWVQK	P00738	Haptoglobin OS=Homo sapiens OX=9606 GN=HP PE=1 SV=1	HP	0	602.322	2	59.41	-0.9	8.9483	57.89	0	6080614912	0.8	9.6868	59.1	0	204090080	1.2	9.6659	59.95	0	1253982976	2.3	#N/A	58.3	#N/A	33916473344	2.3	9.8682	59.77	0	1501342464	1	9.4039	59.56	0	951959232	1.1	8.3916	56.76	0	21727836160	1.9	8.6667	60.44	0	4593112576	2.5	9.3685
VVLHPNYHQVDIGLIK	P00739	Haptoglobin-related protein OS=Homo sapiens OX=9606 GN=HPR PE=2 SV=2	HPR	0	923.023	2	67.26	#N/A	0.1337	#N/A	0.9086	#N/A	#N/A	1.467	#N/A	0.4011	#N/A	-8.3	9.9427	67.6	0	7258920	-6.7	#N/A	67.62	#N/A	537210	-5.8	9.9571	67.13	0	1837965	0.1	9.5887	67.11	0	8164508	-7.4	5.537	67.37	0	16481674	-8.7	7.5964	67.19	0	615961	#N/A	8.975
VVLHPNYHQVDIGLIK	P00739	Haptoglobin-related protein OS=Homo sapiens OX=9606 GN=HPR PE=2 SV=2	HPR	0	615.684	3	67.26	#N/A	0.1337	#N/A	0.9086	#N/A	#N/A	1.467	#N/A	0.4011	#N/A	3.7	9.9427	67.6	0	127833280	3.9	#N/A	67.62	#N/A	42935328	3.8	9.9571	67.13	0	74982256	2.8	9.5887	67.11	0	209524592	1.1	5.537	67.37	0	22051332	3.1	7.5964	67.19	0	42337144	4.4	8.975
VVLHPNYHQVDIGLIK	P00739	Haptoglobin-related protein OS=Homo sapiens OX=9606 GN=HPR PE=2 SV=2	HPR	0	462.015	4	67.26	#N/A	0.1337	#N/A	0.9086	#N/A	#N/A	1.467	#N/A	0.4011	#N/A	2.4	9.9427	67.6	0	125837104	1.7	#N/A	67.62	#N/A	45543188	2.7	9.9571	67.13	0	91156512	2.6	9.5887	67.11	0	325065408	2.1	5.537	67.37	0	23983234	2.2	7.5964	67.19	0	43870652	2.8	8.975
VGYVSGWGQSDNFK	P00739	Haptoglobin-related protein OS=Homo sapiens OX=9606 GN=HPR PE=2 SV=2	HPR	0	772.362	2	61.11	2.5	8.0442	65.41	0	60264324	3	8.9732	64.84	0	103703240	3.2	9.2134	64.09	0	232248080	3.8	#N/A	64.96	#N/A	111522672	2.3	9.5291	63.98	0	211153744	3.5	8.5774	64.18	0	578090368	3	9.2348	63.79	0	167514352	2.4	9.1216	63.72	0	96245504	3.4	9.5927
SPVGVQPILNEHTFCVGMSK	P00739	Haptoglobin-related protein OS=Homo sapiens OX=9606 GN=HPR PE=2 SV=2	HPR	0	1100.55	2	81.72	#N/A	-0.189	#N/A	0.9086	#N/A	#N/A	0.2065	#N/A	0.9086	#N/A	#N/A	1.9356	#N/A	0.1727	#N/A	-1.6	#N/A	78.51	#N/A	275727	#N/A	2.9475	#N/A	0.0132	#N/A	3.3	9.5257	79.74	0	361645	#N/A	0.6695	#N/A	0.9086	#N/A	#N/A	-0.1431	#N/A	0.9086	#N/A	-3.5	3.3381
SPVGVQPILNEHTFCVGMSK	P00739	Haptoglobin-related protein OS=Homo sapiens OX=9606 GN=HPR PE=2 SV=2	HPR	0	734.034	3	81.72	#N/A	-0.189	#N/A	0.9086	#N/A	#N/A	0.2065	#N/A	0.9086	#N/A	#N/A	1.9356	#N/A	0.1727	#N/A	-9	#N/A	78.51	#N/A	148434	#N/A	2.9475	#N/A	0.0132	#N/A	2.2	9.5257	79.74	0	26332080	#N/A	0.6695	#N/A	0.9086	#N/A	#N/A	-0.1431	#N/A	0.9086	#N/A	3.6	3.3381
SPVGVQPILNEHTFCVGMSK	P00739	Haptoglobin-related protein OS=Homo sapiens OX=9606 GN=HPR PE=2 SV=2	HPR	0	1108.55	2	75.05	#N/A	-0.8155	#N/A	0.9681	#N/A	#N/A	2.8796	#N/A	0.0162	#N/A	#N/A	2.847	#N/A	0.0179	#N/A	5.9	#N/A	74.9	#N/A	966449	2.1	3.336	75.13	0.0037	90776	#N/A	5.0831	73.36	0	0	4.4	3.6914	74.75	0.001	2323858	#N/A	2.6525	#N/A	0.0311	#N/A	2.3	5.0287
SPVGVQPILNEHTFCVGMSK	P00739	Haptoglobin-related protein OS=Homo sapiens OX=9606 GN=HPR PE=2 SV=2	HPR	0	739.366	3	75.05	#N/A	-0.8155	#N/A	0.9681	#N/A	#N/A	2.8796	#N/A	0.0162	#N/A	#N/A	2.847	#N/A	0.0179	#N/A	3.1	#N/A	74.9	#N/A	59529	1.3	3.336	75.13	0.0037	9337814	2	5.0831	73.36	0	12925870	0	3.6914	74.75	0.001	189964	#N/A	2.6525	#N/A	0.0311	#N/A	0.2	5.0287
VTSIQHWVQK	P00739	Haptoglobin-related protein OS=Homo sapiens OX=9606 GN=HPR PE=2 SV=2	HPR	0	613.338	2	39.3	#N/A	0.1443	#N/A	0.9086	#N/A	1.5	8.3007	36.12	0	3045722112	1.5	7.4693	38.2	0	20443696	1.5	#N/A	38.84	#N/A	52555568	1.2	6.5846	38.43	0	48524224	2.1	6.529	37.88	0	87117616	1.8	7.3076	37.34	0	148077392	2.1	8.194	37.67	0	61352124	2.3	3.3674
VTSIQHWVQK	P00739	Haptoglobin-related protein OS=Homo sapiens OX=9606 GN=HPR PE=2 SV=2	HPR	0	409.228	3	39.3	#N/A	0.1443	#N/A	0.9086	#N/A	0.4	8.3007	36.12	0	5414325248	1.1	7.4693	38.2	0	77381672	0.5	#N/A	38.84	#N/A	92101224	0.7	6.5846	38.43	0	81863792	1.5	6.529	37.88	0	182795200	1.8	7.3076	37.34	0	210432880	1.9	8.194	37.67	0	130478080	1.4	3.3674
VVCSCTEGYR	P00740	Coagulation factor IX OS=Homo sapiens OX=9606 GN=F9 PE=1 SV=2	F9	0	615.766	2	20.37	0.4	6.0784	21.32	0	12172619	-3	6.5639	20.52	0	29263034	4.9	3.4171	19.01	0.0028	2021785	4.1	#N/A	21.3	#N/A	315366	-3.8	7.523	20.83	0	16708650	2.6	7.6265	19.24	0	589773	-1.3	3.1734	20.46	0.0065	30788948	2.7	7.47	18.92	0	16753887	2.1	9.8294
SCEPAVPFPCGR	P00740	Coagulation factor IX OS=Homo sapiens OX=9606 GN=F9 PE=1 SV=2	F9	0	688.808	2	56.91	1.8	7.4621	59.21	0	30944460	1.5	9.3915	58.55	0	23266364	2.1	9.4716	58.53	0	77459696	3.9	#N/A	58.85	#N/A	61152736	2.1	9.5699	58.4	0	61082536	2.2	9.237	60.35	0	31966604	2.3	9.6153	58.04	0	75042912	6.1	8.2207	58.59	0	143973376	3.5	9.3155
VDAFCGGSIVNEK	P00740	Coagulation factor IX OS=Homo sapiens OX=9606 GN=F9 PE=1 SV=2	F9	0	698.332	2	50.41	0.4	5.25	54.63	0	5503812	#N/A	1.9499	#N/A	0.1678	#N/A	3.1	6.2015	54.23	0	20252080	0.2	#N/A	50.57	#N/A	17466956	-1.9	4.7105	53.56	0	18110244	0.4	7.5897	52.97	0	60456544	1.3	4.0201	53.35	0.0003	11355303	-2	6.0582	53.09	0	11958395	0.7	7.3931
WIVTAAHCVETGVK	P00740	Coagulation factor IX OS=Homo sapiens OX=9606 GN=F9 PE=1 SV=2	F9	0	785.906	2	54.48	#N/A	1.9782	#N/A	0.1583	#N/A	#N/A	2.6856	#N/A	0.0284	#N/A	#N/A	0.7205	#N/A	0.9086	#N/A	-2	#N/A	54.71	#N/A	308137	#N/A	1.205	#N/A	0.5881	#N/A	-6.5	3.34	54.36	0.0037	17460092	#N/A	2.2932	#N/A	0.0785	#N/A	#N/A	1.0949	#N/A	0.6781	#N/A	-1.3	5.4989
WIVTAAHCVETGVK	P00740	Coagulation factor IX OS=Homo sapiens OX=9606 GN=F9 PE=1 SV=2	F9	0	524.273	3	54.48	#N/A	1.9782	#N/A	0.1583	#N/A	#N/A	2.6856	#N/A	0.0284	#N/A	#N/A	0.7205	#N/A	0.9086	#N/A	-6.7	#N/A	54.71	#N/A	449129	#N/A	1.205	#N/A	0.5881	#N/A	-4.8	3.34	54.36	0.0037	498907	#N/A	2.2932	#N/A	0.0785	#N/A	#N/A	1.0949	#N/A	0.6781	#N/A	-9	5.4989
SALVLQYLR	P00740	Coagulation factor IX OS=Homo sapiens OX=9606 GN=F9 PE=1 SV=2	F9	0	531.819	2	80.11	#N/A	-0.1167	#N/A	0.9086	#N/A	#N/A	-0.4591	#N/A	0.9087	#N/A	#N/A	0.0135	#N/A	0.9086	#N/A	1.8	#N/A	79.19	#N/A	201253	#N/A	-0.2892	#N/A	0.9086	#N/A	#N/A	0.5201	#N/A	0.9086	#N/A	#N/A	-0.2764	#N/A	0.9086	#N/A	#N/A	0.7797	#N/A	0.9086	#N/A	#N/A	-0.0455
ACIPTGPYPCGK	P00742	Coagulation factor X OS=Homo sapiens OX=9606 GN=F10 PE=1 SV=2	F10	0	660.807	2	45.23	4.2	8.9984	47.44	0	107466728	2.5	8.8682	46.45	0	136562272	2.2	9.2291	46.58	0	121430520	7.2	#N/A	47.02	#N/A	107706976	1.3	9.103	46.68	0	95534032	3	8.9001	46.41	0	157455248	2	9.0622	45.88	0	138235216	4	9.14	46.21	0	207695664	1.7	8.8864
MNVAPACLPER	P00742	Coagulation factor X OS=Homo sapiens OX=9606 GN=F10 PE=1 SV=2	F10	0	637.305	2	39.2	#N/A	2.2474	#N/A	0.0873	#N/A	#N/A	0.1113	#N/A	0.9086	#N/A	0.6	3.2958	42.49	0.0043	172461	-1.1	#N/A	39.69	#N/A	240249	#N/A	0.6416	#N/A	0.9086	#N/A	#N/A	2.0012	#N/A	0.1508	#N/A	#N/A	2.1355	#N/A	0.1129	#N/A	#N/A	2.5889	#N/A	0.037	#N/A	#N/A	1.7978
MNVAPACLPER	P00742	Coagulation factor X OS=Homo sapiens OX=9606 GN=F10 PE=1 SV=2	F10	0	629.308	2	49.61	#N/A	2.2261	#N/A	0.0918	#N/A	5.1	3.5593	48.18	0.0017	30535024	#N/A	1.4088	#N/A	0.4387	#N/A	8.1	#N/A	51.14	#N/A	47976596	#N/A	1.5995	#N/A	0.3226	#N/A	5.6	4.2254	50.67	0.0001	40674052	3	5.3191	47.72	0	8592497	#N/A	2.1071	#N/A	0.1201	#N/A	#N/A	2.4575
MNVAPACLPER	P00742	Coagulation factor X OS=Homo sapiens OX=9606 GN=F10 PE=1 SV=2	F10	0	419.874	3	49.61	#N/A	2.2261	#N/A	0.0918	#N/A	5.7	3.5593	48.18	0.0017	9422960	#N/A	1.4088	#N/A	0.4387	#N/A	0.8	#N/A	51.14	#N/A	7402598	#N/A	1.5995	#N/A	0.3226	#N/A	-1.2	4.2254	50.67	0.0001	4329360	5.2	5.3191	47.72	0	29767412	#N/A	2.1071	#N/A	0.1201	#N/A	#N/A	2.4575
DWAESTLMTQK	P00742	Coagulation factor X OS=Homo sapiens OX=9606 GN=F10 PE=1 SV=2	F10	0	655.308	2	58.57	#N/A	-0.4512	#N/A	0.9086	#N/A	#N/A	-0.2651	#N/A	0.9086	#N/A	#N/A	1.4608	#N/A	0.4049	#N/A	-6.3	#N/A	59.09	#N/A	89474	#N/A	-0.7899	#N/A	0.9621	#N/A	-2.7	3.4356	58.83	0.0026	166941	#N/A	-1.04	#N/A	1	#N/A	#N/A	2.5597	#N/A	0.04	#N/A	2.7	3.404
TGIVSGFGR	P00742	Coagulation factor X OS=Homo sapiens OX=9606 GN=F10 PE=1 SV=2	F10	0	447.246	2	44.38	#N/A	2.525	#N/A	0.0439	#N/A	#N/A	0.2761	#N/A	0.9086	#N/A	#N/A	0.8606	#N/A	0.8851	#N/A	1.4	#N/A	46.33	#N/A	105452152	#N/A	-0.5798	#N/A	0.9194	#N/A	#N/A	0.0534	#N/A	0.9086	#N/A	#N/A	-1.0462	#N/A	1	#N/A	#N/A	0.5709	#N/A	0.9086	#N/A	#N/A	0.1806
MLEVPYVDR	P00742	Coagulation factor X OS=Homo sapiens OX=9606 GN=F10 PE=1 SV=2	F10	0	561.287	2	66.89	#N/A	2.4508	#N/A	0.0532	#N/A	#N/A	-0.3244	#N/A	0.9086	#N/A	#N/A	2.679	#N/A	0.0289	#N/A	2.7	#N/A	70.91	#N/A	11426616	#N/A	1.1257	#N/A	0.652	#N/A	#N/A	1.5819	#N/A	0.3323	#N/A	#N/A	0.3317	#N/A	0.9086	#N/A	#N/A	0.8762	#N/A	0.8703	#N/A	2.5	5.7482
MLEVPYVDR	P00742	Coagulation factor X OS=Homo sapiens OX=9606 GN=F10 PE=1 SV=2	F10	0	569.284	2	60.08	0.3	3.0882	57.81	0.0085	171870	#N/A	1.8427	#N/A	0.2076	#N/A	#N/A	2.6931	#N/A	0.0278	#N/A	-2.9	#N/A	59.7	#N/A	546396	#N/A	0.0725	#N/A	0.9086	#N/A	#N/A	0.5864	#N/A	0.9086	#N/A	#N/A	2.6842	#N/A	0.0285	#N/A	#N/A	0.6592	#N/A	0.9086	#N/A	#N/A	0.819
VQVLLGAHSLSQPEPSK	P00746	Complement factor D OS=Homo sapiens OX=9606 GN=CFD PE=1 SV=5	CFD	0	895.494	2	56.59	#N/A	-0.1011	#N/A	0.9086	#N/A	#N/A	0.386	#N/A	0.9086	#N/A	-2.1	3.6167	59.57	0.0014	460450	-3.8	#N/A	56.99	#N/A	46408	#N/A	0.6185	#N/A	0.9086	#N/A	2.7	3.0559	56.38	0.0094	210889	#N/A	0.4469	#N/A	0.9086	#N/A	#N/A	0.2865	#N/A	0.9086	#N/A	#N/A	2.2314
VQVLLGAHSLSQPEPSK	P00746	Complement factor D OS=Homo sapiens OX=9606 GN=CFD PE=1 SV=5	CFD	0	597.332	3	56.59	#N/A	-0.1011	#N/A	0.9086	#N/A	#N/A	0.386	#N/A	0.9086	#N/A	-5	3.6167	59.57	0.0014	1621381	-3	#N/A	56.99	#N/A	144061	#N/A	0.6185	#N/A	0.9086	#N/A	-0.4	3.0559	56.38	0.0094	793790	#N/A	0.4469	#N/A	0.9086	#N/A	#N/A	0.2865	#N/A	0.9086	#N/A	#N/A	2.2314
VDRDVAPGTLCDVAGWGIVNHAGR	P00746	Complement factor D OS=Homo sapiens OX=9606 GN=CFD PE=1 SV=5	CFD	1	845.756	3	79.16	#N/A	0.5421	#N/A	0.9086	#N/A	#N/A	0.9006	#N/A	0.8478	#N/A	-0.4	3.643	79.96	0.0012	5317797	6.6	#N/A	77.61	#N/A	6230560	#N/A	-0.6431	#N/A	0.9314	#N/A	#N/A	1.91	#N/A	0.1818	#N/A	#N/A	0.532	#N/A	0.9086	#N/A	#N/A	2.4233	#N/A	0.057	#N/A	#N/A	0.0296
VDRDVAPGTLCDVAGWGIVNHAGR	P00746	Complement factor D OS=Homo sapiens OX=9606 GN=CFD PE=1 SV=5	CFD	1	634.568	4	79.16	#N/A	0.5421	#N/A	0.9086	#N/A	#N/A	0.9006	#N/A	0.8478	#N/A	-0.4	3.643	79.96	0.0012	2947543	0.5	#N/A	77.61	#N/A	3764344	#N/A	-0.6431	#N/A	0.9314	#N/A	#N/A	1.91	#N/A	0.1818	#N/A	#N/A	0.532	#N/A	0.9086	#N/A	#N/A	2.4233	#N/A	0.057	#N/A	#N/A	0.0296
RPDSLQHVLLPVLDR	P00746	Complement factor D OS=Homo sapiens OX=9606 GN=CFD PE=1 SV=5	CFD	0	879.505	2	80.51	#N/A	-0.1852	#N/A	0.9086	#N/A	#N/A	-0.2356	#N/A	0.9086	#N/A	1.2	7.7047	80.98	0	233199	#N/A	#N/A	81.05	#N/A	0	#N/A	7.6765	80.89	0	0	-2.9	7.5514	80.6	0	32018	-9.1	7.7914	80.72	0	32638	-9.8	3.3743	80.68	0.0033	2564274	#N/A	7.8276
RPDSLQHVLLPVLDR	P00746	Complement factor D OS=Homo sapiens OX=9606 GN=CFD PE=1 SV=5	CFD	0	586.672	3	80.51	#N/A	-0.1852	#N/A	0.9086	#N/A	#N/A	-0.2356	#N/A	0.9086	#N/A	1.4	7.7047	80.98	0	9852123	2.4	#N/A	81.05	#N/A	4295216	0.5	7.6765	80.89	0	5320767	1	7.5514	80.6	0	8424265	0.2	7.7914	80.72	0	3769213	1.6	3.3743	80.68	0.0033	2469180	1.1	7.8276
RPDSLQHVLLPVLDR	P00746	Complement factor D OS=Homo sapiens OX=9606 GN=CFD PE=1 SV=5	CFD	0	440.256	4	80.51	#N/A	-0.1852	#N/A	0.9086	#N/A	#N/A	-0.2356	#N/A	0.9086	#N/A	0.6	7.7047	80.98	0	637810	-1.5	#N/A	81.05	#N/A	148291	1.2	7.6765	80.89	0	563006	0.9	7.5514	80.6	0	1232894	2	7.7914	80.72	0	1366395	2.4	3.3743	80.68	0.0033	69593	2.5	7.8276
KQLGAGSIEECAAK	P00747	Plasminogen OS=Homo sapiens OX=9606 GN=PLG PE=1 SV=2	PLG	1	731.372	2	26.44	#N/A	1.2499	#N/A	0.553	#N/A	#N/A	1.0847	#N/A	0.6864	#N/A	#N/A	0.9514	#N/A	0.8017	#N/A	0.6	#N/A	27.24	#N/A	20631462	#N/A	2.8687	#N/A	0.0167	#N/A	#N/A	-0.481	#N/A	0.9087	#N/A	0.3	3.6777	24.11	0.0011	5788352	#N/A	-0.1908	#N/A	0.9086	#N/A	1	7.571
AFQYHSKEQQCVIMAENR	P00747	Plasminogen OS=Homo sapiens OX=9606 GN=PLG PE=1 SV=2	PLG	1	747.018	3	39.54	-3.6	3.5749	38.63	0.0016	690293	#N/A	2.9412	#N/A	0.0135	#N/A	#N/A	1.8747	#N/A	0.195	#N/A	-6.1	#N/A	39.39	#N/A	502823	-3.4	3.8267	38.31	0.0006	1341324	#N/A	2.5847	#N/A	0.0374	#N/A	#N/A	1.4229	#N/A	0.4294	#N/A	#N/A	0.2466	#N/A	0.9086	#N/A	#N/A	2.4433
VYLSECK	P00747	Plasminogen OS=Homo sapiens OX=9606 GN=PLG PE=1 SV=2	PLG	0	898.434	1	23.42	#N/A	-0.3873	#N/A	0.9086	#N/A	0.3	5.1956	22.66	0	4613047	#N/A	2.608	#N/A	0.0352	#N/A	-4.6	#N/A	23.7	#N/A	408189	-0.9	4.4992	23.21	0	776416	-9.4	5.616	22.74	0	1539078	#N/A	2.3815	#N/A	0.0633	#N/A	#N/A	0.1358	#N/A	0.9086	#N/A	#N/A	0.4748
TMSGLECQAWDSQSPHAHGYIPSK	P00747	Plasminogen OS=Homo sapiens OX=9606 GN=PLG PE=1 SV=2	PLG	0	896.404	3	57.52	#N/A	-0.2373	#N/A	0.9086	#N/A	#N/A	0.3473	#N/A	0.9086	#N/A	3.7	4.8791	57.69	0	578950	0.1	#N/A	58.5	#N/A	361049	4.7	7.2971	58.34	0	670389	1.2	8.894	57.92	0	29865940	-0.5	4.4336	58.89	0	367365	0.8	5.0443	58.21	0	5207481	1.9	9.2784
TMSGLECQAWDSQSPHAHGYIPSK	P00747	Plasminogen OS=Homo sapiens OX=9606 GN=PLG PE=1 SV=2	PLG	0	672.555	4	57.52	#N/A	-0.2373	#N/A	0.9086	#N/A	#N/A	0.3473	#N/A	0.9086	#N/A	1.5	4.8791	57.69	0	1007196	2.6	#N/A	58.5	#N/A	273281	0.6	7.2971	58.34	0	54492256	0.3	8.894	57.92	0	28077012	4.2	4.4336	58.89	0	1195691	0.7	5.0443	58.21	0	6732376	1.8	9.2784
TMSGLECQAWDSQSPHAHGYIPSK	P00747	Plasminogen OS=Homo sapiens OX=9606 GN=PLG PE=1 SV=2	PLG	0	538.245	5	57.52	#N/A	-0.2373	#N/A	0.9086	#N/A	#N/A	0.3473	#N/A	0.9086	#N/A	1.7	4.8791	57.69	0	100801	4.2	#N/A	58.5	#N/A	115262	4.3	7.2971	58.34	0	623843	3.8	8.894	57.92	0	1718019	-0.8	4.4336	58.89	0	777104	2.7	5.0443	58.21	0	61075	-0.7	9.2784
ELRPWCFTTDPNK	P00747	Plasminogen OS=Homo sapiens OX=9606 GN=PLG PE=1 SV=2	PLG	0	832.398	2	64.09	4.4	8.6131	61.62	0	71409544	3.2	8.8048	61.01	0	47393524	-2.2	8.1431	60.9	0	92255272	-1.7	#N/A	61.2	#N/A	47217220	-1.4	6.8112	60.89	0	131877936	-3.8	7.6148	60.47	0	124306736	1.8	8.645	60.44	0	101648944	-0.7	6.1764	60.66	0	109312888	-5.3	6.8952
ELRPWCFTTDPNK	P00747	Plasminogen OS=Homo sapiens OX=9606 GN=PLG PE=1 SV=2	PLG	0	555.268	3	64.09	-3.7	8.6131	61.62	0	61467104	-3.7	8.8048	61.01	0	88607232	-4.8	8.1431	60.9	0	218561248	-4.8	#N/A	61.2	#N/A	135926064	-5	6.8112	60.89	0	313526112	-4.8	7.6148	60.47	0	285309920	-3.9	8.645	60.44	0	162812656	-5.3	6.1764	60.66	0	191685200	-5.2	6.8952
ELRPWCFTTDPNKR	P00747	Plasminogen OS=Homo sapiens OX=9606 GN=PLG PE=1 SV=2	PLG	1	910.449	2	56.52	#N/A	2.6736	#N/A	0.0294	#N/A	#N/A	1.7061	#N/A	0.2679	#N/A	#N/A	2.8399	#N/A	0.0182	#N/A	#N/A	#N/A	57.41	#N/A	0	#N/A	2.8999	#N/A	0.0153	#N/A	#N/A	2.8786	#N/A	0.0163	#N/A	#N/A	5.9226	56.7	0	0	#N/A	2.4958	#N/A	0.0474	#N/A	4.8	3.2384
ELRPWCFTTDPNKR	P00747	Plasminogen OS=Homo sapiens OX=9606 GN=PLG PE=1 SV=2	PLG	1	607.302	3	56.52	#N/A	2.6736	#N/A	0.0294	#N/A	#N/A	1.7061	#N/A	0.2679	#N/A	#N/A	2.8399	#N/A	0.0182	#N/A	-1.8	#N/A	57.41	#N/A	14834884	#N/A	2.8999	#N/A	0.0153	#N/A	#N/A	2.8786	#N/A	0.0163	#N/A	-8.3	5.9226	56.7	0	3508316	#N/A	2.4958	#N/A	0.0474	#N/A	-6.2	3.2384
ELRPWCFTTDPNKR	P00747	Plasminogen OS=Homo sapiens OX=9606 GN=PLG PE=1 SV=2	PLG	1	455.728	4	56.52	#N/A	2.6736	#N/A	0.0294	#N/A	#N/A	1.7061	#N/A	0.2679	#N/A	#N/A	2.8399	#N/A	0.0182	#N/A	8.4	#N/A	57.41	#N/A	1315815808	#N/A	2.8999	#N/A	0.0153	#N/A	#N/A	2.8786	#N/A	0.0163	#N/A	8.8	5.9226	56.7	0	151577600	#N/A	2.4958	#N/A	0.0474	#N/A	5.6	3.2384
RWELCDIPR	P00747	Plasminogen OS=Homo sapiens OX=9606 GN=PLG PE=1 SV=2	PLG	1	415.545	3	60.26	#N/A	-0.0257	#N/A	0.9086	#N/A	#N/A	1.0113	#N/A	0.7496	#N/A	#N/A	0.7874	#N/A	0.9086	#N/A	0.9	#N/A	61.51	#N/A	58348904	#N/A	-0.8753	#N/A	0.9811	#N/A	#N/A	-0.4391	#N/A	0.9086	#N/A	#N/A	-0.4866	#N/A	0.9089	#N/A	#N/A	0.8702	#N/A	0.8762	#N/A	1.2	3.659
CTTPPPSSGPTYQCLK	P00747	Plasminogen OS=Homo sapiens OX=9606 GN=PLG PE=1 SV=2	PLG	0	897.413	2	41.8	7.6	4.155	41.71	0.0002	10708902	3	3.2042	41.55	0.0058	23758460	#N/A	0.7274	#N/A	0.9086	#N/A	9.8	#N/A	44.72	#N/A	10790701	#N/A	1.7789	#N/A	0.2343	#N/A	#N/A	1.803	#N/A	0.224	#N/A	3.4	6.2658	40.64	0	57389648	3.2	6.1286	40.72	0	37284796	8.6	4.7407
CTTPPPSSGPTYQCLK	P00747	Plasminogen OS=Homo sapiens OX=9606 GN=PLG PE=1 SV=2	PLG	0	598.611	3	41.8	-2.6	4.155	41.71	0.0002	36775312	3.6	3.2042	41.55	0.0058	75472856	#N/A	0.7274	#N/A	0.9086	#N/A	-14.6	#N/A	44.72	#N/A	89504944	#N/A	1.7789	#N/A	0.2343	#N/A	#N/A	1.803	#N/A	0.224	#N/A	1.2	6.2658	40.64	0	49371932	-1.1	6.1286	40.72	0	26710160	1.6	4.7407
APWCHTTNSQVR	P00747	Plasminogen OS=Homo sapiens OX=9606 GN=PLG PE=1 SV=2	PLG	0	728.841	2	23.31	1.3	6.9371	22.08	0	27376128	3.8	6.997	21.7	0	49175980	3.2	9.2206	21.89	0	33979896	0.9	#N/A	22.14	#N/A	26816282	1	8.915	22.07	0	40021756	2.7	6.578	21.95	0	22457388	3.4	7.0405	22.92	0	34629700	1.5	8.898	21.69	0	40990916	3	7.9933
APWCHTTNSQVR	P00747	Plasminogen OS=Homo sapiens OX=9606 GN=PLG PE=1 SV=2	PLG	0	486.23	3	23.31	2	6.9371	22.08	0	145404400	3.2	6.997	21.7	0	1548036480	3.6	9.2206	21.89	0	503892544	3.9	#N/A	22.14	#N/A	338139840	4.1	8.915	22.07	0	287390304	4	6.578	21.95	0	261555184	2.4	7.0405	22.92	0	38176492	2.8	8.898	21.69	0	692736384	4.5	7.9933
CQSWSSMTPHR	P00747	Plasminogen OS=Homo sapiens OX=9606 GN=PLG PE=1 SV=2	PLG	0	688.795	2	35.6	3.8	6.9164	33.92	0	1268831	0.9	6.7949	33.05	0	12092053	1.8	4.7365	33.55	0	5200437	3.4	#N/A	34.03	#N/A	910703	0.5	7.3489	33.75	0	5181613	2.1	6.8402	33.41	0	9311366	0.6	5.9871	32.94	0	1190158	1.7	6.7236	33.13	0	5444586	3.3	4.8927
CQSWSSMTPHR	P00747	Plasminogen OS=Homo sapiens OX=9606 GN=PLG PE=1 SV=2	PLG	0	459.533	3	35.6	2	6.9164	33.92	0	51133536	1.7	6.7949	33.05	0	75252296	1.7	4.7365	33.55	0	84363800	1.3	#N/A	34.03	#N/A	38250048	1.6	7.3489	33.75	0	68453824	2.2	6.8402	33.41	0	78009616	2	5.9871	32.94	0	58231588	1.7	6.7236	33.13	0	73893672	2.4	4.8927
TPENYPNAGLTMNYCR	P00747	Plasminogen OS=Homo sapiens OX=9606 GN=PLG PE=1 SV=2	PLG	0	958.917	2	48.61	#N/A	1.4622	#N/A	0.404	#N/A	#N/A	2.2782	#N/A	0.0813	#N/A	#N/A	1.7334	#N/A	0.255	#N/A	2.7	#N/A	46.77	#N/A	1607455	#N/A	1.8287	#N/A	0.2132	#N/A	-4.1	3.2478	44.55	0.005	255986	#N/A	0.7056	#N/A	0.9086	#N/A	#N/A	1.4327	#N/A	0.4229	#N/A	#N/A	2.8767
TPENYPNAGLTMNYCR	P00747	Plasminogen OS=Homo sapiens OX=9606 GN=PLG PE=1 SV=2	PLG	0	950.919	2	59.69	#N/A	-1.0757	#N/A	1	#N/A	#N/A	-0.504	#N/A	0.9102	#N/A	#N/A	0.2588	#N/A	0.9086	#N/A	11.9	#N/A	58.54	#N/A	134701	#N/A	1.4946	#N/A	0.3839	#N/A	#N/A	0.3541	#N/A	0.9086	#N/A	#N/A	1.2708	#N/A	0.5371	#N/A	#N/A	0.0695	#N/A	0.9086	#N/A	#N/A	2.5786
NPDADKGPWCFTTDPSVR	P00747	Plasminogen OS=Homo sapiens OX=9606 GN=PLG PE=1 SV=2	PLG	1	1031.97	2	64.83	#N/A	8.8871	61.69	0	0	#N/A	4.8538	61.35	0	0	1.7	7.2948	61.17	0	39320	7.9	#N/A	65	#N/A	1414148	0	7.4244	61.08	0	16097	5.6	8.9051	60.69	0	1802045	-7.4	7.191	60.71	0	453176	0.2	6.8574	61.12	0	2173304	0.5	7.9361
NPDADKGPWCFTTDPSVR	P00747	Plasminogen OS=Homo sapiens OX=9606 GN=PLG PE=1 SV=2	PLG	1	688.314	3	64.83	2.3	8.8871	61.69	0	22175762	2	4.8538	61.35	0	26667954	1.9	7.2948	61.17	0	27724538	5.9	#N/A	65	#N/A	35437332	3	7.4244	61.08	0	71246872	1.3	8.9051	60.69	0	83233376	0.7	7.191	60.71	0	44349920	1.5	6.8574	61.12	0	62316024	2.7	7.9361
GPWCFTTDPSVR	P00747	Plasminogen OS=Homo sapiens OX=9606 GN=PLG PE=1 SV=2	PLG	0	711.827	2	68.97	3.8	9.2507	68.21	0	229197040	2.1	9.424	72.32	0	64802636	2.3	9.2747	72.23	0	75825936	4.1	#N/A	67.6	#N/A	615203776	2.3	9.2565	72.02	0	84129032	2.3	9.1123	71.67	0	79824352	3.5	8.9559	71.98	0	77598240	2.4	9.3647	72.03	0	73773848	2.5	9.0953
RATTVTGTPCQDWAAQEPHR	P00747	Plasminogen OS=Homo sapiens OX=9606 GN=PLG PE=1 SV=2	PLG	1	571.274	4	38.77	#N/A	1.1145	#N/A	0.6616	#N/A	#N/A	1.6621	#N/A	0.2898	#N/A	#N/A	1.557	#N/A	0.3463	#N/A	-2.4	#N/A	39.29	#N/A	78090024	#N/A	2.0989	#N/A	0.1224	#N/A	#N/A	1.7983	#N/A	0.226	#N/A	#N/A	2.9888	#N/A	0.0116	#N/A	#N/A	1.885	#N/A	0.1911	#N/A	#N/A	1.3401
ATTVTGTPCQDWAAQEPHR	P00747	Plasminogen OS=Homo sapiens OX=9606 GN=PLG PE=1 SV=2	PLG	0	1063.49	2	45.06	1	9.1438	46.18	0	7572024	0.6	9.3058	45.68	0	11907017	1.4	9.0434	45.58	0	25570262	3.1	#N/A	46.02	#N/A	24811452	0.2	9.0247	45.8	0	13253332	1.4	8.8554	45.19	0	16733556	-8.4	9.234	45.38	0	586517	2.5	9.3138	45.13	0	39449988	-0.6	8.8552
ATTVTGTPCQDWAAQEPHR	P00747	Plasminogen OS=Homo sapiens OX=9606 GN=PLG PE=1 SV=2	PLG	0	709.329	3	45.06	2	9.1438	46.18	0	796620288	1.5	9.3058	45.68	0	629523840	1.6	9.0434	45.58	0	953643840	2.1	#N/A	46.02	#N/A	700999808	1.6	9.0247	45.8	0	1204045568	2.3	8.8554	45.19	0	1192885504	2.1	9.234	45.38	0	274829312	1.8	9.3138	45.13	0	1010182464	0.8	8.8552
ATTVTGTPCQDWAAQEPHR	P00747	Plasminogen OS=Homo sapiens OX=9606 GN=PLG PE=1 SV=2	PLG	0	532.248	4	45.06	-0.8	9.1438	46.18	0	23079632	4.3	9.3058	45.68	0	3129194	-5.6	9.0434	45.58	0	42644644	-4.8	#N/A	46.02	#N/A	24266262	-3.1	9.0247	45.8	0	31273398	-1.4	8.8554	45.19	0	13637952	0.6	9.234	45.38	0	5888248	-4.7	9.3138	45.13	0	24770102	1.1	8.8552
ATTVTGTPCQDWAAQEPHRHSIFTPETNPR	P00747	Plasminogen OS=Homo sapiens OX=9606 GN=PLG PE=1 SV=2	PLG	1	681.926	5	57.67	#N/A	0.1459	#N/A	0.9086	#N/A	#N/A	0.1694	#N/A	0.9086	#N/A	#N/A	0.6406	#N/A	0.9086	#N/A	-12.3	#N/A	58.26	#N/A	527893	#N/A	1.938	#N/A	0.1718	#N/A	-1.2	3.0565	61.03	0.0094	7993399	#N/A	0.6439	#N/A	0.9086	#N/A	#N/A	0.8815	#N/A	0.8655	#N/A	#N/A	1.894
HSIFTPETNPR	P00747	Plasminogen OS=Homo sapiens OX=9606 GN=PLG PE=1 SV=2	PLG	0	649.828	2	35.55	3.3	8.4756	35.73	0	1964564864	2.8	8.5558	34.96	0	4082474496	2.9	8.6426	35.26	0	2720703744	3.4	#N/A	35.55	#N/A	3726719232	3	8.5282	35.35	0	3218058240	3.3	8.4277	35.08	0	2536528640	2.9	8.0787	34.61	0	7078268928	2.7	8.5795	34.85	0	2812739840	3.4	8.6225
HSIFTPETNPR	P00747	Plasminogen OS=Homo sapiens OX=9606 GN=PLG PE=1 SV=2	PLG	0	433.554	3	35.55	2.2	8.4756	35.73	0	1741614336	1.8	8.5558	34.96	0	2584333056	1.6	8.6426	35.26	0	2258051072	2	#N/A	35.55	#N/A	2738252800	1.7	8.5282	35.35	0	2364366080	2	8.4277	35.08	0	1833215360	2.5	8.0787	34.61	0	3520044288	1.8	8.5795	34.85	0	2022483456	2	8.6225
KLYDYCDVPQCAAPSFDCGK	P00747	Plasminogen OS=Homo sapiens OX=9606 GN=PLG PE=1 SV=2	PLG	1	1197.51	2	63.03	#N/A	1.7828	#N/A	0.2326	#N/A	-2	4.8873	64.43	0	286981	#N/A	1.5313	#N/A	0.3612	#N/A	0.3	#N/A	62.58	#N/A	464844	#N/A	0.7317	#N/A	0.9086	#N/A	#N/A	2.6487	#N/A	0.0314	#N/A	#N/A	0.3095	#N/A	0.9086	#N/A	#N/A	1.7931	#N/A	0.2282	#N/A	0.9	3.0396
KLYDYCDVPQCAAPSFDCGK	P00747	Plasminogen OS=Homo sapiens OX=9606 GN=PLG PE=1 SV=2	PLG	1	798.678	3	63.03	#N/A	1.7828	#N/A	0.2326	#N/A	-0.8	4.8873	64.43	0	1717155	#N/A	1.5313	#N/A	0.3612	#N/A	#N/A	#N/A	62.58	#N/A	0	#N/A	0.7317	#N/A	0.9086	#N/A	#N/A	2.6487	#N/A	0.0314	#N/A	#N/A	0.3095	#N/A	0.9086	#N/A	#N/A	1.7931	#N/A	0.2282	#N/A	2.7	3.0396
VILGAHQEVNLEPHVQEIEVSR	P00747	Plasminogen OS=Homo sapiens OX=9606 GN=PLG PE=1 SV=2	PLG	0	832.778	3	69.66	#N/A	1.4903	#N/A	0.3865	#N/A	#N/A	1.685	#N/A	0.2782	#N/A	#N/A	1.7458	#N/A	0.2492	#N/A	1.4	#N/A	70.75	#N/A	1907235	#N/A	2.125	#N/A	0.1155	#N/A	#N/A	0.7975	#N/A	0.9086	#N/A	#N/A	1.35	#N/A	0.4791	#N/A	#N/A	1.6343	#N/A	0.304	#N/A	#N/A	1.7958
VILGAHQEVNLEPHVQEIEVSR	P00747	Plasminogen OS=Homo sapiens OX=9606 GN=PLG PE=1 SV=2	PLG	0	624.836	4	69.66	#N/A	1.4903	#N/A	0.3865	#N/A	#N/A	1.685	#N/A	0.2782	#N/A	#N/A	1.7458	#N/A	0.2492	#N/A	5.9	#N/A	70.75	#N/A	1571772	#N/A	2.125	#N/A	0.1155	#N/A	#N/A	0.7975	#N/A	0.9086	#N/A	#N/A	1.35	#N/A	0.4791	#N/A	#N/A	1.6343	#N/A	0.304	#N/A	#N/A	1.7958
VILGAHQEVNLEPHVQEIEVSR	P00747	Plasminogen OS=Homo sapiens OX=9606 GN=PLG PE=1 SV=2	PLG	0	500.07	5	69.66	#N/A	1.4903	#N/A	0.3865	#N/A	#N/A	1.685	#N/A	0.2782	#N/A	#N/A	1.7458	#N/A	0.2492	#N/A	2.2	#N/A	70.75	#N/A	6672546	#N/A	2.125	#N/A	0.1155	#N/A	#N/A	0.7975	#N/A	0.9086	#N/A	#N/A	1.35	#N/A	0.4791	#N/A	#N/A	1.6343	#N/A	0.304	#N/A	#N/A	1.7958
LSSPAVITDK	P00747	Plasminogen OS=Homo sapiens OX=9606 GN=PLG PE=1 SV=2	PLG	0	1030.58	1	39.1	#N/A	9.3741	40.21	0	0	-1.9	8.9591	39.64	0	20745	2.4	9.2532	39.87	0	75495	6	#N/A	39.74	#N/A	30162	2	8.8498	39.64	0	59337	-0.4	9.0399	39.8	0	102319	4.4	8.9783	39.35	0	301520	2.6	9.1232	39.57	0	394381	0	8.632
LSSPAVITDK	P00747	Plasminogen OS=Homo sapiens OX=9606 GN=PLG PE=1 SV=2	PLG	0	515.793	2	39.1	1.6	9.3741	40.21	0	450775488	1.9	8.9591	39.64	0	322990400	1.6	9.2532	39.87	0	391319040	1.7	#N/A	39.74	#N/A	438059296	1.7	8.8498	39.64	0	457812480	1.9	9.0399	39.8	0	285122752	1.5	8.9783	39.35	0	772008000	1.3	9.1232	39.57	0	416494976	1.9	8.632
VIPACLPSPNYVVADR	P00747	Plasminogen OS=Homo sapiens OX=9606 GN=PLG PE=1 SV=2	PLG	0	885.964	2	80.44	#N/A	2.7242	#N/A	0.0254	#N/A	4.3	5.9689	82.27	0	12567931	1.7	6.3725	81.95	0	29330490	2.3	#N/A	82.01	#N/A	7108065	2.4	4.9994	81.86	0	26278298	2.1	6.4998	81.68	0	34036132	2.9	3.53	81.72	0.0019	12677529	2.5	5.0773	81.76	0	13760160	2.5	8.5998
VIPACLPSPNYVVADR	P00747	Plasminogen OS=Homo sapiens OX=9606 GN=PLG PE=1 SV=2	PLG	0	590.978	3	80.44	#N/A	2.7242	#N/A	0.0254	#N/A	3.2	5.9689	82.27	0	1114578	0.2	6.3725	81.95	0	8973809	-1.4	#N/A	82.01	#N/A	1496809	1	4.9994	81.86	0	3675122	0.5	6.4998	81.68	0	3032024	1.7	3.53	81.72	0.0019	5938107	-1.1	5.0773	81.76	0	571162	-1.6	8.5998
VCNRYEFLNGR	P00747	Plasminogen OS=Homo sapiens OX=9606 GN=PLG PE=1 SV=2	PLG	1	714.346	2	40.54	#N/A	0.0255	#N/A	0.9086	#N/A	#N/A	0.0142	#N/A	0.9086	#N/A	#N/A	0.1705	#N/A	0.9086	#N/A	6.4	#N/A	40.98	#N/A	107451960	#N/A	1.5041	#N/A	0.378	#N/A	#N/A	0.567	#N/A	0.9086	#N/A	-2.9	3.4942	41.9	0.0021	88618272	#N/A	1.9249	#N/A	0.1765	#N/A	#N/A	2.4017
VCNRYEFLNGR	P00747	Plasminogen OS=Homo sapiens OX=9606 GN=PLG PE=1 SV=2	PLG	1	476.566	3	40.54	#N/A	0.0255	#N/A	0.9086	#N/A	#N/A	0.0142	#N/A	0.9086	#N/A	#N/A	0.1705	#N/A	0.9086	#N/A	6.1	#N/A	40.98	#N/A	62209360	#N/A	1.5041	#N/A	0.378	#N/A	#N/A	0.567	#N/A	0.9086	#N/A	-0.9	3.4942	41.9	0.0021	45623364	#N/A	1.9249	#N/A	0.1765	#N/A	#N/A	2.4017
FVTWIEGVMR	P00747	Plasminogen OS=Homo sapiens OX=9606 GN=PLG PE=1 SV=2	PLG	0	627.321	2	81.46	#N/A	-0.0176	#N/A	0.9086	#N/A	#N/A	-0.0453	#N/A	0.9086	#N/A	#N/A	0.0309	#N/A	0.9086	#N/A	-0.4	#N/A	80.17	#N/A	23666424	#N/A	-0.0358	#N/A	0.9086	#N/A	#N/A	-0.1579	#N/A	0.9086	#N/A	#N/A	1.3832	#N/A	0.4561	#N/A	#N/A	-0.4822	#N/A	0.9087	#N/A	1.1	5.9225
PGPQPWCATTPNFDQDQR	P00748	Coagulation factor XII OS=Homo sapiens OX=9606 GN=F12 PE=1 SV=3	F12	0	705.65	3	65.52	#N/A	0.3538	#N/A	0.9086	#N/A	#N/A	-0.4738	#N/A	0.9087	#N/A	#N/A	1.9491	#N/A	0.1681	#N/A	1.8	#N/A	65.27	#N/A	424530	#N/A	-1.1666	#N/A	1	#N/A	#N/A	2.233	#N/A	0.0904	#N/A	#N/A	1.1812	#N/A	0.6067	#N/A	#N/A	2.141	#N/A	0.1115	#N/A	#N/A	-0.2349
TNPCLHGGR	P00748	Coagulation factor XII OS=Homo sapiens OX=9606 GN=F12 PE=1 SV=3	F12	0	506.243	2	14.94	#N/A	1.5321	#N/A	0.3607	#N/A	#N/A	0.478	#N/A	0.9086	#N/A	#N/A	2.1524	#N/A	0.1087	#N/A	4.1	#N/A	15.13	#N/A	67440328	#N/A	1.5541	#N/A	0.3479	#N/A	#N/A	0.0604	#N/A	0.9086	#N/A	#N/A	0.7807	#N/A	0.9086	#N/A	#N/A	1.8167	#N/A	0.2182	#N/A	#N/A	-0.0015
TTLSGAPCQPWASEATYR	P00748	Coagulation factor XII OS=Homo sapiens OX=9606 GN=F12 PE=1 SV=3	F12	0	998.465	2	63.92	#N/A	2.6048	#N/A	0.0355	#N/A	1.8	5.4391	67.16	0	8445072	1.1	5.2121	66.87	0	10671271	2.8	#N/A	67.05	#N/A	4332377	1.9	9.1553	66.79	0	20348134	2.8	5.7681	66.46	0	6902092	2.5	5.1349	66.83	0	10339459	1.7	5.8736	66.72	0	6025367	3.8	7.6707
TTLSGAPCQPWASEATYR	P00748	Coagulation factor XII OS=Homo sapiens OX=9606 GN=F12 PE=1 SV=3	F12	0	665.979	3	63.92	#N/A	2.6048	#N/A	0.0355	#N/A	2.1	5.4391	67.16	0	11325122	-0.4	5.2121	66.87	0	8040086	1.6	#N/A	67.05	#N/A	2336764	1.1	9.1553	66.79	0	5317425	0.3	5.7681	66.46	0	7814077	3.5	5.1349	66.83	0	9503468	2.1	5.8736	66.72	0	11165285	2.1	7.6707
NWGLGGHAFCR	P00748	Coagulation factor XII OS=Homo sapiens OX=9606 GN=F12 PE=1 SV=3	F12	0	637.796	2	52.7	#N/A	-0.5495	#N/A	0.9151	#N/A	#N/A	0.399	#N/A	0.9086	#N/A	#N/A	2.4109	#N/A	0.0588	#N/A	6	#N/A	52.03	#N/A	113954072	#N/A	0.9408	#N/A	0.8113	#N/A	3.9	3.3256	52.79	0.0039	22373042	#N/A	-0.7273	#N/A	0.9487	#N/A	7.5	3.3462	51.42	0.0036	368309536	5.3	4.4139
NWGLGGHAFCR	P00748	Coagulation factor XII OS=Homo sapiens OX=9606 GN=F12 PE=1 SV=3	F12	0	425.533	3	52.7	#N/A	-0.5495	#N/A	0.9151	#N/A	#N/A	0.399	#N/A	0.9086	#N/A	#N/A	2.4109	#N/A	0.0588	#N/A	-1.2	#N/A	52.03	#N/A	8012485	#N/A	0.9408	#N/A	0.8113	#N/A	2.2	3.3256	52.79	0.0039	8094795	#N/A	-0.7273	#N/A	0.9487	#N/A	-0.2	3.3462	51.42	0.0036	18657694	-3.5	4.4139
VVGGLVALR	P00748	Coagulation factor XII OS=Homo sapiens OX=9606 GN=F12 PE=1 SV=3	F12	0	442.29	2	57.39	#N/A	0.2445	#N/A	0.9086	#N/A	0.6	5.2179	60.57	0	75931032	#N/A	0.3614	#N/A	0.9086	#N/A	-0.4	#N/A	60.73	#N/A	17001016	#N/A	2.1031	#N/A	0.1212	#N/A	#N/A	-0.2444	#N/A	0.9086	#N/A	#N/A	0.2287	#N/A	0.9086	#N/A	#N/A	0.2431	#N/A	0.9086	#N/A	2.1	3.6718
PAPEDLTVVLGQER	P00748	Coagulation factor XII OS=Homo sapiens OX=9606 GN=F12 PE=1 SV=3	F12	0	762.407	2	77.81	#N/A	2.7498	#N/A	0.0237	#N/A	1.3	9.2184	80.03	0	7884678	2.6	9.7471	79.94	0	23476032	2.2	#N/A	79.94	#N/A	22191420	2.3	9.6745	79.67	0	39261096	2.7	9.516	79.52	0	32275514	2.9	9.1974	79.59	0	20077558	2.3	9.7568	79.53	0	25906426	3	9.4359
PAPEDLTVVLGQER	P00748	Coagulation factor XII OS=Homo sapiens OX=9606 GN=F12 PE=1 SV=3	F12	0	508.607	3	77.81	#N/A	2.7498	#N/A	0.0237	#N/A	5.4	9.2184	80.03	0	398641792	5.6	9.7471	79.94	0	267781120	4.9	#N/A	79.94	#N/A	76811000	5	9.6745	79.67	0	70254216	5.7	9.516	79.52	0	233497024	5.2	9.1974	79.59	0	81205240	6	9.7568	79.53	0	156832624	6	9.4359
PQGSCSLEGVEIK	P00751	Complement factor B OS=Homo sapiens OX=9606 GN=CFB PE=1 SV=2	CFB	0	702.345	2	48.04	1.8	8.7978	49.95	0	1241575168	1.5	8.7632	49.03	0	2296725760	1.3	8.9798	46.83	0	472579808	1.1	#N/A	49.59	#N/A	1388622208	0.8	8.9706	49.43	0	1265617280	2.5	8.7872	46.67	0	711858816	1.2	8.73	48.36	0	874425280	2.1	8.9063	48.91	0	2276116992	1.3	8.8027
STGSWSTLK	P00751	Complement factor B OS=Homo sapiens OX=9606 GN=CFB PE=1 SV=2	CFB	0	483.748	2	34.62	1.5	9.3198	34.74	0	655863040	1.7	8.7542	33.84	0	1441265664	-0.1	9.1568	34.36	0	890504704	1	#N/A	35.46	#N/A	4176348416	-0.1	9.0934	34.52	0	886352384	0.9	8.7507	34.19	0	1510445568	0.5	8.2386	35.2	0	6792116224	1.2	8.7668	33.72	0	1051567872	0.8	9.2615
WSGQTAICDNGAGYCSNPGIPIGTR	P00751	Complement factor B OS=Homo sapiens OX=9606 GN=CFB PE=1 SV=2	CFB	0	884.736	3	74.5	#N/A	-0.2117	#N/A	0.9086	#N/A	#N/A	-0.355	#N/A	0.9086	#N/A	#N/A	0.2537	#N/A	0.9086	#N/A	6.4	#N/A	74.08	#N/A	91774	#N/A	0.5588	#N/A	0.9086	#N/A	#N/A	0.6202	#N/A	0.9086	#N/A	#N/A	-0.4209	#N/A	0.9086	#N/A	#N/A	-0.1897	#N/A	0.9086	#N/A	-0.4	9.3378
KCLVNLIEK	P00751	Complement factor B OS=Homo sapiens OX=9606 GN=CFB PE=1 SV=2	CFB	1	558.826	2	47.34	#N/A	-0.2899	#N/A	0.9086	#N/A	#N/A	1.6492	#N/A	0.2964	#N/A	#N/A	-0.1494	#N/A	0.9086	#N/A	-3.6	#N/A	47.46	#N/A	6260448	#N/A	0.8243	#N/A	0.9086	#N/A	#N/A	2.9764	#N/A	0.0121	#N/A	#N/A	0.5503	#N/A	0.9086	#N/A	#N/A	-0.2637	#N/A	0.9086	#N/A	-3.5	6.2878
YGLVTYATYPK	P00751	Complement factor B OS=Homo sapiens OX=9606 GN=CFB PE=1 SV=2	CFB	0	638.335	2	62.6	2	9.5772	64.79	0	206642960	1.9	9.2718	64.09	0	555942848	1.9	9.0205	64.05	0	724437184	2.3	#N/A	64.12	#N/A	603681024	2.2	9.0293	63.68	0	943341120	2.7	8.7934	63.48	0	884102272	2.7	8.6155	63.76	0	1142130048	1.6	9.3817	63.7	0	435986624	3	9.1769
VSEADSSNADWVTK	P00751	Complement factor B OS=Homo sapiens OX=9606 GN=CFB PE=1 SV=2	CFB	0	754.847	2	38.09	1.8	9.0601	39.86	0	700091264	1.4	9.412	39.24	0	824532224	2.5	9.0611	37.66	0	131099112	2.4	#N/A	39.68	#N/A	986731520	0.9	9.1988	38.7	0	416724736	1.9	9.2139	37.54	0	246816144	3.3	8.9772	38.23	0	516516640	0.7	9.1101	38.2	0	214162528	1.3	9.5709
PICLPCTEGTTR	P00751	Complement factor B OS=Homo sapiens OX=9606 GN=CFB PE=1 SV=2	CFB	0	702.834	2	49.82	0.2	7.8649	51.94	0	18918678	1.3	9.352	51.14	0	45300776	2.8	9.6362	51.3	0	40888868	1.3	#N/A	51.42	#N/A	11365128	2.8	9.4361	51.27	0	37597660	3.4	9.1858	50.91	0	60066828	2.5	9.5046	50.83	0	75735904	0.3	10.1908	50.81	0	18152692	2.4	9.3541
PICLPCTEGTTR	P00751	Complement factor B OS=Homo sapiens OX=9606 GN=CFB PE=1 SV=2	CFB	0	468.892	3	49.82	1.4	7.8649	51.94	0	561149312	1.2	9.352	51.14	0	776786432	1.3	9.6362	51.3	0	1025371904	1.6	#N/A	51.42	#N/A	1176927744	1.6	9.4361	51.27	0	777890560	2.3	9.1858	50.91	0	339238688	2.6	9.5046	50.83	0	454401024	1.7	10.1908	50.81	0	647226176	1.9	9.3541
LPPTTTCQQQK	P00751	Complement factor B OS=Homo sapiens OX=9606 GN=CFB PE=1 SV=2	CFB	0	651.33	2	19.02	1.6	5.3657	16.9	0	149750080	0	8.818	16.49	0	322799584	-0.4	8.5239	16.38	0	927354048	0.9	#N/A	18.16	#N/A	143800336	0	8.7917	16.71	0	521793888	1.8	9.2333	17.83	0	103366320	0.4	8.5675	17.28	0	337285376	-0.5	9.1465	17.81	0	101818648	0.9	9.3467
LPPTTTCQQQK	P00751	Complement factor B OS=Homo sapiens OX=9606 GN=CFB PE=1 SV=2	CFB	0	434.555	3	19.02	-2.9	5.3657	16.9	0	44191800	-1	8.818	16.49	0	25933334	-2.7	8.5239	16.38	0	84156304	-2.9	#N/A	18.16	#N/A	32144986	-4.2	8.7917	16.71	0	111549152	-1.8	9.2333	17.83	0	46703872	-0.4	8.5675	17.28	0	76193736	-2.9	9.1465	17.81	0	31564836	-2.2	9.3467
ALFVSEEEKK	P00751	Complement factor B OS=Homo sapiens OX=9606 GN=CFB PE=1 SV=2	CFB	1	590.316	2	34.17	1.3	9.2814	30.79	0	373433888	-3.1	3.7099	35.09	0.001	90094136	1.1	9.0449	30.51	0	950671936	1.6	#N/A	31.07	#N/A	1552497664	1.6	8.7326	30.66	0	1562030720	1.6	8.7544	30.5	0	1129625728	1.7	8.5281	29.85	0	2288072448	1.1	8.9097	30.03	0	1043286016	1.9	8.8255
DAQYAPGYDK	P00751	Complement factor B OS=Homo sapiens OX=9606 GN=CFB PE=1 SV=2	CFB	0	564.254	2	25.89	0.8	9.5082	26.29	0	252427408	1.3	9.5398	25.68	0	222161744	0.3	9.4152	26.02	0	324430976	1.8	#N/A	25.62	#N/A	1033663232	2.2	9.0511	29.09	0	91258720	2.4	9.2091	28.79	0	123414472	1.8	9.0848	25.75	0	243428592	3.5	9.4107	28.58	0	167135120	2.5	9.2704
VKDISEVVTPR	P00751	Complement factor B OS=Homo sapiens OX=9606 GN=CFB PE=1 SV=2	CFB	1	621.856	2	38.01	#N/A	1.7969	#N/A	0.2266	#N/A	0.2	3.3251	38.02	0.0039	3767007	0.2	7.7175	38.39	0	6769300	0.4	#N/A	38.93	#N/A	8459805	1.2	9.6114	38.46	0	15627064	-0.1	7.3424	38.18	0	7804875	#N/A	2.8194	#N/A	0.0194	#N/A	#N/A	2.905	#N/A	0.015	#N/A	1.6	9.2375
VKDISEVVTPR	P00751	Complement factor B OS=Homo sapiens OX=9606 GN=CFB PE=1 SV=2	CFB	1	414.907	3	38.01	#N/A	1.7969	#N/A	0.2266	#N/A	-0.5	3.3251	38.02	0.0039	2599583	1.2	7.7175	38.39	0	27492980	1	#N/A	38.93	#N/A	16768518	0.3	9.6114	38.46	0	27544344	0.5	7.3424	38.18	0	33819820	#N/A	2.8194	#N/A	0.0194	#N/A	#N/A	2.905	#N/A	0.015	#N/A	1	9.2375
FLCTGGVSPYADPNTCRGDSGGPLIVHK	P00751	Complement factor B OS=Homo sapiens OX=9606 GN=CFB PE=1 SV=2	CFB	1	744.609	4	66.74	#N/A	-0.2988	#N/A	0.9086	#N/A	#N/A	-0.3178	#N/A	0.9086	#N/A	#N/A	0.7178	#N/A	0.9086	#N/A	2.4	#N/A	66.44	#N/A	175538	#N/A	-0.0964	#N/A	0.9086	#N/A	#N/A	1.891	#N/A	0.1888	#N/A	#N/A	0.864	#N/A	0.882	#N/A	#N/A	0.7977	#N/A	0.9086	#N/A	6.9	4.0828
FLCTGGVSPYADPNTCR	P00751	Complement factor B OS=Homo sapiens OX=9606 GN=CFB PE=1 SV=2	CFB	0	957.927	2	59.6	-2.2	4.6629	62.17	0	1288679	#N/A	1.1572	#N/A	0.6264	#N/A	-0.4	6.6926	61.7	0	1374815	0.6	#N/A	61.75	#N/A	278448	1	7.264	61.54	0	11355037	0.7	4.9024	61.23	0	9445908	3.1	5.3333	61.32	0	8784964	0	3.7661	61.52	0.0008	1489835	2.3	6.2636
FLCTGGVSPYADPNTCR	P00751	Complement factor B OS=Homo sapiens OX=9606 GN=CFB PE=1 SV=2	CFB	0	638.954	3	59.6	-0.7	4.6629	62.17	0	309642	#N/A	1.1572	#N/A	0.6264	#N/A	0.3	6.6926	61.7	0	3533289	#N/A	#N/A	61.75	#N/A	0	0.5	7.264	61.54	0	5982334	-1.5	4.9024	61.23	0	86189	1.4	5.3333	61.32	0	5106602	0.4	3.7661	61.52	0.0008	3546265	1	6.2636
GDSGGPLIVHK	P00751	Complement factor B OS=Homo sapiens OX=9606 GN=CFB PE=1 SV=2	CFB	0	540.296	2	25.92	#N/A	1.1291	#N/A	0.6492	#N/A	#N/A	2.17	#N/A	0.1044	#N/A	1.5	10.1752	25.52	0	69474592	1.4	#N/A	25.78	#N/A	38652776	1.6	9.7921	25.83	0	61272196	2.3	9.6163	25.58	0	44384064	1.5	9.3334	24.87	0	126569288	#N/A	-0.2533	#N/A	0.9086	#N/A	2.3	9.0732
HDTSLKPISVSYNPATAK	P00915	Carbonic anhydrase 1 OS=Homo sapiens OX=9606 GN=CA1 PE=1 SV=2	CA1	0	643.674	3	49.2	1	8.321	49.28	0	207144944	1.3	8.7025	48.56	0	851427584	0.6	6.1628	48.71	0	494664800	1.4	#N/A	50.62	#N/A	6245038080	1.7	8.3483	48.54	0	1596089728	2.4	6.2161	48.24	0	842909184	1.4	4.3197	48.1	0.0001	509194688	1.2	6.6685	48.23	0	298936320	2	8.8415
GGPFSDSYR	P00915	Carbonic anhydrase 1 OS=Homo sapiens OX=9606 GN=CA1 PE=1 SV=2	CA1	0	493.222	2	37.12	2.3	3.7329	35.72	0.0009	80289456	2.4	9.0176	34.78	0	318507680	1.8	9.294	35.25	0	184588592	2.5	#N/A	35.22	#N/A	43342568	2.3	5.7421	35.35	0	580102976	3	8.4681	35.17	0	383375296	3.2	6.9786	34.45	0	117835008	3	9.2266	34.71	0	95060776	2.2	8.6363
YSAELHVAHWNSAK	P00915	Carbonic anhydrase 1 OS=Homo sapiens OX=9606 GN=CA1 PE=1 SV=2	CA1	0	538.267	3	40.87	#N/A	-0.4365	#N/A	0.9086	#N/A	#N/A	-0.2412	#N/A	0.9086	#N/A	#N/A	1.5173	#N/A	0.3699	#N/A	5.4	#N/A	39.72	#N/A	6789590	#N/A	0.395	#N/A	0.9086	#N/A	#N/A	1.2867	#N/A	0.5254	#N/A	#N/A	-0.4877	#N/A	0.909	#N/A	#N/A	1.9972	#N/A	0.1521	#N/A	#N/A	1.8223
YSSLAEAASK	P00915	Carbonic anhydrase 1 OS=Homo sapiens OX=9606 GN=CA1 PE=1 SV=2	CA1	0	513.759	2	26	-1.2	7.2873	25.47	0	47511828	0.9	8.1599	24.47	0	283397984	2.5	6.0207	24.34	0	140143744	2.7	#N/A	25.42	#N/A	36388888	1.3	8.904	25.03	0	453097472	2.2	4.988	24.95	0	286316608	2.4	7.0945	24.16	0	233768816	0.9	8.0798	25.05	0	128988768	-0.2	8.882
VLDALQAIK	P00915	Carbonic anhydrase 1 OS=Homo sapiens OX=9606 GN=CA1 PE=1 SV=2	CA1	0	485.8	2	64.82	2.3	5.7521	68.52	0	17880282	1.5	9.4823	67.96	0	96936336	1.8	7.6956	67.83	0	65590380	6.5	#N/A	64.09	#N/A	276573	2	9.1717	67.67	0	150232288	2.4	9.1072	67.36	0	119378688	2.1	9.4458	67.46	0	42942428	1.5	7.2839	67.43	0	34099428	3	9.3104
SLLSNVEGDNAVPMQHNNR	P00915	Carbonic anhydrase 1 OS=Homo sapiens OX=9606 GN=CA1 PE=1 SV=2	CA1	0	699.004	3	58.8	#N/A	-0.5134	#N/A	0.9112	#N/A	#N/A	-1.0588	#N/A	1	#N/A	#N/A	-0.8677	#N/A	0.9795	#N/A	-2.2	#N/A	59.09	#N/A	9216194	#N/A	1.4577	#N/A	0.4069	#N/A	#N/A	0.9768	#N/A	0.7796	#N/A	#N/A	2.0609	#N/A	0.1328	#N/A	#N/A	-0.0205	#N/A	0.9086	#N/A	-4	3.4381
DIPMNPMCIYRSPEK	P01008	Antithrombin-III OS=Homo sapiens OX=9606 GN=SERPINC1 PE=1 SV=1	SERPINC1	1	617.625	3	74.92	#N/A	-0.3615	#N/A	0.9086	#N/A	#N/A	0.0954	#N/A	0.9086	#N/A	0.7	4.1317	76.45	0.0002	1734332	#N/A	#N/A	#N/A	#N/A	0	#N/A	2.7474	#N/A	0.0238	#N/A	#N/A	2.6854	#N/A	0.0284	#N/A	#N/A	-0.4076	#N/A	0.9086	#N/A	#N/A	1.7661	#N/A	0.24	#N/A	#N/A	2.8464
DIPMNPMCIYR	P01008	Antithrombin-III OS=Homo sapiens OX=9606 GN=SERPINC1 PE=1 SV=1	SERPINC1	0	713.32	2	68.9	3	8.8615	71.89	0	112243552	1.8	8.94	71.67	0	151505632	1.7	8.6567	66.31	0	312959360	2.5	#N/A	71.43	#N/A	157515552	2	8.7833	66.35	0	120814448	2.4	8.651	66.04	0	178296064	2.3	8.6406	71.43	0	178583184	1.8	8.7947	66.05	0	175644864	2.2	8.4918
DIPMNPMCIYR	P01008	Antithrombin-III OS=Homo sapiens OX=9606 GN=SERPINC1 PE=1 SV=1	SERPINC1	0	705.322	2	84.86	3.1	8.1371	81.84	0	361347232	2.6	8.2022	81.52	0	700861376	1.9	8.0065	81.26	0	1461806080	2.4	#N/A	81.39	#N/A	563630528	2.7	9.7001	82.73	0	22570896	2.8	8.1524	86.81	0	8244617728	2.9	9.2484	82.59	0	14376908	2.7	8.064	81.06	0	754713664	2.7	9.531
DIPMNPMCIYR	P01008	Antithrombin-III OS=Homo sapiens OX=9606 GN=SERPINC1 PE=1 SV=1	SERPINC1	0	470.551	3	84.86	1.9	8.1371	81.84	0	1171935	0.6	8.2022	81.52	0	2071103	-0.1	8.0065	81.26	0	7604855	0.3	#N/A	81.39	#N/A	2420152	0.8	9.7001	82.73	0	384687	1.7	8.1524	86.81	0	34141840	1.2	9.2484	82.59	0	632874	-1	8.064	81.06	0	1953082	-0.3	9.531
DIPMNPMCIYR	P01008	Antithrombin-III OS=Homo sapiens OX=9606 GN=SERPINC1 PE=1 SV=1	SERPINC1	0	713.32	2	69.78	2.4	8.4048	68.11	0	195471072	1.6	8.6825	67.67	0	118593392	2.3	8.7596	67.08	0	133909520	1.9	#N/A	67.65	#N/A	145998240	1.5	9.344	73.01	0	43250344	2.2	8.4882	67.21	0	168156944	2.2	8.3843	67.16	0	189842224	0.7	9.3356	72.4	0	16997218	2.4	8.9519
DIPMNPMCIYR	P01008	Antithrombin-III OS=Homo sapiens OX=9606 GN=SERPINC1 PE=1 SV=1	SERPINC1	0	475.882	3	69.78	2.6	8.4048	68.11	0	13287237	2.7	8.6825	67.67	0	11100639	2.4	8.7596	67.08	0	844007	2.7	#N/A	67.65	#N/A	6678946	8.5	9.344	73.01	0	8536	3.9	8.4882	67.21	0	11207127	3.6	8.3843	67.16	0	11426712	6.5	9.3356	72.4	0	102146	-0.1	8.9519
DIPMNPMCIYR	P01008	Antithrombin-III OS=Homo sapiens OX=9606 GN=SERPINC1 PE=1 SV=1	SERPINC1	0	721.317	2	53.75	1.7	8.2787	51.81	0	13246128	0.3	8.3205	50.47	0	16246428	0	8.0985	51.17	0	32004952	3.5	#N/A	54.45	#N/A	33200916	5.7	7.0358	54.13	0	33430900	0.3	6.0651	50.94	0	1636240	7.6	5.6328	53.58	0	18761032	7.7	5.0068	53.76	0	17165462	2.7	8.842
DIPMNPMCIYR	P01008	Antithrombin-III OS=Homo sapiens OX=9606 GN=SERPINC1 PE=1 SV=1	SERPINC1	0	481.214	3	53.75	4.6	8.2787	51.81	0	412979	-3.3	8.3205	50.47	0	304508	1.2	8.0985	51.17	0	3786011	-0.1	#N/A	54.45	#N/A	761078	1	7.0358	54.13	0	526062	6.3	6.0651	50.94	0	1056557	1.2	5.6328	53.58	0	526085	1.4	5.0068	53.76	0	984565	2.5	8.842
DIPMNPMCIYRSPEK	P01008	Antithrombin-III OS=Homo sapiens OX=9606 GN=SERPINC1 PE=1 SV=1	SERPINC1	1	933.931	2	62.21	#N/A	-0.4469	#N/A	0.9086	#N/A	#N/A	-0.1557	#N/A	0.9086	#N/A	#N/A	1.5752	#N/A	0.3361	#N/A	6.5	#N/A	63.03	#N/A	925516	#N/A	0.8765	#N/A	0.8701	#N/A	#N/A	1.4148	#N/A	0.4347	#N/A	4	4.0524	59.85	0.0002	417906	#N/A	0.5269	#N/A	0.9086	#N/A	#N/A	2.8779
ATEDEGSEQKIPEATNR	P01008	Antithrombin-III OS=Homo sapiens OX=9606 GN=SERPINC1 PE=1 SV=1	SERPINC1	1	625.629	3	23.26	1.4	7.5478	23.14	0	642986624	2	9.3005	22.6	0	598299072	1.1	9.1875	22.99	0	1191011712	1.3	#N/A	23.19	#N/A	633793088	1.4	8.9033	23.21	0	1479113088	1.7	9.0479	23.29	0	253973232	1.7	9.1291	22.68	0	730396864	1.4	9.3609	22.81	0	689379584	1.9	8.8328
RVWELSK	P01008	Antithrombin-III OS=Homo sapiens OX=9606 GN=SERPINC1 PE=1 SV=1	SERPINC1	1	459.264	2	30.29	2	8.3671	34.51	0	842168256	1.4	7.8358	29	0	21982967808	1.2	7.9581	29.59	0	20577671168	1.3	#N/A	29.96	#N/A	14927147008	2	8.4946	34.22	0	609066048	1.5	8.0879	33.95	0	1078626816	2	8.2099	33.23	0	1744480512	0.4	8.403	33.68	0	1048649088	1.3	8.2451
VWELSKANSR	P01008	Antithrombin-III OS=Homo sapiens OX=9606 GN=SERPINC1 PE=1 SV=1	SERPINC1	1	595.32	2	29.48	-3.9	7.5843	31.14	0	905299	0.7	5.5671	30.42	0	12789417	-0.5	4.1942	32.15	0.0001	1798435	-3.4	#N/A	31.25	#N/A	6458612	-3.3	4.9385	32	0	3162957	0.4	6.9139	30.84	0	3990760	1.6	8.8527	30.09	0	35391256	-3.2	5.5069	31.78	0	888907	-0.2	5.7765
VWELSKANSR	P01008	Antithrombin-III OS=Homo sapiens OX=9606 GN=SERPINC1 PE=1 SV=1	SERPINC1	1	397.216	3	29.48	0.9	7.5843	31.14	0	48531688	0.6	5.5671	30.42	0	144065808	-0.4	4.1942	32.15	0.0001	19884100	-0.1	#N/A	31.25	#N/A	175605232	0.1	4.9385	32	0	17419784	1.1	6.9139	30.84	0	88209080	0.9	8.8527	30.09	0	71434168	0.4	5.5069	31.78	0	8692416	1	5.7765
FATTFYQHLADSK	P01008	Antithrombin-III OS=Homo sapiens OX=9606 GN=SERPINC1 PE=1 SV=1	SERPINC1	0	764.875	2	59.77	3	9.6494	57.57	0	133928744	3.1	9.7187	56.78	0	52290812	2.9	9.5354	56.57	0	249305264	3.3	#N/A	60.25	#N/A	99296608	2.8	9.5096	56.42	0	259794192	3.5	9.1888	55.97	0	249219456	4.4	9.2574	59.24	0	96917744	2.3	9.6276	56.21	0	139802352	3.3	9.4589
FATTFYQHLADSK	P01008	Antithrombin-III OS=Homo sapiens OX=9606 GN=SERPINC1 PE=1 SV=1	SERPINC1	0	510.253	3	59.77	2.8	9.6494	57.57	0	195242208	2.8	9.7187	56.78	0	261097472	2.7	9.5354	56.57	0	454572960	2.7	#N/A	60.25	#N/A	258947552	2.7	9.5096	56.42	0	335645664	3.1	9.1888	55.97	0	600156736	3.4	9.2574	59.24	0	119619272	2.6	9.6276	56.21	0	275779936	2.8	9.4589
TSDQIHFFFAK	P01008	Antithrombin-III OS=Homo sapiens OX=9606 GN=SERPINC1 PE=1 SV=1	SERPINC1	0	670.835	2	72.52	2.2	9.146	75.92	0	177606432	-1.3	9.4572	76.07	0	234777072	0.9	9.5208	72.43	0	34880268	-0.2	#N/A	72.53	#N/A	20967540	1.2	9.7939	72.24	0	33034480	0.9	9.6587	72.03	0	33811096	1.8	9.3968	72.08	0	29047614	0.7	9.505	72.2	0	25346462	2	9.7289
TSDQIHFFFAK	P01008	Antithrombin-III OS=Homo sapiens OX=9606 GN=SERPINC1 PE=1 SV=1	SERPINC1	0	447.559	3	72.52	2.3	9.146	75.92	0	638594048	1.5	9.4572	76.07	0	124102072	1.6	9.5208	72.43	0	84755840	1.3	#N/A	72.53	#N/A	45373952	1.7	9.7939	72.24	0	76140056	2	9.6587	72.03	0	100420344	2.3	9.3968	72.08	0	53520144	1.4	9.505	72.2	0	58821376	1.9	9.7289
LVSANRLFGDK	P01008	Antithrombin-III OS=Homo sapiens OX=9606 GN=SERPINC1 PE=1 SV=1	SERPINC1	1	610.343	2	47.17	2.2	8.221	46.06	0	62889924	1.3	7.3458	45.2	0	103547824	1.6	7.8763	45.51	0	86376296	1.9	#N/A	45.98	#N/A	42661064	2.4	5.1778	45.73	0	47867728	2.1	8.2294	45.17	0	74762248	2.3	5.3309	44.69	0	103557624	2	8.9197	44.99	0	68234160	2.2	7.1747
LVSANRLFGDK	P01008	Antithrombin-III OS=Homo sapiens OX=9606 GN=SERPINC1 PE=1 SV=1	SERPINC1	1	407.231	3	47.17	1.5	8.221	46.06	0	183158784	0.8	7.3458	45.2	0	310953440	1.5	7.8763	45.51	0	262177856	1.1	#N/A	45.98	#N/A	133963720	1.1	5.1778	45.73	0	183092512	1.7	8.2294	45.17	0	166123376	1.9	5.3309	44.69	0	325767296	1.4	8.9197	44.99	0	162902240	0.8	7.1747
LQPLDFKENAEQSR	P01008	Antithrombin-III OS=Homo sapiens OX=9606 GN=SERPINC1 PE=1 SV=1	SERPINC1	1	837.926	2	48.6	2.6	8.7312	45.61	0	22515894	0.7	9.1594	48.7	0	26109704	1.9	9.6289	48.96	0	63267328	-0.8	#N/A	49.07	#N/A	4133063	-4.9	9.5469	48.91	0	4643216	1.9	9.3628	48.48	0	66502108	0.1	9.0906	48.31	0	55036736	1.8	9.3141	48.37	0	10979402	1.7	9.2595
LQPLDFKENAEQSR	P01008	Antithrombin-III OS=Homo sapiens OX=9606 GN=SERPINC1 PE=1 SV=1	SERPINC1	1	558.953	3	48.6	1.8	8.7312	45.61	0	95844128	1.6	9.1594	48.7	0	139581312	1.4	9.6289	48.96	0	236342480	2.5	#N/A	49.07	#N/A	76696080	0.7	9.5469	48.91	0	140604560	2	9.3628	48.48	0	318700064	2.4	9.0906	48.31	0	208742672	1.1	9.3141	48.37	0	113307312	0.8	9.2595
KELFYKADGESCSASMMYQEGK	P01008	Antithrombin-III OS=Homo sapiens OX=9606 GN=SERPINC1 PE=1 SV=1	SERPINC1	2	853.712	3	49.97	#N/A	-1.0459	#N/A	1	#N/A	#N/A	-0.7682	#N/A	0.9573	#N/A	#N/A	1.3162	#N/A	0.5035	#N/A	4.2	#N/A	50.19	#N/A	35258	#N/A	0.0929	#N/A	0.9086	#N/A	-3.2	3.7591	49.1	0.0008	587579	#N/A	0.4233	#N/A	0.9086	#N/A	#N/A	0.2368	#N/A	0.9086	#N/A	#N/A	0.1797
KELFYKADGESCSASMMYQEGK	P01008	Antithrombin-III OS=Homo sapiens OX=9606 GN=SERPINC1 PE=1 SV=1	SERPINC1	2	640.535	4	49.97	#N/A	-1.0459	#N/A	1	#N/A	#N/A	-0.7682	#N/A	0.9573	#N/A	#N/A	1.3162	#N/A	0.5035	#N/A	0.2	#N/A	50.19	#N/A	390028	#N/A	0.0929	#N/A	0.9086	#N/A	-3.1	3.7591	49.1	0.0008	1224705	#N/A	0.4233	#N/A	0.9086	#N/A	#N/A	0.2368	#N/A	0.9086	#N/A	#N/A	0.1797
KELFYKADGESCSASMMYQEGK	P01008	Antithrombin-III OS=Homo sapiens OX=9606 GN=SERPINC1 PE=1 SV=1	SERPINC1	2	859.043	3	44.08	#N/A	2.1281	#N/A	0.1147	#N/A	#N/A	0.6026	#N/A	0.9086	#N/A	#N/A	1.5744	#N/A	0.3366	#N/A	2.3	#N/A	46.03	#N/A	156012	#N/A	2.4345	#N/A	0.0555	#N/A	#N/A	0.2076	#N/A	0.9086	#N/A	#N/A	2.1561	#N/A	0.1078	#N/A	#N/A	0.7516	#N/A	0.9086	#N/A	#N/A	1.5328
KELFYKADGESCSASMMYQEGK	P01008	Antithrombin-III OS=Homo sapiens OX=9606 GN=SERPINC1 PE=1 SV=1	SERPINC1	2	644.534	4	44.08	#N/A	2.1281	#N/A	0.1147	#N/A	#N/A	0.6026	#N/A	0.9086	#N/A	#N/A	1.5744	#N/A	0.3366	#N/A	-3.6	#N/A	46.03	#N/A	155339	#N/A	2.4345	#N/A	0.0555	#N/A	#N/A	0.2076	#N/A	0.9086	#N/A	#N/A	2.1561	#N/A	0.1078	#N/A	#N/A	0.7516	#N/A	0.9086	#N/A	#N/A	1.5328
ADGESCSASMMYQEGK	P01008	Antithrombin-III OS=Homo sapiens OX=9606 GN=SERPINC1 PE=1 SV=1	SERPINC1	0	875.839	2	33.41	1.9	8.8851	36.12	0	157638784	1.3	6.7968	35.37	0	143953424	1.4	9.6099	35.64	0	254490464	1.7	#N/A	36	#N/A	102432608	1.6	9.3026	35.79	0	227082960	1.4	9.1738	36.22	0	34835528	1.6	9.3252	35.15	0	153892512	2	9.116	35.24	0	190625408	3	9.2553
ADGESCSASMMYQEGKFRYR	P01008	Antithrombin-III OS=Homo sapiens OX=9606 GN=SERPINC1 PE=1 SV=1	SERPINC1	2	797.005	3	42.65	#N/A	2.8155	#N/A	0.0196	#N/A	#N/A	2.1252	#N/A	0.1154	#N/A	#N/A	1.8897	#N/A	0.1893	#N/A	20	#N/A	42.89	#N/A	13511	#N/A	-0.2495	#N/A	0.9086	#N/A	#N/A	1.7995	#N/A	0.2255	#N/A	#N/A	1.753	#N/A	0.2459	#N/A	7.2	4.516	43	0	207932	#N/A	1.8476
ADGESCSASMMYQEGKFRYR	P01008	Antithrombin-III OS=Homo sapiens OX=9606 GN=SERPINC1 PE=1 SV=1	SERPINC1	2	598.006	4	42.65	#N/A	2.8155	#N/A	0.0196	#N/A	#N/A	2.1252	#N/A	0.1154	#N/A	#N/A	1.8897	#N/A	0.1893	#N/A	-4.4	#N/A	42.89	#N/A	90952	#N/A	-0.2495	#N/A	0.9086	#N/A	#N/A	1.7995	#N/A	0.2255	#N/A	#N/A	1.753	#N/A	0.2459	#N/A	0.3	4.516	43	0	537457	#N/A	1.8476
ADGESCSASMMYQEGKFR	P01008	Antithrombin-III OS=Homo sapiens OX=9606 GN=SERPINC1 PE=1 SV=1	SERPINC1	1	1027.42	2	45.86	#N/A	-1.8256	#N/A	1	#N/A	#N/A	-1.2183	#N/A	1	#N/A	#N/A	0.3869	#N/A	0.9086	#N/A	1.9	#N/A	44.99	#N/A	151193	#N/A	0.5932	#N/A	0.9086	#N/A	-5.3	3.9954	44.26	0.0003	499728	#N/A	-0.8051	#N/A	0.9656	#N/A	#N/A	-1.7203	#N/A	1	#N/A	2.1	3.344
ADGESCSASMMYQEGKFR	P01008	Antithrombin-III OS=Homo sapiens OX=9606 GN=SERPINC1 PE=1 SV=1	SERPINC1	1	685.285	3	45.86	#N/A	-1.8256	#N/A	1	#N/A	#N/A	-1.2183	#N/A	1	#N/A	#N/A	0.3869	#N/A	0.9086	#N/A	2.1	#N/A	44.99	#N/A	309962	#N/A	0.5932	#N/A	0.9086	#N/A	3	3.9954	44.26	0.0003	433115	#N/A	-0.8051	#N/A	0.9656	#N/A	#N/A	-1.7203	#N/A	1	#N/A	-1.6	3.344
RVAEGTQVLELPFK	P01008	Antithrombin-III OS=Homo sapiens OX=9606 GN=SERPINC1 PE=1 SV=1	SERPINC1	1	793.949	2	76.36	-5.2	9.0981	78.99	0	35522120	-0.8	8.8201	78.39	0	3877515	1.4	8.2759	78.17	0	19450104	-3.8	#N/A	78.4	#N/A	29870644	-4.7	7.0489	78.2	0	66508440	-2.1	7.5573	77.9	0	55335424	0.3	9.5813	78.02	0	32555626	-2.5	8.2153	78.01	0	41299744	-0.9	9.5366
RVAEGTQVLELPFK	P01008	Antithrombin-III OS=Homo sapiens OX=9606 GN=SERPINC1 PE=1 SV=1	SERPINC1	1	529.635	3	76.36	1.5	9.0981	78.99	0	34905520	2.2	8.8201	78.39	0	12791597	1.6	8.2759	78.17	0	60014696	1.4	#N/A	78.4	#N/A	49980044	1.6	7.0489	78.2	0	73907776	2.3	7.5573	77.9	0	109727416	2.5	9.5813	78.02	0	58339728	1.1	8.2153	78.01	0	51014196	1.7	9.5366
VAEGTQVLELPFK	P01008	Antithrombin-III OS=Homo sapiens OX=9606 GN=SERPINC1 PE=1 SV=1	SERPINC1	0	715.898	2	88.09	1.9	8.9185	89.69	0	1391869568	2.1	9.0156	89.27	0	1456427904	2.1	8.7977	89.16	0	3052962560	3	#N/A	89.16	#N/A	1151979520	2.5	8.7375	88.91	0	2984920320	3.5	9.5397	87.71	0	38141024	2.7	8.5084	88.82	0	2824488704	2.6	8.5762	88.84	0	2831254528	2	8.6629
VAEGTQVLELPFK	P01008	Antithrombin-III OS=Homo sapiens OX=9606 GN=SERPINC1 PE=1 SV=1	SERPINC1	0	477.601	3	88.09	0.5	8.9185	89.69	0	10574210	0.3	9.0156	89.27	0	9917148	1.4	8.7977	89.16	0	23352728	1.2	#N/A	89.16	#N/A	8845683	1.6	8.7375	88.91	0	22455224	2.8	9.5397	87.71	0	386608	-2.2	8.5084	88.82	0	4282122	0.7	8.5762	88.84	0	10177034	1.4	8.6629
GDDITMVLILPKPEK	P01008	Antithrombin-III OS=Homo sapiens OX=9606 GN=SERPINC1 PE=1 SV=1	SERPINC1	0	834.966	2	91	#N/A	-0.2448	#N/A	0.9086	#N/A	#N/A	-0.1217	#N/A	0.9086	#N/A	2.9	10.1966	90.09	0	2719088	5.4	#N/A	89.76	#N/A	20088	0.1	10.6211	90.08	0	732493	3.2	10.5756	90.09	0	4134746	#N/A	-0.2613	#N/A	0.9086	#N/A	#N/A	1.8835	#N/A	0.1917	#N/A	0.9	9.6018
GDDITMVLILPKPEK	P01008	Antithrombin-III OS=Homo sapiens OX=9606 GN=SERPINC1 PE=1 SV=1	SERPINC1	0	556.98	3	91	#N/A	-0.2448	#N/A	0.9086	#N/A	#N/A	-0.1217	#N/A	0.9086	#N/A	0.1	10.1966	90.09	0	11906199	-3.3	#N/A	89.76	#N/A	37989	0.8	10.6211	90.08	0	10048618	2.5	10.5756	90.09	0	14218336	#N/A	-0.2613	#N/A	0.9086	#N/A	#N/A	1.8835	#N/A	0.1917	#N/A	1.3	9.6018
GDDITMVLILPKPEK	P01008	Antithrombin-III OS=Homo sapiens OX=9606 GN=SERPINC1 PE=1 SV=1	SERPINC1	0	842.963	2	80.48	2.6	9.7798	81.96	0	8877285	1.7	10.0426	81.6	0	16440924	1.6	9.8635	83.05	0	2641334	0.9	#N/A	81.45	#N/A	15628179	3.6	10.2808	83.06	0	1074689	2.6	10.0183	82.95	0	1101878	3	9.4516	80.81	0	27262484	2.1	9.6867	81.03	0	43691684	3.5	9.592
GDDITMVLILPKPEK	P01008	Antithrombin-III OS=Homo sapiens OX=9606 GN=SERPINC1 PE=1 SV=1	SERPINC1	0	562.311	3	80.48	2	9.7798	81.96	0	79068264	1.1	10.0426	81.6	0	104466080	1.7	9.8635	83.05	0	24378558	1.4	#N/A	81.45	#N/A	142768016	1.8	10.2808	83.06	0	18848650	2.1	10.0183	82.95	0	15235209	2.9	9.4516	80.81	0	76363536	1.7	9.6867	81.03	0	136547264	2.6	9.592
FRIEDGFSLK	P01008	Antithrombin-III OS=Homo sapiens OX=9606 GN=SERPINC1 PE=1 SV=1	SERPINC1	1	404.552	3	68.42	#N/A	2.4568	#N/A	0.0524	#N/A	#N/A	1.3912	#N/A	0.4505	#N/A	0.7	7.0029	71.77	0	115177312	1.1	#N/A	71.88	#N/A	8588615	1.7	5.7565	71.53	0	20738802	1.5	6.9314	71.48	0	82865400	0.8	4.7722	71.74	0	37942876	#N/A	1.7662	#N/A	0.24	#N/A	1.5	9.1614
IEDGFSLKEQLQDMGLVDLFSPEK	P01008	Antithrombin-III OS=Homo sapiens OX=9606 GN=SERPINC1 PE=1 SV=1	SERPINC1	1	918.79	3	104.08	#N/A	-0.3292	#N/A	0.9086	#N/A	#N/A	-0.2926	#N/A	0.9086	#N/A	#N/A	-0.1964	#N/A	0.9086	#N/A	#N/A	#N/A	#N/A	#N/A	0	#N/A	-0.3582	#N/A	0.9086	#N/A	#N/A	-0.1342	#N/A	0.9086	#N/A	#N/A	-0.1234	#N/A	0.9086	#N/A	#N/A	-0.0759	#N/A	0.9086	#N/A	-5.2	3.9201
EQLQDMGLVDLFSPEK	P01008	Antithrombin-III OS=Homo sapiens OX=9606 GN=SERPINC1 PE=1 SV=1	SERPINC1	0	924.956	2	104.67	#N/A	-0.3494	#N/A	0.9086	#N/A	#N/A	-0.2162	#N/A	0.9086	#N/A	#N/A	-0.0538	#N/A	0.9086	#N/A	#N/A	#N/A	102.51	#N/A	0	#N/A	-0.2239	#N/A	0.9086	#N/A	#N/A	-0.2215	#N/A	0.9086	#N/A	#N/A	-0.1221	#N/A	0.9086	#N/A	#N/A	-0.0298	#N/A	0.9086	#N/A	2.4	8.3728
EQLQDMGLVDLFSPEK	P01008	Antithrombin-III OS=Homo sapiens OX=9606 GN=SERPINC1 PE=1 SV=1	SERPINC1	0	616.973	3	104.67	#N/A	-0.3494	#N/A	0.9086	#N/A	#N/A	-0.2162	#N/A	0.9086	#N/A	#N/A	-0.0538	#N/A	0.9086	#N/A	-0.9	#N/A	102.51	#N/A	39982	#N/A	-0.2239	#N/A	0.9086	#N/A	#N/A	-0.2215	#N/A	0.9086	#N/A	#N/A	-0.1221	#N/A	0.9086	#N/A	#N/A	-0.0298	#N/A	0.9086	#N/A	1.5	8.3728
EQLQDMGLVDLFSPEK	P01008	Antithrombin-III OS=Homo sapiens OX=9606 GN=SERPINC1 PE=1 SV=1	SERPINC1	0	932.953	2	96.51	#N/A	-0.0853	#N/A	0.9086	#N/A	#N/A	-0.2664	#N/A	0.9086	#N/A	3	4.1529	93.91	0.0002	7232171	9.7	#N/A	95.95	#N/A	2982	#N/A	1.6439	#N/A	0.2991	#N/A	3.1	3.3274	93.83	0.0039	9676832	#N/A	-0.0672	#N/A	0.9086	#N/A	#N/A	-0.4618	#N/A	0.9087	#N/A	3.6	9.1572
EQLQDMGLVDLFSPEK	P01008	Antithrombin-III OS=Homo sapiens OX=9606 GN=SERPINC1 PE=1 SV=1	SERPINC1	0	622.305	3	96.51	#N/A	-0.0853	#N/A	0.9086	#N/A	#N/A	-0.2664	#N/A	0.9086	#N/A	1.9	4.1529	93.91	0.0002	1373590	4.9	#N/A	95.95	#N/A	53197	#N/A	1.6439	#N/A	0.2991	#N/A	3	3.3274	93.83	0.0039	2039066	#N/A	-0.0672	#N/A	0.9086	#N/A	#N/A	-0.4618	#N/A	0.9087	#N/A	2.8	9.1572
LPGIVAEGRDDLYVSDAFHK	P01008	Antithrombin-III OS=Homo sapiens OX=9606 GN=SERPINC1 PE=1 SV=1	SERPINC1	1	1101.56	2	76.65	#N/A	2.2533	#N/A	0.0861	#N/A	#N/A	-0.2732	#N/A	0.9086	#N/A	#N/A	2.2638	#N/A	0.0841	#N/A	#N/A	#N/A	76.4	#N/A	0	#N/A	1.9158	#N/A	0.1797	#N/A	#N/A	0.7044	#N/A	0.9086	#N/A	#N/A	1.4731	#N/A	0.3973	#N/A	#N/A	0.646	#N/A	0.9086	#N/A	-1.5	3.7516
LPGIVAEGRDDLYVSDAFHK	P01008	Antithrombin-III OS=Homo sapiens OX=9606 GN=SERPINC1 PE=1 SV=1	SERPINC1	1	734.711	3	76.65	#N/A	2.2533	#N/A	0.0861	#N/A	#N/A	-0.2732	#N/A	0.9086	#N/A	#N/A	2.2638	#N/A	0.0841	#N/A	4.8	#N/A	76.4	#N/A	49501	#N/A	1.9158	#N/A	0.1797	#N/A	#N/A	0.7044	#N/A	0.9086	#N/A	#N/A	1.4731	#N/A	0.3973	#N/A	#N/A	0.646	#N/A	0.9086	#N/A	2.8	3.7516
LPGIVAEGRDDLYVSDAFHK	P01008	Antithrombin-III OS=Homo sapiens OX=9606 GN=SERPINC1 PE=1 SV=1	SERPINC1	1	551.285	4	76.65	#N/A	2.2533	#N/A	0.0861	#N/A	#N/A	-0.2732	#N/A	0.9086	#N/A	#N/A	2.2638	#N/A	0.0841	#N/A	4.1	#N/A	76.4	#N/A	3417504	#N/A	1.9158	#N/A	0.1797	#N/A	#N/A	0.7044	#N/A	0.9086	#N/A	#N/A	1.4731	#N/A	0.3973	#N/A	#N/A	0.646	#N/A	0.9086	#N/A	3.7	3.7516
LPGIVAEGR	P01008	Antithrombin-III OS=Homo sapiens OX=9606 GN=SERPINC1 PE=1 SV=1	SERPINC1	0	456.269	2	42.74	1.3	6.7589	46.32	0	48595505152	1	6.8082	45.53	0	57891274752	0.8	6.9084	45.76	0	54576918528	1.6	#N/A	46.16	#N/A	23960807424	1.3	6.8465	45.96	0	40739807232	1.2	6.736	45.59	0	55303249920	1.6	6.6475	44.9	0	58722467840	1.4	6.8919	45.36	0	41095200768	1.4	6.7673
DDLYVSDAFHK	P01008	Antithrombin-III OS=Homo sapiens OX=9606 GN=SERPINC1 PE=1 SV=1	SERPINC1	0	655.307	2	51.24	1.8	9.2612	53.89	0	133047160	0.8	9.2174	53.33	0	143637312	1.4	8.9451	52.65	0	287063840	0.4	#N/A	51.95	#N/A	160409696	1.8	9.2378	52.54	0	144733616	2.3	9.1348	52.27	0	273795456	1.9	9.0988	52.17	0	323762112	2.5	9.3705	52.16	0	146831760	3.2	9.0195
DDLYVSDAFHK	P01008	Antithrombin-III OS=Homo sapiens OX=9606 GN=SERPINC1 PE=1 SV=1	SERPINC1	0	437.207	3	51.24	0.1	9.2612	53.89	0	129828264	0.2	9.2174	53.33	0	103016264	2.2	8.9451	52.65	0	306347136	0.7	#N/A	51.95	#N/A	209206240	2.2	9.2378	52.54	0	225796864	2.9	9.1348	52.27	0	288545152	2.3	9.0988	52.17	0	327763424	2.3	9.3705	52.16	0	183598304	3.5	9.0195
EVPLNTIIFMGR	P01008	Antithrombin-III OS=Homo sapiens OX=9606 GN=SERPINC1 PE=1 SV=1	SERPINC1	0	703.379	2	89.28	3.5	9.1044	90.04	0	103670136	3.6	9.128	89.49	0	126869856	4.1	8.7256	89.56	0	285964000	4.1	#N/A	89.6	#N/A	158855728	3.4	8.8991	89.37	0	171014224	3	8.7468	89.32	0	276968896	4.3	8.9771	89.24	0	128805384	4.2	9.0065	89.21	0	134791264	4	8.3996
EVPLNTIIFMGR	P01008	Antithrombin-III OS=Homo sapiens OX=9606 GN=SERPINC1 PE=1 SV=1	SERPINC1	0	469.255	3	89.28	1.1	9.1044	90.04	0	651548	2.1	9.128	89.49	0	1517119	1.6	8.7256	89.56	0	1331358	2.4	#N/A	89.6	#N/A	1934997	3.5	8.8991	89.37	0	1288778	1.5	8.7468	89.32	0	1921618	0.8	8.9771	89.24	0	551586	0.3	9.0065	89.21	0	504780	2.2	8.3996
EVPLNTIIFMGR	P01008	Antithrombin-III OS=Homo sapiens OX=9606 GN=SERPINC1 PE=1 SV=1	SERPINC1	0	695.382	2	100.16	3	9.5522	96.93	0	7935573	2.6	9.9154	96.75	0	12342275	3.1	9.0271	96.58	0	82062584	3.3	#N/A	96.48	#N/A	12997776	3.5	8.6327	96.56	0	80445088	3.9	8.4605	96.33	0	162549088	3.5	9.0496	96.7	0	72052936	2.9	8.9983	96.57	0	55319944	2.8	8.41
EVPLNTIIFMGR	P01008	Antithrombin-III OS=Homo sapiens OX=9606 GN=SERPINC1 PE=1 SV=1	SERPINC1	0	463.923	3	100.16	-2.2	9.5522	96.93	0	89036	-3.7	9.9154	96.75	0	90688	0.8	9.0271	96.58	0	1059196	0.7	#N/A	96.48	#N/A	259772	8.4	8.6327	96.56	0	2383782	5.8	8.4605	96.33	0	3361115	2.8	9.0496	96.7	0	645079	7.5	8.9983	96.57	0	1457415	5	8.41
TDTSHHDQDHPTFNK	P01009	Alpha-1-antitrypsin OS=Homo sapiens OX=9606 GN=SERPINA1 PE=1 SV=3	SERPINA1	0	890.388	2	15.27	#N/A	1.1945	#N/A	0.5962	#N/A	-6	4.703	12.24	0	29821518	-4.8	3.2205	11.99	0.0055	221991392	-5.2	#N/A	12.34	#N/A	130647120	-4.7	4.4015	13.17	0.0001	54597416	-3.2	5.3654	13.51	0	8679077	-4.4	3.6217	11.46	0.0013	108805600	-4.2	7.7224	11.1	0	3391870720	#N/A	2.8879
TDTSHHDQDHPTFNK	P01009	Alpha-1-antitrypsin OS=Homo sapiens OX=9606 GN=SERPINA1 PE=1 SV=3	SERPINA1	0	593.928	3	15.27	#N/A	1.1945	#N/A	0.5962	#N/A	-5.5	4.703	12.24	0	107048688	-5.2	3.2205	11.99	0.0055	1379855232	-5.1	#N/A	12.34	#N/A	547185024	-4.6	4.4015	13.17	0.0001	244276192	-2.8	5.3654	13.51	0	85731176	-4.7	3.6217	11.46	0.0013	543709056	-2.3	7.7224	11.1	0	11883931648	#N/A	2.8879
LVDKFLEDVK	P01009	Alpha-1-antitrypsin OS=Homo sapiens OX=9606 GN=SERPINA1 PE=1 SV=3	SERPINA1	1	402.564	3	59.49	0.8	9.4369	62.35	0	295341888	0.7	9.6061	61.58	0	305651264	0.3	9.2447	58.24	0	449913792	0.5	#N/A	57.71	#N/A	1300863360	0.9	9.0491	61.45	0	761631872	1.8	9.1355	60.4	0	230206816	1.5	9.1755	57.69	0	264354784	0.9	9.1452	61.21	0	590494208	0.4	9.738
KLYHSEAFTVNFGDTEEAK	P01009	Alpha-1-antitrypsin OS=Homo sapiens OX=9606 GN=SERPINA1 PE=1 SV=3	SERPINA1	1	1093.52	2	58.17	#N/A	3.1031	61.23	0.0081	0	-0.7	3.3128	60.29	0.0041	633035	0.5	8.7536	58.81	0	4591881	-6.7	#N/A	60.15	#N/A	262016	0.1	8.602	59.35	0	130125136	-1.9	8.9633	58.71	0	24972574	0.4	3.7244	58.12	0.0009	281065	-3.1	5.7865	55.2	0	2677954	0.4	8.8779
KLYHSEAFTVNFGDTEEAK	P01009	Alpha-1-antitrypsin OS=Homo sapiens OX=9606 GN=SERPINA1 PE=1 SV=3	SERPINA1	1	729.352	3	58.17	2.3	3.1031	61.23	0.0081	23241564	0.2	3.3128	60.29	0.0041	29250982	1.1	8.7536	58.81	0	94853968	-0.6	#N/A	60.15	#N/A	88467840	0.6	8.602	59.35	0	1938641920	-0.7	8.9633	58.71	0	727461952	0.2	3.7244	58.12	0.0009	29410088	3	5.7865	55.2	0	94536320	1.3	8.8779
KLYHSEAFTVNFGDTEEAK	P01009	Alpha-1-antitrypsin OS=Homo sapiens OX=9606 GN=SERPINA1 PE=1 SV=3	SERPINA1	1	547.265	4	58.17	3.3	3.1031	61.23	0.0081	43242984	1.8	3.3128	60.29	0.0041	54473316	2.5	8.7536	58.81	0	130909752	0.6	#N/A	60.15	#N/A	117297824	1	8.602	59.35	0	3398569984	0.1	8.9633	58.71	0	696711360	-1.5	3.7244	58.12	0.0009	299653120	-2.3	5.7865	55.2	0	41647160	2.4	8.8779
KLYHSEAFTVNFGDTEEAKK	P01009	Alpha-1-antitrypsin OS=Homo sapiens OX=9606 GN=SERPINA1 PE=1 SV=3	SERPINA1	2	1157.57	2	51.82	#N/A	0.8235	#N/A	0.9086	#N/A	2.5	4.7429	48.8	0	153666	-5	7.2568	51.06	0	98892	-1.3	#N/A	51.02	#N/A	35858	-2	8.8914	50.86	0	86776	-0.3	8.8366	50.55	0	170298	-3.7	6.7502	50.61	0	425790	-8.1	7.0538	50.74	0	55380	1.5	9.0432
KLYHSEAFTVNFGDTEEAKK	P01009	Alpha-1-antitrypsin OS=Homo sapiens OX=9606 GN=SERPINA1 PE=1 SV=3	SERPINA1	2	772.05	3	51.82	#N/A	0.8235	#N/A	0.9086	#N/A	1	4.7429	48.8	0	4595846	1	7.2568	51.06	0	42979512	0.4	#N/A	51.02	#N/A	3598999	0	8.8914	50.86	0	102570760	1.2	8.8366	50.55	0	201751600	0	6.7502	50.61	0	16271944	1.1	7.0538	50.74	0	36852324	2.2	9.0432
KLYHSEAFTVNFGDTEEAKK	P01009	Alpha-1-antitrypsin OS=Homo sapiens OX=9606 GN=SERPINA1 PE=1 SV=3	SERPINA1	2	579.289	4	51.82	#N/A	0.8235	#N/A	0.9086	#N/A	-4.9	4.7429	48.8	0	67735704	-0.7	7.2568	51.06	0	224261520	-3.6	#N/A	51.02	#N/A	64780952	0.5	8.8914	50.86	0	275443040	1.3	8.8366	50.55	0	574860160	-3.3	6.7502	50.61	0	156346448	-0.5	7.0538	50.74	0	112708200	1.6	9.0432
KLYHSEAFTVNFGDTEEAKK	P01009	Alpha-1-antitrypsin OS=Homo sapiens OX=9606 GN=SERPINA1 PE=1 SV=3	SERPINA1	2	463.633	5	51.82	#N/A	0.8235	#N/A	0.9086	#N/A	-2.2	4.7429	48.8	0	2292570	0	7.2568	51.06	0	7919240	0.4	#N/A	51.02	#N/A	199736	1	8.8914	50.86	0	2391632	4.3	8.8366	50.55	0	17996830	0.3	6.7502	50.61	0	5362423	4	7.0538	50.74	0	3786556	6.5	9.0432
LYHSEAFTVNFGDTEEAKK	P01009	Alpha-1-antitrypsin OS=Homo sapiens OX=9606 GN=SERPINA1 PE=1 SV=3	SERPINA1	1	1093.52	2	58.88	13.9	9.5782	61.26	0	32710	-7.5	9.3691	56.28	0	45647796	0.4	9.3302	60.14	0	7287127	-1.7	#N/A	58.84	#N/A	4412538	0.4	9.3092	60.01	0	5526181	2.1	9.6217	60.27	0	240731	0.3	9.4	59.92	0	581297	-2.4	9.4511	59.81	0	396531	1.4	9.4418
LYHSEAFTVNFGDTEEAKK	P01009	Alpha-1-antitrypsin OS=Homo sapiens OX=9606 GN=SERPINA1 PE=1 SV=3	SERPINA1	1	729.352	3	58.88	2.2	9.5782	61.26	0	39617512	1.1	9.3691	56.28	0	208266928	1.6	9.3302	60.14	0	285239712	1.7	#N/A	58.84	#N/A	117459376	2.2	9.3092	60.01	0	353083200	1.5	9.6217	60.27	0	140312000	0.4	9.4	59.92	0	136833776	0.5	9.4511	59.81	0	130551056	2.2	9.4418
LYHSEAFTVNFGDTEEAKK	P01009	Alpha-1-antitrypsin OS=Homo sapiens OX=9606 GN=SERPINA1 PE=1 SV=3	SERPINA1	1	547.265	4	58.88	3.3	9.5782	61.26	0	46727116	-1.1	9.3691	56.28	0	291456320	2.6	9.3302	60.14	0	420884224	-1	#N/A	58.84	#N/A	337997376	2.7	9.3092	60.01	0	403006912	1.2	9.6217	60.27	0	71977064	2	9.4	59.92	0	143155840	1.8	9.4511	59.81	0	160527440	2.5	9.4418
LYHSEAFTVNFGDTEEAKK	P01009	Alpha-1-antitrypsin OS=Homo sapiens OX=9606 GN=SERPINA1 PE=1 SV=3	SERPINA1	1	438.014	5	58.88	-4.8	9.5782	61.26	0	77621	-0.9	9.3691	56.28	0	1543602	3.7	9.3302	60.14	0	4329495	-4.2	#N/A	58.84	#N/A	6543493	5	9.3092	60.01	0	1277040	#N/A	9.6217	60.27	0	0	-0.6	9.4	59.92	0	1420401	4.5	9.4511	59.81	0	1686981	3.3	9.4418
LYHSEAFTVNFGDTEEAK	P01009	Alpha-1-antitrypsin OS=Homo sapiens OX=9606 GN=SERPINA1 PE=1 SV=3	SERPINA1	0	1029.48	2	66.77	-0.2	9.3809	66.34	0	71700	0.6	9.3851	65.66	0	5108339	-1.1	9.3393	66.93	0	43115	1.7	#N/A	65.71	#N/A	9237251	1	9.7165	68.51	0	40918	2.7	9.6797	69.71	0	10013675	1.1	9.4304	65.33	0	11583926	2.9	9.6897	70.01	0	3935773	0.2	9.5085
LYHSEAFTVNFGDTEEAK	P01009	Alpha-1-antitrypsin OS=Homo sapiens OX=9606 GN=SERPINA1 PE=1 SV=3	SERPINA1	0	686.653	3	66.77	1.9	9.3809	66.34	0	82360744	1.9	9.3851	65.66	0	144777792	-1	9.3393	66.93	0	124496816	1.9	#N/A	65.71	#N/A	232157584	1.8	9.7165	68.51	0	115403496	2.3	9.6797	69.71	0	395528320	1.5	9.4304	65.33	0	207663312	2.4	9.6897	70.01	0	117220568	2.7	9.5085
LYHSEAFTVNFGDTEEAK	P01009	Alpha-1-antitrypsin OS=Homo sapiens OX=9606 GN=SERPINA1 PE=1 SV=3	SERPINA1	0	515.242	4	66.77	-0.1	9.3809	66.34	0	1038622	1	9.3851	65.66	0	534348	0.4	9.3393	66.93	0	5010283	0.9	#N/A	65.71	#N/A	1197125	4.6	9.7165	68.51	0	1076281	7.1	9.6797	69.71	0	24595	0.2	9.4304	65.33	0	3973530	#N/A	9.6897	70.01	0	0	0.3	9.5085
KQINDYVEK	P01009	Alpha-1-antitrypsin OS=Homo sapiens OX=9606 GN=SERPINA1 PE=1 SV=3	SERPINA1	1	568.801	2	20.97	1	9.628	22.05	0	94147856	1.6	9.376	21.48	0	174087168	1	8.5207	20.15	0	9339669504	1.9	#N/A	21.14	#N/A	4367321088	2.7	7.7792	20.66	0	8782607360	1.6	7.9831	20.18	0	12786372608	0.1	8.6719	22.05	0	108679136	1.5	9.8927	21.7	0	89027128	1.9	8.9982
QINDYVEKGTQGK	P01009	Alpha-1-antitrypsin OS=Homo sapiens OX=9606 GN=SERPINA1 PE=1 SV=3	SERPINA1	1	740.376	2	29.36	1.1	9.0585	26	0	164527616	-0.6	8.3549	25.35	0	637801856	0.9	8.9328	25.65	0	225407952	-1.9	#N/A	25.87	#N/A	165054752	1.7	8.7681	25.96	0	333819136	-1.3	8.4449	25.74	0	337904032	-4.2	5.9643	25.58	0	111595432	1.4	9.9143	26.26	0	158282688	1.2	9.3718
IVDLVKELDR	P01009	Alpha-1-antitrypsin OS=Homo sapiens OX=9606 GN=SERPINA1 PE=1 SV=3	SERPINA1	1	400.571	3	66.85	0.9	6.7835	69.43	0	7586606	0.7	6.3047	68.74	0	6099500	0.6	9.0304	68.7	0	15733880	0.8	#N/A	68.89	#N/A	4926467	0.8	6.8644	68.45	0	12294193	0.9	7.7114	68.39	0	13275744	#N/A	2.1523	#N/A	0.1087	#N/A	0.4	9.4824	68.56	0	8698693	1	9.3452
WERPFEVK	P01009	Alpha-1-antitrypsin OS=Homo sapiens OX=9606 GN=SERPINA1 PE=1 SV=3	SERPINA1	0	545.788	2	42.72	1.9	9.3074	42.72	0	1340732032	2	9.2196	40.8	0	1103265024	1.7	9.2882	41.23	0	667388672	1.7	#N/A	43.84	#N/A	166722846720	1.8	9.6105	42.27	0	681410752	2.3	9.1536	41.9	0	1026278848	2.7	9.1689	40.45	0	766361408	1.9	9.2842	40.67	0	746709056	2.7	8.9513
PFEVKDTEEEDFHVDQVTTVK	P01009	Alpha-1-antitrypsin OS=Homo sapiens OX=9606 GN=SERPINA1 PE=1 SV=3	SERPINA1	1	623.801	4	64.56	#N/A	0.5837	#N/A	0.9086	#N/A	#N/A	0.9264	#N/A	0.8243	#N/A	#N/A	2.5552	#N/A	0.0405	#N/A	-0.5	#N/A	64.23	#N/A	40478188	#N/A	0.4429	#N/A	0.9086	#N/A	0.7	3.7354	65.6	0.0009	32271266	#N/A	-0.2473	#N/A	0.9086	#N/A	#N/A	2.1352	#N/A	0.1129	#N/A	#N/A	2.3893
DTEEEDFHVDQVTTVK	P01009	Alpha-1-antitrypsin OS=Homo sapiens OX=9606 GN=SERPINA1 PE=1 SV=3	SERPINA1	0	946.431	2	53.83	2	8.1453	52.82	0	624661632	1.3	8.6285	54.54	0	243605392	2	8.6633	54.24	0	325903232	2	#N/A	55.24	#N/A	908113088	2	7.8038	55.01	0	10276929536	2.8	8.3549	56.4	0	964493504	2.3	8.5449	55.02	0	1956073728	1.7	9.2074	56.69	0	127906728	0.7	8.104
DTEEEDFHVDQVTTVK	P01009	Alpha-1-antitrypsin OS=Homo sapiens OX=9606 GN=SERPINA1 PE=1 SV=3	SERPINA1	0	631.29	3	53.83	2.3	8.1453	52.82	0	3176601344	1.8	8.6285	54.54	0	637172224	2.6	8.6633	54.24	0	1387619712	1.7	#N/A	55.24	#N/A	3511272448	1.6	7.8038	55.01	0	30282010624	0.8	8.3549	56.4	0	2921465856	2.1	8.5449	55.02	0	7195324928	0.2	9.2074	56.69	0	604994432	0.4	8.104
RLGMFNIQHCK	P01009	Alpha-1-antitrypsin OS=Homo sapiens OX=9606 GN=SERPINA1 PE=1 SV=3	SERPINA1	1	473.904	3	31.25	#N/A	0.5564	#N/A	0.9086	#N/A	#N/A	-0.2651	#N/A	0.9086	#N/A	#N/A	1.1725	#N/A	0.6138	#N/A	-3.1	#N/A	29.62	#N/A	70838432	#N/A	0.3129	#N/A	0.9086	#N/A	#N/A	-0.517	#N/A	0.9115	#N/A	#N/A	2.8589	#N/A	0.0172	#N/A	#N/A	0.8105	#N/A	0.9086	#N/A	#N/A	1.4126
LGMFNIQHCK	P01009	Alpha-1-antitrypsin OS=Homo sapiens OX=9606 GN=SERPINA1 PE=1 SV=3	SERPINA1	0	632.302	2	35.75	2.7	8.4657	35.42	0	2103552000	1.1	8.6307	34.15	0	2840108288	1.7	8.5522	34.94	0	3804189952	2.2	#N/A	35.26	#N/A	1862574336	1.9	8.5852	35.03	0	3251356416	2.7	9.0108	35.06	0	216702128	2.2	8.654	34.26	0	1825797888	2.4	8.8026	34.31	0	837933184	3.1	8.3635
LGMFNIQHCK	P01009	Alpha-1-antitrypsin OS=Homo sapiens OX=9606 GN=SERPINA1 PE=1 SV=3	SERPINA1	0	421.871	3	35.75	2.3	8.4657	35.42	0	6635660800	1.2	8.6307	34.15	0	5548614656	1.1	8.5522	34.94	0	8665907200	1.2	#N/A	35.26	#N/A	2787485696	1.3	8.5852	35.03	0	5530155008	2	9.0108	35.06	0	701112320	0.9	8.654	34.26	0	2549980160	1.7	8.8026	34.31	0	2237924352	2.3	8.3635
LGMFNIQHCK	P01009	Alpha-1-antitrypsin OS=Homo sapiens OX=9606 GN=SERPINA1 PE=1 SV=3	SERPINA1	0	624.305	2	48.92	3.3	9.4495	53.35	0	25349570	2.8	8.3631	49.84	0	2816120576	5.1	8.6399	51.23	0	876500800	2.4	#N/A	49.84	#N/A	4402476544	2.6	8.4427	50.13	0	1093340160	3.2	8.5962	51.92	0	197856960	3.5	8.4681	51.74	0	237090272	3.2	8.6695	51.86	0	101979376	2.6	8.5819
LGMFNIQHCK	P01009	Alpha-1-antitrypsin OS=Homo sapiens OX=9606 GN=SERPINA1 PE=1 SV=3	SERPINA1	0	416.539	3	48.92	2.2	9.4495	53.35	0	106123272	1.1	8.3631	49.84	0	5668913664	0.7	8.6399	51.23	0	210060976	1.7	#N/A	49.84	#N/A	9741844480	1.7	8.4427	50.13	0	2603927296	1	8.5962	51.92	0	178282864	0.9	8.4681	51.74	0	199215712	1	8.6695	51.86	0	125253904	1.8	8.5819
LSSWVLLMK	P01009	Alpha-1-antitrypsin OS=Homo sapiens OX=9606 GN=SERPINA1 PE=1 SV=3	SERPINA1	0	546.81	2	78.95	2.9	8.5648	80.19	0	448500320	1.9	9.2443	80	0	153355024	2.9	9.1811	79.78	0	153964592	2.5	#N/A	79.47	#N/A	567970688	2.4	9.1714	79.58	0	166645440	2.4	8.4691	81.16	0	69117520	2.5	8.3988	79.17	0	428849344	2.7	9.162	79.49	0	120463216	3	9.6458
LSSWVLLMK	P01009	Alpha-1-antitrypsin OS=Homo sapiens OX=9606 GN=SERPINA1 PE=1 SV=3	SERPINA1	0	538.812	2	92.04	2.7	9.6484	92.67	0	79404280	2.2	9.3332	92.57	0	227817552	3.3	9.3215	92.38	0	144551760	3.5	#N/A	92.29	#N/A	139673248	2.7	8.9761	92.05	0	373350912	2.7	8.5953	91.93	0	860902848	3.1	9.2823	92.23	0	132684000	2.9	8.8535	91.96	0	462720224	2.7	9.5295
LQHLENELTHDIITK	P01009	Alpha-1-antitrypsin OS=Homo sapiens OX=9606 GN=SERPINA1 PE=1 SV=3	SERPINA1	0	902.484	2	58.45	1	9.5345	60.96	0	59366256	0.4	9.5115	60.09	0	50566388	1.7	9.7596	61.71	0	35152304	2.2	#N/A	58.73	#N/A	7624960512	1.2	9.3379	61.73	0	23185052	2.9	9.31	61.19	0	90599360	0.4	9.1064	61.44	0	2139254	2.2	9.6934	61.61	0	34851144	2.3	9.6017
LQHLENELTHDIITK	P01009	Alpha-1-antitrypsin OS=Homo sapiens OX=9606 GN=SERPINA1 PE=1 SV=3	SERPINA1	0	601.991	3	58.45	-0.4	9.5345	60.96	0	900598208	0.4	9.5115	60.09	0	660349312	-0.7	9.7596	61.71	0	24248039424	2	#N/A	58.73	#N/A	46624477184	0.2	9.3379	61.73	0	29053358080	0.1	9.31	61.19	0	33375287296	1	9.1064	61.44	0	17949267968	-1.4	9.6934	61.61	0	2296830464	-0.5	9.6017
LQHLENELTHDIITK	P01009	Alpha-1-antitrypsin OS=Homo sapiens OX=9606 GN=SERPINA1 PE=1 SV=3	SERPINA1	0	451.745	4	58.45	1.1	9.5345	60.96	0	266863712	0.3	9.5115	60.09	0	238732432	1.6	9.7596	61.71	0	275783616	1.8	#N/A	58.73	#N/A	20613533696	2	9.3379	61.73	0	296489632	2.1	9.31	61.19	0	569585984	2.2	9.1064	61.44	0	62030044	2.1	9.6934	61.61	0	214732000	2	9.6017
SASLHLPK	P01009	Alpha-1-antitrypsin OS=Homo sapiens OX=9606 GN=SERPINA1 PE=1 SV=3	SERPINA1	0	426.751	2	30.67	1.7	7.8859	30.06	0	28829722624	1.2	7.6656	29.09	0	53740777472	1.5	7.7453	27.87	0	28967772160	1.4	#N/A	30.31	#N/A	21668536320	1.5	7.9864	29.56	0	25935294464	1.8	7.8371	29.68	0	41970278400	2.1	7.7063	28.91	0	31454388224	1.4	7.9639	29.37	0	34826940416	1.7	8.1749
LSITGTYDLK	P01009	Alpha-1-antitrypsin OS=Homo sapiens OX=9606 GN=SERPINA1 PE=1 SV=3	SERPINA1	0	1110.6	1	61.91	1	8.7716	63.82	0	7305576	1.3	8.751	63.17	0	43726300	-1	8.4734	64.3	0	106099968	2.3	#N/A	62.11	#N/A	103116808	1.7	8.1062	62.94	0	183760672	1.4	8.2306	64.73	0	54074108	1.8	8.4012	62.88	0	27895904	1.9	8.5591	62.82	0	77632688	1.5	8.3035
LSITGTYDLK	P01009	Alpha-1-antitrypsin OS=Homo sapiens OX=9606 GN=SERPINA1 PE=1 SV=3	SERPINA1	0	555.806	2	61.91	1.3	8.7716	63.82	0	3455091200	0.9	8.751	63.17	0	5411610624	-0.5	8.4734	64.3	0	11004541952	1.9	#N/A	62.11	#N/A	18071701504	1.4	8.1062	62.94	0	15075892224	1.2	8.2306	64.73	0	6609057792	2.1	8.4012	62.88	0	4590359552	1	8.5591	62.82	0	6441302016	1.3	8.3035
SVLGQLGITK	P01009	Alpha-1-antitrypsin OS=Homo sapiens OX=9606 GN=SERPINA1 PE=1 SV=3	SERPINA1	0	1015.61	1	67.06	2.5	8.3283	67.92	0	43061096	2	8.4083	67.19	0	75098048	2.5	8.1721	67.06	0	144584512	2.9	#N/A	67.25	#N/A	37881328	3.2	8.092	66.85	0	110254896	3.5	7.9245	66.62	0	173127728	3.3	8.2458	66.81	0	91942480	2.3	8.2897	66.81	0	102510752	3.3	8.2958
SVLGQLGITK	P01009	Alpha-1-antitrypsin OS=Homo sapiens OX=9606 GN=SERPINA1 PE=1 SV=3	SERPINA1	0	508.311	2	67.06	2.6	8.3283	67.92	0	3549619456	2.2	8.4083	67.19	0	4745831424	2.5	8.1721	67.06	0	6468642304	2.9	#N/A	67.25	#N/A	3122003712	3.1	8.092	66.85	0	3868099328	3	7.9245	66.62	0	6736963584	3	8.2458	66.81	0	2773677568	2.2	8.2897	66.81	0	4769495040	3.8	8.2958
VFSNGADLSGVTEEAPLK	P01009	Alpha-1-antitrypsin OS=Homo sapiens OX=9606 GN=SERPINA1 PE=1 SV=3	SERPINA1	0	917.465	2	71.51	-4.4	9.1271	75.76	0	41124260	-5	8.9452	75.27	0	54809524	-2.8	8.7989	74.25	0	49143572	-4.8	#N/A	75.29	#N/A	91151552	-1.4	9.0733	73.95	0	109495832	-2.9	8.7805	74.17	0	81126552	-4.3	8.8889	75.07	0	79261184	-4.4	8.9314	74.85	0	124761288	-0.8	8.9953
VFSNGADLSGVTEEAPLK	P01009	Alpha-1-antitrypsin OS=Homo sapiens OX=9606 GN=SERPINA1 PE=1 SV=3	SERPINA1	0	611.979	3	71.51	-3.1	9.1271	75.76	0	52999016	-2.5	8.9452	75.27	0	80331152	0.6	8.7989	74.25	0	78124248	-2.2	#N/A	75.29	#N/A	147937712	-0.2	9.0733	73.95	0	519693664	5	8.7805	74.17	0	213740976	-1.2	8.8889	75.07	0	184667360	-2.9	8.9314	74.85	0	140905984	5.3	8.9953
VFSNGADLSGVTEEAPLKLSK	P01009	Alpha-1-antitrypsin OS=Homo sapiens OX=9606 GN=SERPINA1 PE=1 SV=3	SERPINA1	1	1081.57	2	77.55	#N/A	-0.085	#N/A	0.9086	#N/A	#N/A	-0.1995	#N/A	0.9086	#N/A	#N/A	7.1832	77.41	0	0	-8	#N/A	77.59	#N/A	532603	#N/A	8.9021	78.27	0	0	#N/A	9.279	77.1	0	0	#N/A	-0.046	#N/A	0.9086	#N/A	#N/A	1.2469	#N/A	0.5554	#N/A	-2.8	9.6784
VFSNGADLSGVTEEAPLKLSK	P01009	Alpha-1-antitrypsin OS=Homo sapiens OX=9606 GN=SERPINA1 PE=1 SV=3	SERPINA1	1	721.383	3	77.55	#N/A	-0.085	#N/A	0.9086	#N/A	#N/A	-0.1995	#N/A	0.9086	#N/A	-3.1	7.1832	77.41	0	25160570	-3.6	#N/A	77.59	#N/A	1363028	-3.9	8.9021	78.27	0	42250652	-3	9.279	77.1	0	53264544	#N/A	-0.046	#N/A	0.9086	#N/A	#N/A	1.2469	#N/A	0.5554	#N/A	-2.9	9.6784
AVHKAVLTIDEK	P01009	Alpha-1-antitrypsin OS=Homo sapiens OX=9606 GN=SERPINA1 PE=1 SV=3	SERPINA1	1	662.385	2	24.91	1.1	9.456	28.96	0	130164976	0.8	9.3756	27.99	0	344653760	1.2	9.409	28.25	0	179310528	2	#N/A	27.72	#N/A	1039983296	1.8	9.0649	28.41	0	379783744	2.2	9.1299	28.47	0	336255232	1.8	8.2996	26.28	0	1646638080	0.9	10.3428	24.54	0	20704348	1.1	9.6523
EQLSLLDRFTEDAK	P01011	Alpha-1-antichymotrypsin OS=Homo sapiens OX=9606 GN=SERPINA3 PE=1 SV=2	SERPINA3	1	555.621	3	80.43	#N/A	-0.2623	#N/A	0.9086	#N/A	#N/A	-0.6221	#N/A	0.9272	#N/A	#N/A	2.3277	#N/A	0.0721	#N/A	-4.5	#N/A	80.88	#N/A	71117	#N/A	1.2425	#N/A	0.5587	#N/A	2.5	6.3982	80.42	0	14014792	#N/A	1.9007	#N/A	0.1853	#N/A	#N/A	-0.8099	#N/A	0.9667	#N/A	1.9	6.1495
RLYGSEAFATDFQDSAAAK	P01011	Alpha-1-antichymotrypsin OS=Homo sapiens OX=9606 GN=SERPINA3 PE=1 SV=2	SERPINA3	1	1024.49	2	63.01	#N/A	1.0556	#N/A	0.711	#N/A	#N/A	-0.2483	#N/A	0.9086	#N/A	-0.8	3.5153	64.4	0.002	2844611	-6.3	#N/A	62.09	#N/A	515607	-1.2	3.2328	64.46	0.0053	282863	#N/A	1.1058	#N/A	0.6689	#N/A	#N/A	0.6626	#N/A	0.9086	#N/A	#N/A	-0.1123	#N/A	0.9086	#N/A	-1.9	5.132
RLYGSEAFATDFQDSAAAK	P01011	Alpha-1-antichymotrypsin OS=Homo sapiens OX=9606 GN=SERPINA3 PE=1 SV=2	SERPINA3	1	683.329	3	63.01	#N/A	1.0556	#N/A	0.711	#N/A	#N/A	-0.2483	#N/A	0.9086	#N/A	-1.2	3.5153	64.4	0.002	32044836	-0.9	#N/A	62.09	#N/A	32903386	-2.5	3.2328	64.46	0.0053	8148407	#N/A	1.1058	#N/A	0.6689	#N/A	#N/A	0.6626	#N/A	0.9086	#N/A	#N/A	-0.1123	#N/A	0.9086	#N/A	2	5.132
LYGSEAFATDFQDSAAAK	P01011	Alpha-1-antichymotrypsin OS=Homo sapiens OX=9606 GN=SERPINA3 PE=1 SV=2	SERPINA3	0	946.439	2	73.12	#N/A	2.2759	#N/A	0.0817	#N/A	1.3	3.139	71.3	0.0072	4925836	2.3	9.3888	74.38	0	84051768	2.4	#N/A	74.46	#N/A	12526481	2.5	9.4232	74.16	0	55877200	3	9.5582	73.54	0	60453324	3.2	8.1687	71	0	19042492	2.5	9.5573	71.04	0	27180172	2.7	9.3873
LYGSEAFATDFQDSAAAK	P01011	Alpha-1-antichymotrypsin OS=Homo sapiens OX=9606 GN=SERPINA3 PE=1 SV=2	SERPINA3	0	631.295	3	73.12	#N/A	2.2759	#N/A	0.0817	#N/A	-0.4	3.139	71.3	0.0072	3676014	4.8	9.3888	74.38	0	11801206	5	#N/A	74.46	#N/A	10079373	0.1	9.4232	74.16	0	1752376	3	9.5582	73.54	0	4210708	1.8	8.1687	71	0	10643557	1.4	9.5573	71.04	0	3877909	3	9.3873
LYGSEAFATDFQDSAAAKK	P01011	Alpha-1-antichymotrypsin OS=Homo sapiens OX=9606 GN=SERPINA3 PE=1 SV=2	SERPINA3	1	673.993	3	64.44	#N/A	-0.3656	#N/A	0.9086	#N/A	#N/A	-0.3225	#N/A	0.9086	#N/A	#N/A	-0.3043	#N/A	0.9086	#N/A	-2.6	#N/A	67.46	#N/A	604817	#N/A	-1.4856	#N/A	1	#N/A	2.8	3.5912	66.25	0.0015	20901264	#N/A	-0.1904	#N/A	0.9086	#N/A	#N/A	-1.2855	#N/A	1	#N/A	#N/A	1.2231
AKWEMPFDPQDTHQSR	P01011	Alpha-1-antichymotrypsin OS=Homo sapiens OX=9606 GN=SERPINA3 PE=1 SV=2	SERPINA3	1	986.952	2	60.2	#N/A	0.5982	#N/A	0.9086	#N/A	#N/A	1.0061	#N/A	0.7544	#N/A	3.7	4.1909	60.38	0.0001	28656	-9	#N/A	60.17	#N/A	2227129	#N/A	1.8015	#N/A	0.2247	#N/A	-0.4	9.2987	59.82	0	69655	#N/A	0.0048	#N/A	0.9086	#N/A	#N/A	1.3922	#N/A	0.4498	#N/A	2	5.0391
AKWEMPFDPQDTHQSR	P01011	Alpha-1-antichymotrypsin OS=Homo sapiens OX=9606 GN=SERPINA3 PE=1 SV=2	SERPINA3	1	658.304	3	60.2	#N/A	0.5982	#N/A	0.9086	#N/A	#N/A	1.0061	#N/A	0.7544	#N/A	1.5	4.1909	60.38	0.0001	43781916	0.3	#N/A	60.17	#N/A	5193051	#N/A	1.8015	#N/A	0.2247	#N/A	2.3	9.2987	59.82	0	122549616	#N/A	0.0048	#N/A	0.9086	#N/A	#N/A	1.3922	#N/A	0.4498	#N/A	1	5.0391
AKWEMPFDPQDTHQSR	P01011	Alpha-1-antichymotrypsin OS=Homo sapiens OX=9606 GN=SERPINA3 PE=1 SV=2	SERPINA3	1	493.98	4	60.2	#N/A	0.5982	#N/A	0.9086	#N/A	#N/A	1.0061	#N/A	0.7544	#N/A	1.8	4.1909	60.38	0.0001	31237078	0.1	#N/A	60.17	#N/A	1773334	#N/A	1.8015	#N/A	0.2247	#N/A	1.8	9.2987	59.82	0	82046384	#N/A	0.0048	#N/A	0.9086	#N/A	#N/A	1.3922	#N/A	0.4498	#N/A	0.9	5.0391
AKWEMPFDPQDTHQSR	P01011	Alpha-1-antichymotrypsin OS=Homo sapiens OX=9606 GN=SERPINA3 PE=1 SV=2	SERPINA3	1	994.95	2	43.35	#N/A	0.6954	#N/A	0.9086	#N/A	#N/A	1.8945	#N/A	0.1876	#N/A	#N/A	-0.4771	#N/A	0.9087	#N/A	6.7	#N/A	42.67	#N/A	653385	#N/A	-0.2154	#N/A	0.9086	#N/A	#N/A	1.7937	#N/A	0.2279	#N/A	#N/A	0.5723	#N/A	0.9086	#N/A	#N/A	0.9358	#N/A	0.8159	#N/A	#N/A	0.17
AKWEMPFDPQDTHQSR	P01011	Alpha-1-antichymotrypsin OS=Homo sapiens OX=9606 GN=SERPINA3 PE=1 SV=2	SERPINA3	1	663.635	3	43.35	#N/A	0.6954	#N/A	0.9086	#N/A	#N/A	1.8945	#N/A	0.1876	#N/A	#N/A	-0.4771	#N/A	0.9087	#N/A	9.7	#N/A	42.67	#N/A	5833449	#N/A	-0.2154	#N/A	0.9086	#N/A	#N/A	1.7937	#N/A	0.2279	#N/A	#N/A	0.5723	#N/A	0.9086	#N/A	#N/A	0.9358	#N/A	0.8159	#N/A	#N/A	0.17
WEMPFDPQDTHQSR	P01011	Alpha-1-antichymotrypsin OS=Homo sapiens OX=9606 GN=SERPINA3 PE=1 SV=2	SERPINA3	0	895.384	2	52.3	1.3	9.0951	50.11	0	16249901	0.5	9.2032	49.36	0	6124349	2.8	8.8942	49.33	0	41539464	#N/A	#N/A	50.99	#N/A	0	-1.2	7.4371	49.22	0	1000326	2.3	8.5769	49.03	0	117555064	-2.4	8.3491	50.01	0	67003	-4	7.6089	50.17	0	175639	1.1	8.9363
WEMPFDPQDTHQSR	P01011	Alpha-1-antichymotrypsin OS=Homo sapiens OX=9606 GN=SERPINA3 PE=1 SV=2	SERPINA3	0	597.258	3	52.3	1.7	9.0951	50.11	0	400489568	1.7	9.2032	49.36	0	232474576	1.6	8.8942	49.33	0	602231040	0.2	#N/A	50.99	#N/A	7524210	0.9	7.4371	49.22	0	302390624	1.4	8.5769	49.03	0	1192851584	2.3	8.3491	50.01	0	21341528	1.5	7.6089	50.17	0	17710390	1.5	8.9363
WEMPFDPQDTHQSR	P01011	Alpha-1-antichymotrypsin OS=Homo sapiens OX=9606 GN=SERPINA3 PE=1 SV=2	SERPINA3	0	887.386	2	69.26	-0.3	9.4741	70.61	0	7130864	1.6	9.4811	72.77	0	9062404	-0.1	9.5592	69.86	0	12065055	2.6	#N/A	71.83	#N/A	85263496	-2.5	9.2317	70.05	0	15067429	1.3	9.5098	69.47	0	44289268	-1.5	8.872	69.79	0	41807256	-0.3	9.5777	69.74	0	6454592	3.5	8.7473
WEMPFDPQDTHQSR	P01011	Alpha-1-antichymotrypsin OS=Homo sapiens OX=9606 GN=SERPINA3 PE=1 SV=2	SERPINA3	0	591.926	3	69.26	1.5	9.4741	70.61	0	65610596	2	9.4811	72.77	0	167174304	1.5	9.5592	69.86	0	208445360	2.4	#N/A	71.83	#N/A	844044224	1.6	9.2317	70.05	0	85677904	1.9	9.5098	69.47	0	458601344	2.1	8.872	69.79	0	68114736	1.5	9.5777	69.74	0	109333664	3.4	8.7473
MEEVEAMLLPETLK	P01011	Alpha-1-antichymotrypsin OS=Homo sapiens OX=9606 GN=SERPINA3 PE=1 SV=2	SERPINA3	0	816.915	2	97.1	#N/A	-0.066	#N/A	0.9086	#N/A	#N/A	-0.2422	#N/A	0.9086	#N/A	1.7	10.4895	94.56	0	3263868	-5.6	#N/A	97.16	#N/A	6854	2.2	9.4146	94.4	0	8624575	2.5	9.3602	94.4	0	56577600	#N/A	-0.4775	#N/A	0.9087	#N/A	#N/A	2.2128	#N/A	0.0947	#N/A	2.4	9.4531
EIGELYLPK	P01011	Alpha-1-antichymotrypsin OS=Homo sapiens OX=9606 GN=SERPINA3 PE=1 SV=2	SERPINA3	0	1061.59	1	69.35	2.3	7.9621	71.58	0	52854496	2.3	8.0186	71.02	0	117455808	-10.5	7.8703	72.14	0	291061	2.5	#N/A	71.07	#N/A	39985092	2.7	8.0779	70.77	0	62057408	2.1	7.5344	70.32	0	525843744	2.8	7.9748	70.69	0	127507336	2.8	8.1322	70.58	0	77349656	3.7	7.9889
EIGELYLPK	P01011	Alpha-1-antichymotrypsin OS=Homo sapiens OX=9606 GN=SERPINA3 PE=1 SV=2	SERPINA3	0	531.298	2	69.35	2.3	7.9621	71.58	0	6311367168	2	8.0186	71.02	0	9486947328	0.9	7.8703	72.14	0	31165234	2.3	#N/A	71.07	#N/A	4084052224	2.6	8.0779	70.77	0	4867952640	1.8	7.5344	70.32	0	25525028864	2.9	7.9748	70.69	0	5091196928	2.2	8.1322	70.58	0	5672486912	2.8	7.9889
ADLSGITGAR	P01011	Alpha-1-antichymotrypsin OS=Homo sapiens OX=9606 GN=SERPINA3 PE=1 SV=2	SERPINA3	0	480.759	2	37.04	0.9	9.4117	36.86	0	235774480	1.7	9.2089	36.05	0	265327712	1.1	9.2869	36.43	0	278412768	-0.2	#N/A	36.74	#N/A	111755944	-0.6	9.0822	35.81	0	403652928	1.9	9.0401	36.27	0	530923424	-0.4	8.5607	35.06	0	845254464	1.5	9.0096	36.09	0	147497632	1.5	8.1416
NLAVSQVVHK	P01011	Alpha-1-antichymotrypsin OS=Homo sapiens OX=9606 GN=SERPINA3 PE=1 SV=2	SERPINA3	0	1094.63	1	34.79	1.5	7.8856	34.53	0	82508568	1.8	7.9825	33.71	0	473590720	1.5	7.9085	34.1	0	443522496	1.1	#N/A	34.37	#N/A	23549280	2.8	8.1401	34.26	0	112842312	2.6	7.6161	33.85	0	813390848	2.3	8.0396	33.28	0	202310064	2	7.9761	33.62	0	237368128	2.9	8.1619
NLAVSQVVHK	P01011	Alpha-1-antichymotrypsin OS=Homo sapiens OX=9606 GN=SERPINA3 PE=1 SV=2	SERPINA3	0	547.819	2	34.79	1.6	7.8856	34.53	0	8285683200	1.4	7.9825	33.71	0	18581889024	1.8	7.9085	34.1	0	18519037952	1.7	#N/A	34.37	#N/A	2236193280	2.1	8.1401	34.26	0	4780638208	2.1	7.6161	33.85	0	31298916352	1.9	8.0396	33.28	0	7332440064	2.2	7.9761	33.62	0	6991244288	3.1	8.1619
AVLDVFEEGTEASAATAVK	P01011	Alpha-1-antichymotrypsin OS=Homo sapiens OX=9606 GN=SERPINA3 PE=1 SV=2	SERPINA3	0	954.483	2	85.88	#N/A	-0.134	#N/A	0.9086	#N/A	#N/A	-0.1175	#N/A	0.9086	#N/A	3	3.6651	87.21	0.0011	3441814	1	#N/A	83.92	#N/A	21933	0.9	3.5593	87.2	0.0017	775971	3.8	9.9819	87.01	0	19498428	#N/A	-0.1029	#N/A	0.9086	#N/A	#N/A	-0.1598	#N/A	0.9086	#N/A	3.1	9.9623
ITLLSALVETR	P01011	Alpha-1-antichymotrypsin OS=Homo sapiens OX=9606 GN=SERPINA3 PE=1 SV=2	SERPINA3	0	608.369	2	96.72	#N/A	-0.2486	#N/A	0.9086	#N/A	#N/A	-0.0937	#N/A	0.9086	#N/A	#N/A	1.6261	#N/A	0.3084	#N/A	-3.7	#N/A	96.85	#N/A	1273669	#N/A	0.0452	#N/A	0.9086	#N/A	2.7	10.1272	94.83	0	19831204	#N/A	-0.3031	#N/A	0.9086	#N/A	#N/A	-0.1008	#N/A	0.9086	#N/A	-6.6	5.5005
ITLLSALVETR	P01011	Alpha-1-antichymotrypsin OS=Homo sapiens OX=9606 GN=SERPINA3 PE=1 SV=2	SERPINA3	0	405.915	3	96.72	#N/A	-0.2486	#N/A	0.9086	#N/A	#N/A	-0.0937	#N/A	0.9086	#N/A	#N/A	1.6261	#N/A	0.3084	#N/A	-2.1	#N/A	96.85	#N/A	73735848	#N/A	0.0452	#N/A	0.9086	#N/A	-5.5	10.1272	94.83	0	235657	#N/A	-0.3031	#N/A	0.9086	#N/A	#N/A	-0.1008	#N/A	0.9086	#N/A	#N/A	5.5005
PKDPTFIPAPIQAK	P01019	Angiotensinogen OS=Homo sapiens OX=9606 GN=AGT PE=1 SV=1	AGT	1	761.935	2	61.96	#N/A	-0.7375	#N/A	0.9508	#N/A	#N/A	2.3457	#N/A	0.0691	#N/A	-4.3	8.4564	62.8	0	57029644	0.4	#N/A	63.27	#N/A	7400526	1.9	5.245	63.04	0	18077352	1.9	9.3026	62.81	0	44079000	4	3.473	62.81	0.0023	2310177	1.8	8.9437	62.97	0	46969760	0.5	5.3464
DPTFIPAPIQAK	P01019	Angiotensinogen OS=Homo sapiens OX=9606 GN=AGT PE=1 SV=1	AGT	0	649.361	2	76.54	2.5	8.0859	79.76	0	1088756992	1.8	8.1887	79.32	0	1402806016	2.1	8.0329	79.17	0	2275449088	2.2	#N/A	79.22	#N/A	1270374656	2.2	8.0197	78.98	0	1520745600	3.3	8.8092	76.8	0	57899016	2.7	7.9239	79.07	0	1272323840	2.6	8.7658	76.86	0	20449264	2.4	7.9587
ALQDQLVLVAAK	P01019	Angiotensinogen OS=Homo sapiens OX=9606 GN=AGT PE=1 SV=1	AGT	0	634.882	2	73.72	3.7	9.5088	77.4	0	102802624	4.3	9.508	76.73	0	157436512	4.1	9.0623	76.57	0	352110720	4.5	#N/A	76.58	#N/A	108386512	4.5	9.1384	76.44	0	230838096	4.3	8.9893	76.07	0	420633344	2	9.4645	69.48	0	48616168	0.2	9.6544	72.59	0	20241364	3.2	9.9966
ALQDQLVLVAAK	P01019	Angiotensinogen OS=Homo sapiens OX=9606 GN=AGT PE=1 SV=1	AGT	0	423.591	3	73.72	-0.5	9.5088	77.4	0	16483076	-1.3	9.508	76.73	0	21824544	-0.9	9.0623	76.57	0	8142650	-1.3	#N/A	76.58	#N/A	16843198	0.1	9.1384	76.44	0	4383461	-1.3	8.9893	76.07	0	279175808	#N/A	9.4645	69.48	0	0	-4.1	9.6544	72.59	0	6951630	-0.7	9.9966
SLDFTELDVAAEK	P01019	Angiotensinogen OS=Homo sapiens OX=9606 GN=AGT PE=1 SV=1	AGT	0	719.359	2	82.32	#N/A	-0.0328	#N/A	0.9086	#N/A	#N/A	-0.1319	#N/A	0.9086	#N/A	2.8	9.816	84.14	0	32570794	0.8	#N/A	84.08	#N/A	7524580	2	9.9442	83.92	0	27838882	2.3	9.6438	83.86	0	54382408	#N/A	1.2156	#N/A	0.5799	#N/A	2.7	9.719	83.94	0	23570770	1.9	9.5607
FMQAVTGWK	P01019	Angiotensinogen OS=Homo sapiens OX=9606 GN=AGT PE=1 SV=1	AGT	0	534.271	2	59	1.9	9.1299	63.09	0	251261216	1.4	8.9316	62.41	0	410847296	2.1	8.9578	62.15	0	535294560	2.1	#N/A	62.46	#N/A	143269904	2.6	7.0526	62.3	0	420276736	2.6	8.523	61.68	0	769736832	1.9	8.972	61.68	0	287241312	1.9	8.9201	61.9	0	732861056	3.8	8.7691
FMQAVTGWK	P01019	Angiotensinogen OS=Homo sapiens OX=9606 GN=AGT PE=1 SV=1	AGT	0	542.268	2	50.97	5.5	3.542	48.33	0.0018	226574320	#N/A	2.4801	#N/A	0.0494	#N/A	#N/A	0.6888	#N/A	0.9086	#N/A	5	#N/A	50.55	#N/A	507338400	#N/A	0.8043	#N/A	0.9086	#N/A	#N/A	-0.8239	#N/A	0.9699	#N/A	5.4	3.1401	46.8	0.0072	130421976	#N/A	2.6707	#N/A	0.0296	#N/A	#N/A	0.7665
EPTESTQQLNKPEVLEVTLNR	P01019	Angiotensinogen OS=Homo sapiens OX=9606 GN=AGT PE=1 SV=1	AGT	0	809.09	3	69.88	#N/A	0.1718	#N/A	0.9086	#N/A	#N/A	-0.3225	#N/A	0.9086	#N/A	#N/A	0.4515	#N/A	0.9086	#N/A	-4.9	#N/A	69.58	#N/A	293706	#N/A	-0.0142	#N/A	0.9086	#N/A	-0.1	3.4256	70.32	0.0027	7973000	#N/A	-0.0921	#N/A	0.9086	#N/A	#N/A	-0.2386	#N/A	0.9086	#N/A	-2.3	7.5215
PQYMVLVPSLLHTETTEK	P01023	Alpha-2-macroglobulin OS=Homo sapiens OX=9606 GN=A2M PE=1 SV=3	A2M	0	1043.55	2	93.72	#N/A	1.141	#N/A	0.6398	#N/A	#N/A	2.5239	#N/A	0.044	#N/A	#N/A	10.1699	91.07	0	0	-8.8	#N/A	91.65	#N/A	1732353	2	8.4984	91.3	0	17658214	-0.1	8.6169	91.32	0	11520881	-0.1	9.226	91.58	0	5998295	0.7	8.9832	91.23	0	8391710	#N/A	9.9245
PQYMVLVPSLLHTETTEK	P01023	Alpha-2-macroglobulin OS=Homo sapiens OX=9606 GN=A2M PE=1 SV=3	A2M	0	696.034	3	93.72	#N/A	1.141	#N/A	0.6398	#N/A	#N/A	2.5239	#N/A	0.044	#N/A	3.1	10.1699	91.07	0	16178804	3	#N/A	91.65	#N/A	49998336	4.1	8.4984	91.3	0	796782144	4.1	8.6169	91.32	0	498171712	3	9.226	91.58	0	101718360	4.1	8.9832	91.23	0	227968624	1.6	9.9245
PQYMVLVPSLLHTETTEK	P01023	Alpha-2-macroglobulin OS=Homo sapiens OX=9606 GN=A2M PE=1 SV=3	A2M	0	701.366	3	83.62	3.6	9.7798	84.17	0	171647008	2.3	10.0264	83.87	0	254521968	2.2	10.1135	82.91	0	112646488	3.1	#N/A	83.68	#N/A	847788608	2.5	9.1612	83.41	0	1792209024	2.8	9.2646	83.3	0	1269322112	3	9.4873	83.31	0	505371072	2.7	9.64	82.7	0	41435288	2.4	9.2648
SSSNEEVMFLTVQVK	P01023	Alpha-2-macroglobulin OS=Homo sapiens OX=9606 GN=A2M PE=1 SV=3	A2M	0	857.422	2	75.34	#N/A	-0.5007	#N/A	0.9099	#N/A	#N/A	-0.026	#N/A	0.9086	#N/A	-0.1	4.0547	77.87	0.0002	67092324	0.4	#N/A	74.5	#N/A	918685	#N/A	1.7137	#N/A	0.2644	#N/A	#N/A	1.3889	#N/A	0.4519	#N/A	#N/A	-0.0913	#N/A	0.9086	#N/A	#N/A	-0.9956	#N/A	1	#N/A	1.5	6.748
SSSNEEVMFLTVQVK	P01023	Alpha-2-macroglobulin OS=Homo sapiens OX=9606 GN=A2M PE=1 SV=3	A2M	0	571.95	3	75.34	#N/A	-0.5007	#N/A	0.9099	#N/A	#N/A	-0.026	#N/A	0.9086	#N/A	0.8	4.0547	77.87	0.0002	4814847	1.1	#N/A	74.5	#N/A	244706	#N/A	1.7137	#N/A	0.2644	#N/A	#N/A	1.3889	#N/A	0.4519	#N/A	#N/A	-0.0913	#N/A	0.9086	#N/A	#N/A	-0.9956	#N/A	1	#N/A	0.4	6.748
IAQWQSFQLEGGLK	P01023	Alpha-2-macroglobulin OS=Homo sapiens OX=9606 GN=A2M PE=1 SV=3	A2M	0	802.925	2	84.59	#N/A	1.2623	#N/A	0.5435	#N/A	#N/A	2.3814	#N/A	0.0633	#N/A	2.5	9.4673	85.16	0	14988984	1.8	#N/A	81.62	#N/A	8813807	3.3	9.1826	84.98	0	17090340	3.7	9.7206	84.95	0	18425424	3	5.6871	81.03	0	15305717	2.9	9.4432	84.47	0	10699311	3.1	8.9378
IAQWQSFQLEGGLK	P01023	Alpha-2-macroglobulin OS=Homo sapiens OX=9606 GN=A2M PE=1 SV=3	A2M	0	535.619	3	84.59	#N/A	1.2623	#N/A	0.5435	#N/A	#N/A	2.3814	#N/A	0.0633	#N/A	-5.2	9.4673	85.16	0	67730936	1.8	#N/A	81.62	#N/A	6779456	-4.5	9.1826	84.98	0	162874672	-4.7	9.7206	84.95	0	109743160	1.2	5.6871	81.03	0	6899601	-6	9.4432	84.47	0	22958768	-5.1	8.9378
QFSFPLSSEPFQGSYK	P01023	Alpha-2-macroglobulin OS=Homo sapiens OX=9606 GN=A2M PE=1 SV=3	A2M	0	924.944	2	93.8	#N/A	1.7655	#N/A	0.2403	#N/A	1	5.818	92.65	0	5912101	3.6	9.2315	91.32	0	17099210	3.5	#N/A	92.31	#N/A	6419130	3.8	9.3361	91.23	0	21492210	3.5	9.1903	91.07	0	14645281	3.7	10.0668	91.4	0	8169387	3.3	9.4793	92.14	0	64130496	2.5	8.9754
QFSFPLSSEPFQGSYK	P01023	Alpha-2-macroglobulin OS=Homo sapiens OX=9606 GN=A2M PE=1 SV=3	A2M	0	616.965	3	93.8	#N/A	1.7655	#N/A	0.2403	#N/A	0.9	5.818	92.65	0	606504	2.9	9.2315	91.32	0	871393	3.4	#N/A	92.31	#N/A	630531	2.3	9.3361	91.23	0	2032550	2.8	9.1903	91.07	0	1566706	7.2	10.0668	91.4	0	64628	2.5	9.4793	92.14	0	8806687	2	8.9754
SGGRTEHPFTVEEFVLPK	P01023	Alpha-2-macroglobulin OS=Homo sapiens OX=9606 GN=A2M PE=1 SV=3	A2M	1	677.35	3	74.25	2.3	7.4206	76.11	0	7829208	1.1	5.7385	75.65	0	18563260	1.2	9.6389	75.45	0	83945944	1.8	#N/A	75.43	#N/A	36961872	1.9	9.2466	74.98	0	57689112	2.2	9.2943	74.79	0	59661952	2.1	9.3805	75.17	0	42160424	2.4	9.7205	74.81	0	39815168	1.1	7.1444
SGGRTEHPFTVEEFVLPK	P01023	Alpha-2-macroglobulin OS=Homo sapiens OX=9606 GN=A2M PE=1 SV=3	A2M	1	508.264	4	74.25	2.3	7.4206	76.11	0	6224333	1.2	5.7385	75.65	0	11995747	2.2	9.6389	75.45	0	47756016	2.7	#N/A	75.43	#N/A	19801360	1.6	9.2466	74.98	0	32934140	2.3	9.2943	74.79	0	30427870	2.2	9.3805	75.17	0	12349357	2.3	9.7205	74.81	0	18819104	-0.3	7.1444
TEHPFTVEEFVLPK	P01023	Alpha-2-macroglobulin OS=Homo sapiens OX=9606 GN=A2M PE=1 SV=3	A2M	0	836.933	2	85.27	2.7	9.5486	86.54	0	33615588	2.7	9.5726	86.13	0	55281520	2.6	9.0048	85.91	0	330074528	2.6	#N/A	85.99	#N/A	129875552	2.6	8.9525	85.77	0	255062832	6.9	9.6834	82.09	0	141810768	3.8	9.0526	85.58	0	191053472	2.7	9.0147	84.91	0	318382240	2.4	9.0592
TEHPFTVEEFVLPK	P01023	Alpha-2-macroglobulin OS=Homo sapiens OX=9606 GN=A2M PE=1 SV=3	A2M	0	558.291	3	85.27	2.7	9.5486	86.54	0	197413264	1.8	9.5726	86.13	0	326316608	2.3	9.0048	85.91	0	1713826432	2.6	#N/A	85.99	#N/A	710347008	2.1	8.9525	85.77	0	1496334080	2.1	9.6834	82.09	0	21731612	3.3	9.0526	85.58	0	422046912	2.6	9.0147	84.91	0	907886208	2.6	9.0592
FEVQVTVPK	P01023	Alpha-2-macroglobulin OS=Homo sapiens OX=9606 GN=A2M PE=1 SV=3	A2M	0	523.798	2	63.31	-0.3	3.8047	66.35	0.0007	1157392896	-0.5	3.9064	65.81	0.0004	1613972736	0.5	5.9173	65.65	0	3972434432	0.1	#N/A	65.79	#N/A	1827959424	1	5.5878	65.64	0	2434472192	1	3.6385	65.2	0.0013	2064516224	2.3	3.9279	59.51	0.0004	142993904	0.6	5.4955	65.44	0	1723444096	0.8	5.3156
PVPGHVTVSICR	P01023	Alpha-2-macroglobulin OS=Homo sapiens OX=9606 GN=A2M PE=1 SV=3	A2M	0	661.356	2	43.46	#N/A	-0.3678	#N/A	0.9086	#N/A	#N/A	2.9186	#N/A	0.0144	#N/A	#N/A	1.8893	#N/A	0.1895	#N/A	4.9	#N/A	43.8	#N/A	588638144	3.8	3.8667	42.69	0.0005	460294176	#N/A	2.491	#N/A	0.048	#N/A	2.9	3.3374	44.23	0.0037	425259776	-4.4	3.3384	44.79	0.0037	31182768	#N/A	1.4433
PVPGHVTVSICR	P01023	Alpha-2-macroglobulin OS=Homo sapiens OX=9606 GN=A2M PE=1 SV=3	A2M	0	441.24	3	43.46	#N/A	-0.3678	#N/A	0.9086	#N/A	#N/A	2.9186	#N/A	0.0144	#N/A	#N/A	1.8893	#N/A	0.1895	#N/A	-0.7	#N/A	43.8	#N/A	10575346	-1.7	3.8667	42.69	0.0005	93396160	#N/A	2.491	#N/A	0.048	#N/A	3.5	3.3374	44.23	0.0037	52172892	-5.1	3.3384	44.79	0.0037	9035761	#N/A	1.4433
LHTEAQIQEEGTVVELTGR	P01023	Alpha-2-macroglobulin OS=Homo sapiens OX=9606 GN=A2M PE=1 SV=3	A2M	0	704.031	3	61.83	#N/A	0.6607	#N/A	0.9086	#N/A	#N/A	-0.8599	#N/A	0.9777	#N/A	#N/A	0.0157	#N/A	0.9086	#N/A	-3.4	#N/A	62.22	#N/A	217276	#N/A	0.499	#N/A	0.9086	#N/A	#N/A	1.1502	#N/A	0.632	#N/A	#N/A	-0.2269	#N/A	0.9086	#N/A	#N/A	-0.6129	#N/A	0.9255	#N/A	-3.5	3.5776
QSSEITRTITK	P01023	Alpha-2-macroglobulin OS=Homo sapiens OX=9606 GN=A2M PE=1 SV=3	A2M	1	632.349	2	21.41	#N/A	0.0958	#N/A	0.9086	#N/A	0.3	9.9679	19.12	0	39517260	#N/A	2.0999	#N/A	0.1221	#N/A	-4.2	#N/A	22.03	#N/A	22824582	#N/A	1.2126	#N/A	0.5822	#N/A	#N/A	-0.1507	#N/A	0.9086	#N/A	#N/A	-0.115	#N/A	0.9086	#N/A	#N/A	-0.1237	#N/A	0.9086	#N/A	#N/A	-0.1266
QGIPFFGQVR	P01023	Alpha-2-macroglobulin OS=Homo sapiens OX=9606 GN=A2M PE=1 SV=3	A2M	0	574.814	2	83.79	2.8	8.9368	86.99	0	204487792	1.2	9.0809	86.63	0	327315680	2.6	8.7214	86.38	0	546721024	2.5	#N/A	86.44	#N/A	185037344	3.1	8.7175	86.28	0	350424128	2.7	8.6982	86.13	0	381181664	2.7	8.7176	86.17	0	272601568	3	8.9159	85.62	0	223021840	2.6	9.1346
VNYKDRSPCYGYQWVSEEHEEAHHTAYLVFSPSK	P01023	Alpha-2-macroglobulin OS=Homo sapiens OX=9606 GN=A2M PE=1 SV=3	A2M	2	823.582	5	69.38	#N/A	-1.2316	#N/A	1	#N/A	#N/A	-0.6176	#N/A	0.9263	#N/A	3.6	4.6128	68.49	0	196240	3.1	#N/A	69.68	#N/A	225963	#N/A	1.9406	#N/A	0.1709	#N/A	#N/A	0.6868	#N/A	0.9086	#N/A	#N/A	0.4428	#N/A	0.9086	#N/A	#N/A	-0.174	#N/A	0.9086	#N/A	#N/A	-0.0121
TGTHGLLVK	P01023	Alpha-2-macroglobulin OS=Homo sapiens OX=9606 GN=A2M PE=1 SV=3	A2M	0	463.277	2	24.36	2	8.7874	22.59	0	464772096	1.5	8.6214	20.79	0	1133331712	1.4	8.9452	21.72	0	819112704	1.8	#N/A	22.78	#N/A	306737280	1.6	8.7252	22.77	0	573550336	1.8	8.8759	22.5	0	184700464	2	8.8271	20.58	0	871687552	1.3	9.0895	22.38	0	339445024	1.8	9.1343
GHFSISIPVK	P01023	Alpha-2-macroglobulin OS=Homo sapiens OX=9606 GN=A2M PE=1 SV=3	A2M	0	542.811	2	63.29	#N/A	-0.1543	#N/A	0.9086	#N/A	#N/A	2.0745	#N/A	0.129	#N/A	1.8	5.9419	63.87	0	4621531	1.9	#N/A	63.93	#N/A	7344140	2.3	5.4974	63.69	0	48099128	2.3	3.903	63.37	0.0005	33032720	#N/A	2.5302	#N/A	0.0433	#N/A	#N/A	-0.1401	#N/A	0.9086	#N/A	1.2	4.0504
YDVENCLANKVDLSFSPSQSLPASHAHLR	P01023	Alpha-2-macroglobulin OS=Homo sapiens OX=9606 GN=A2M PE=1 SV=3	A2M	1	1085.87	3	80.46	#N/A	-0.376	#N/A	0.9086	#N/A	#N/A	0.5079	#N/A	0.9086	#N/A	#N/A	-0.6953	#N/A	0.9418	#N/A	-1.9	#N/A	81.63	#N/A	37570	#N/A	-0.5863	#N/A	0.9204	#N/A	#N/A	-0.4451	#N/A	0.9086	#N/A	#N/A	0.3259	#N/A	0.9086	#N/A	#N/A	-0.5644	#N/A	0.9171	#N/A	0.3	3.4781
VDLSFSPSQSLPASHAHLR	P01023	Alpha-2-macroglobulin OS=Homo sapiens OX=9606 GN=A2M PE=1 SV=3	A2M	0	1025.03	2	64.64	-4.6	9.3769	65.78	0	24852	0.1	9.4667	65.32	0	2107202	#N/A	9.5521	63.55	0	0	1	#N/A	65.32	#N/A	68583	0.5	9.3706	61.67	0	1740764	1.2	9.0043	64.69	0	175436	0.2	9.1409	64.88	0	2429118	-4.1	9.6347	63.42	0	257354	-3.7	9.4951
VDLSFSPSQSLPASHAHLR	P01023	Alpha-2-macroglobulin OS=Homo sapiens OX=9606 GN=A2M PE=1 SV=3	A2M	0	683.689	3	64.64	3.1	9.3769	65.78	0	43085480	1.5	9.4667	65.32	0	129965952	1.5	9.5521	63.55	0	202827856	1.7	#N/A	65.32	#N/A	253610736	1.3	9.3706	61.67	0	58738376	1.7	9.0043	64.69	0	276417216	1.9	9.1409	64.88	0	312715104	1.4	9.6347	63.42	0	135110432	2.2	9.4951
VDLSFSPSQSLPASHAHLR	P01023	Alpha-2-macroglobulin OS=Homo sapiens OX=9606 GN=A2M PE=1 SV=3	A2M	0	513.018	4	64.64	3	9.3769	65.78	0	63924780	2.8	9.4667	65.32	0	158876864	-0.1	9.5521	63.55	0	238258624	3.1	#N/A	65.32	#N/A	317356768	1.8	9.3706	61.67	0	68474232	3.5	9.0043	64.69	0	366423776	3.5	9.1409	64.88	0	402337216	-0.2	9.6347	63.42	0	155553104	0.9	9.4951
VTAAPQSVCALR	P01023	Alpha-2-macroglobulin OS=Homo sapiens OX=9606 GN=A2M PE=1 SV=3	A2M	0	636.84	2	42.44	1.7	7.301	43.68	0	11843876864	1.3	7.6019	42.58	0	12044219392	1.3	8.4959	40.87	0	81982320	2	#N/A	43.41	#N/A	8532274176	1.3	8.2512	40.57	0	40589400	1.6	7.8111	42.74	0	1833591552	2.2	8.6514	40.36	0	94703528	1.7	7.8416	42.9	0	6919018496	-0.4	9.1155
VTAAPQSVCALR	P01023	Alpha-2-macroglobulin OS=Homo sapiens OX=9606 GN=A2M PE=1 SV=3	A2M	0	424.896	3	42.44	0.3	7.301	43.68	0	58116416	0.5	7.6019	42.58	0	65240700	5.8	8.4959	40.87	0	9403377	1.3	#N/A	43.41	#N/A	73320992	2.1	8.2512	40.57	0	19449276	1.5	7.8111	42.74	0	13353591	2.3	8.6514	40.36	0	15247377	0	7.8416	42.9	0	46869076	-0.3	9.1155
HNVYINGITYTPVSSTNEK	P01023	Alpha-2-macroglobulin OS=Homo sapiens OX=9606 GN=A2M PE=1 SV=3	A2M	0	1069.03	2	58.48	-3.6	7.6715	61.61	0	28464878	-1.8	7.703	61.75	0	1509346	-3.5	6.483	61.65	0	3598576	-3.4	#N/A	61.24	#N/A	59796700	-3.1	5.9568	61.63	0	13947825	-3.1	6.6484	60.92	0	14292013	-0.8	6.173	61.31	0	3229592	-3.5	6.0852	61.28	0	6589621	-2.2	8.1626
HNVYINGITYTPVSSTNEK	P01023	Alpha-2-macroglobulin OS=Homo sapiens OX=9606 GN=A2M PE=1 SV=3	A2M	0	713.024	3	58.48	1	7.6715	61.61	0	360303296	-0.1	7.703	61.75	0	45832944	-1.7	6.483	61.65	0	144877728	2.6	#N/A	61.24	#N/A	1354464768	-2.7	5.9568	61.63	0	93842376	4	6.6484	60.92	0	270493024	-1.7	6.173	61.31	0	69856728	2.9	6.0852	61.28	0	170469072	2.3	8.1626
DMYSFLEDMGLK	P01023	Alpha-2-macroglobulin OS=Homo sapiens OX=9606 GN=A2M PE=1 SV=3	A2M	0	740.82	2	75.77	1.3	9.6671	76.37	0	15300033	1.7	9.498	78.75	0	8073070	2.2	9.8516	78.49	0	70828920	2.3	#N/A	76.02	#N/A	42236136	2.8	9.8017	78.28	0	81470784	2.6	6.2266	78.21	0	36267036	2.5	9.8232	78.46	0	28633192	1.9	9.7417	75.38	0	36238788	3.1	7.7415
DMYSFLEDMGLK	P01023	Alpha-2-macroglobulin OS=Homo sapiens OX=9606 GN=A2M PE=1 SV=3	A2M	0	732.823	2	93.28	#N/A	-0.2152	#N/A	0.9086	#N/A	#N/A	-0.0956	#N/A	0.9086	#N/A	-0.4	3.1202	92.63	0.0077	659978	-5.7	#N/A	93.04	#N/A	87987	#N/A	0.9651	#N/A	0.7901	#N/A	0	5.7696	92.42	0	98761	#N/A	-0.1022	#N/A	0.9086	#N/A	#N/A	-0.006	#N/A	0.9086	#N/A	1.4	8.3263
MCPQLQQYEMHGPEGLR	P01023	Alpha-2-macroglobulin OS=Homo sapiens OX=9606 GN=A2M PE=1 SV=3	A2M	0	1045.47	2	57.6	-11.3	8.0038	59.41	0	1693519	-13.6	8.3558	58.69	0	15318	#N/A	9.003	58.18	0	0	-15.3	#N/A	58.7	#N/A	157818	-16.2	8.6016	58.45	0	14643	1.2	8.8281	58.11	0	642230	0.3	8.4314	58.06	0	4597012	-12.7	8.311	58.47	0	731505	-12.5	8.6521
MCPQLQQYEMHGPEGLR	P01023	Alpha-2-macroglobulin OS=Homo sapiens OX=9606 GN=A2M PE=1 SV=3	A2M	0	697.313	3	57.6	2.3	8.0038	59.41	0	262507152	1.6	8.3558	58.69	0	165046512	2	9.003	58.18	0	467365728	1.9	#N/A	58.7	#N/A	344042112	2.2	8.6016	58.45	0	391680032	2.4	8.8281	58.11	0	232814112	2.7	8.4314	58.06	0	403683168	1.7	8.311	58.47	0	291294336	2.2	8.6521
MCPQLQQYEMHGPEGLR	P01023	Alpha-2-macroglobulin OS=Homo sapiens OX=9606 GN=A2M PE=1 SV=3	A2M	0	1037.47	2	62.74	1	9.3058	64.61	0	8307953	1.1	9.2983	64.07	0	14466451	1.7	8.8923	63.71	0	86149504	2	#N/A	63.77	#N/A	89505784	1.9	8.7178	63.54	0	154771408	2.6	8.7773	63.44	0	95430672	2.1	8.687	63.75	0	149900352	1.5	8.9555	63.48	0	57876900	1.8	8.7027
MCPQLQQYEMHGPEGLR	P01023	Alpha-2-macroglobulin OS=Homo sapiens OX=9606 GN=A2M PE=1 SV=3	A2M	0	691.982	3	62.74	1.9	9.3058	64.61	0	688924416	1.5	9.2983	64.07	0	610200256	1.7	8.8923	63.71	0	2977828864	2.3	#N/A	63.77	#N/A	1963556736	2	8.7178	63.54	0	3658518528	2.3	8.7773	63.44	0	2323608576	2.6	8.687	63.75	0	3008790528	1.6	8.9555	63.48	0	2110481664	2.1	8.7027
MCPQLQQYEMHGPEGLR	P01023	Alpha-2-macroglobulin OS=Homo sapiens OX=9606 GN=A2M PE=1 SV=3	A2M	0	519.238	4	62.74	-12.9	9.3058	64.61	0	773846	-6.4	9.2983	64.07	0	1381062	-10.4	8.8923	63.71	0	1400087	-13.5	#N/A	63.77	#N/A	1120642	-11.4	8.7178	63.54	0	1132114	0	8.7773	63.44	0	2209047	-13.3	8.687	63.75	0	1138640	-10.5	8.9555	63.48	0	1063703	-6.4	8.7027
MCPQLQQYEMHGPEGLR	P01023	Alpha-2-macroglobulin OS=Homo sapiens OX=9606 GN=A2M PE=1 SV=3	A2M	0	1053.46	2	49.7	-4.5	4.5684	50.54	0	1223569	-11.4	5.1489	49.65	0	346140	-5.6	4.6919	49.62	0	1228142	-6.2	#N/A	50.17	#N/A	1968608	-6.8	3.487	49.89	0.0022	177153	-3.5	4.204	49.17	0.0001	1850809	#N/A	2.0777	#N/A	0.1281	#N/A	0.2	8.1854	49.6	0	110365	-3	8.9827
MCPQLQQYEMHGPEGLR	P01023	Alpha-2-macroglobulin OS=Homo sapiens OX=9606 GN=A2M PE=1 SV=3	A2M	0	702.645	3	49.7	2.2	4.5684	50.54	0	152182928	1.4	5.1489	49.65	0	187170800	1.5	4.6919	49.62	0	160565344	1.6	#N/A	50.17	#N/A	139554736	3.1	3.487	49.89	0.0022	31419398	0.4	4.204	49.17	0.0001	42568400	#N/A	2.0777	#N/A	0.1281	#N/A	1.7	8.1854	49.6	0	60735100	2.3	8.9827
MCPQLQQYEMHGPEGLR	P01023	Alpha-2-macroglobulin OS=Homo sapiens OX=9606 GN=A2M PE=1 SV=3	A2M	0	1045.47	2	54.91	-12.9	9.4934	56.62	0	377276	-0.8	9.7863	55.71	0	6346428	0	9.1993	55.73	0	17766464	-0.5	#N/A	55.73	#N/A	2312564	-3	9.524	55.29	0	244226	-4.2	9.6828	55.32	0	2740905	-1.5	9.1909	55.34	0	6308029	-0.5	9.6238	55.41	0	10846082	3.6	9.4803
MCPQLQQYEMHGPEGLR	P01023	Alpha-2-macroglobulin OS=Homo sapiens OX=9606 GN=A2M PE=1 SV=3	A2M	0	697.313	3	54.91	2.3	9.4934	56.62	0	267468688	1.3	9.7863	55.71	0	308006528	1.7	9.1993	55.73	0	536319264	2	#N/A	55.73	#N/A	391439616	2.2	9.524	55.29	0	370681472	1.5	9.6828	55.32	0	196835840	1.5	9.1909	55.34	0	541604096	1.5	9.6238	55.41	0	369974816	1.8	9.4803
VGFYESDVMGR	P01023	Alpha-2-macroglobulin OS=Homo sapiens OX=9606 GN=A2M PE=1 SV=3	A2M	0	638.287	2	47.14	1.9	8.7859	46.16	0	1637872000	1.7	8.8945	45.51	0	1389193088	1.8	7.3182	45.61	0	1921294976	2.6	#N/A	46.03	#N/A	1190846464	2.1	7.482	45.83	0	1055622144	2.1	8.7252	45.39	0	684918592	4.5	8.8474	43.88	0	66426860	2.2	9.059	45.21	0	1185117568	2.4	9.0468
VGFYESDVMGR	P01023	Alpha-2-macroglobulin OS=Homo sapiens OX=9606 GN=A2M PE=1 SV=3	A2M	0	630.29	2	60.04	1.3	9.402	63.73	0	135288272	1.8	9.3285	63.26	0	202027648	2	9.0535	63.89	0	95560976	2.3	#N/A	62.22	#N/A	3215739648	1.5	9.0994	63.08	0	292169216	2.4	9.1296	62.76	0	207157024	2.4	8.5116	63.02	0	485935200	0.7	9.1796	63.64	0	80425448	2.9	9.1059
KDTVIKPLLVEPEGLEK	P01023	Alpha-2-macroglobulin OS=Homo sapiens OX=9606 GN=A2M PE=1 SV=3	A2M	1	954.556	2	67.97	#N/A	9.1772	71.57	0	0	0	9.7981	71.04	0	5481	0.5	9.3946	70.83	0	4408230	1.6	#N/A	69.49	#N/A	19856902	1.4	9.1777	71.78	0	3746174	1.7	9.3634	70.47	0	2046383	0.9	9.1524	70.73	0	2377561	0.1	9.5893	70.67	0	1123393	#N/A	8.8798
KDTVIKPLLVEPEGLEK	P01023	Alpha-2-macroglobulin OS=Homo sapiens OX=9606 GN=A2M PE=1 SV=3	A2M	1	636.707	3	67.97	2.4	9.1772	71.57	0	46877412	1.4	9.7981	71.04	0	51825840	2.1	9.3946	70.83	0	200660784	2.4	#N/A	69.49	#N/A	612513216	1.8	9.1777	71.78	0	179099552	1.9	9.3634	70.47	0	141436688	2.2	9.1524	70.73	0	85284080	2	9.5893	70.67	0	88103832	1.6	8.8798
KDTVIKPLLVEPEGLEK	P01023	Alpha-2-macroglobulin OS=Homo sapiens OX=9606 GN=A2M PE=1 SV=3	A2M	1	477.782	4	67.97	2	9.1772	71.57	0	15040262	2.4	9.7981	71.04	0	12402725	2.1	9.3946	70.83	0	52962796	1.9	#N/A	69.49	#N/A	190353072	-0.5	9.1777	71.78	0	70452096	2.2	9.3634	70.47	0	38147580	2	9.1524	70.73	0	19761218	2.1	9.5893	70.67	0	28905760	-1.5	8.8798
DTVIKPLLVEPEGLEK	P01023	Alpha-2-macroglobulin OS=Homo sapiens OX=9606 GN=A2M PE=1 SV=3	A2M	0	890.509	2	83.54	-0.4	9.9809	87.85	0	5737754	2.8	9.1008	84.52	0	98836336	1.8	9.2055	87.21	0	18375358	3	#N/A	84.33	#N/A	193292736	2.6	9.3825	87.21	0	27676656	3.6	9.0408	87.02	0	27776676	3.6	8.6807	84.14	0	346007936	2.1	9.3668	86.89	0	23986564	2.8	8.9405
DTVIKPLLVEPEGLEK	P01023	Alpha-2-macroglobulin OS=Homo sapiens OX=9606 GN=A2M PE=1 SV=3	A2M	0	594.008	3	83.54	2.9	9.9809	87.85	0	22337074	2	9.1008	84.52	0	518829568	2.9	9.2055	87.21	0	97925240	2.5	#N/A	84.33	#N/A	1190020736	2.1	9.3825	87.21	0	94425144	3.4	9.0408	87.02	0	54924928	2.7	8.6807	84.14	0	679545344	2.7	9.3668	86.89	0	43715436	2.7	8.9405
AIGYLNTGYQR	P01023	Alpha-2-macroglobulin OS=Homo sapiens OX=9606 GN=A2M PE=1 SV=3	A2M	0	628.325	2	48.78	1.9	8.2618	48.03	0	3246914816	1.2	8.4297	47.14	0	3065077248	1.4	8.3506	47.23	0	3538038784	2.4	#N/A	50.47	#N/A	8386596352	1.7	8.4783	47.31	0	2290961152	2.3	8.342	46.96	0	1371812864	1.8	8.3459	46.66	0	3900492288	1.9	8.379	46.86	0	3310505984	2.2	8.4925
HYDGSYSTFGER	P01023	Alpha-2-macroglobulin OS=Homo sapiens OX=9606 GN=A2M PE=1 SV=3	A2M	0	709.802	2	30.56	2.1	9.2911	31.19	0	317146624	1.8	9.1624	31.58	0	882846784	1.7	9.1907	32.01	0	947206272	2.5	#N/A	31.25	#N/A	388151744	2.3	9.2455	30.99	0	383404736	2.6	9.256	30.7	0	314913632	2.3	8.9235	31.5	0	931348480	2.2	9.2211	31	0	244119888	2.9	9.0353
HYDGSYSTFGER	P01023	Alpha-2-macroglobulin OS=Homo sapiens OX=9606 GN=A2M PE=1 SV=3	A2M	0	473.537	3	30.56	1.9	9.2911	31.19	0	323772416	1.2	9.1624	31.58	0	490193152	1.2	9.1907	32.01	0	750443968	2.2	#N/A	31.25	#N/A	262383920	2.6	9.2455	30.99	0	248290192	2.4	9.256	30.7	0	199725392	2.1	8.9235	31.5	0	597561856	2.2	9.2211	31	0	287836832	1.1	9.0353
DNSVHWERPQKPK	P01023	Alpha-2-macroglobulin OS=Homo sapiens OX=9606 GN=A2M PE=1 SV=3	A2M	0	810.916	2	20.43	#N/A	2.9226	#N/A	0.0142	#N/A	#N/A	0.7497	#N/A	0.9086	#N/A	#N/A	-0.4417	#N/A	0.9086	#N/A	6.6	#N/A	21.29	#N/A	283419	#N/A	-0.4681	#N/A	0.9087	#N/A	#N/A	1.2645	#N/A	0.542	#N/A	#N/A	1.7521	#N/A	0.2463	#N/A	0.1	5.1427	18.6	0	24460	#N/A	0.5293
DNSVHWERPQKPK	P01023	Alpha-2-macroglobulin OS=Homo sapiens OX=9606 GN=A2M PE=1 SV=3	A2M	0	540.946	3	20.43	#N/A	2.9226	#N/A	0.0142	#N/A	#N/A	0.7497	#N/A	0.9086	#N/A	#N/A	-0.4417	#N/A	0.9086	#N/A	2.4	#N/A	21.29	#N/A	5162569	#N/A	-0.4681	#N/A	0.9087	#N/A	#N/A	1.2645	#N/A	0.542	#N/A	#N/A	1.7521	#N/A	0.2463	#N/A	2	5.1427	18.6	0	11411506	#N/A	0.5293
QQNAQGGFSSTQDTVVALHALSK	P01023	Alpha-2-macroglobulin OS=Homo sapiens OX=9606 GN=A2M PE=1 SV=3	A2M	0	1194.1	2	71.83	#N/A	0.2538	#N/A	0.9086	#N/A	#N/A	0.0656	#N/A	0.9086	#N/A	#N/A	9.8376	72.42	0	0	-6.2	#N/A	72.01	#N/A	84201	0	6.8757	71.93	0	3561	-1.8	7.0395	71.62	0	61107	#N/A	7.7162	72	0	0	#N/A	7.3711	72.15	0	0	-13	9.6459
QQNAQGGFSSTQDTVVALHALSK	P01023	Alpha-2-macroglobulin OS=Homo sapiens OX=9606 GN=A2M PE=1 SV=3	A2M	0	796.403	3	71.83	#N/A	0.2538	#N/A	0.9086	#N/A	#N/A	0.0656	#N/A	0.9086	#N/A	2.5	9.8376	72.42	0	50012396	0.6	#N/A	72.01	#N/A	17957	1.7	6.8757	71.93	0	43592612	2.3	7.0395	71.62	0	50229752	3.4	7.7162	72	0	17781450	2.3	7.3711	72.15	0	29903328	1.4	9.6459
QQNAQGGFSSTQDTVVALHALSK	P01023	Alpha-2-macroglobulin OS=Homo sapiens OX=9606 GN=A2M PE=1 SV=3	A2M	0	597.554	4	71.83	#N/A	0.2538	#N/A	0.9086	#N/A	#N/A	0.0656	#N/A	0.9086	#N/A	2.6	9.8376	72.42	0	1867475	#N/A	#N/A	72.01	#N/A	0	-3.4	6.8757	71.93	0	953326	-1.5	7.0395	71.62	0	3246177	2.4	7.7162	72	0	3019529	0.9	7.3711	72.15	0	445071	0.4	9.6459
AAQVTIQSSGTFSSK	P01023	Alpha-2-macroglobulin OS=Homo sapiens OX=9606 GN=A2M PE=1 SV=3	A2M	0	756.389	2	41.94	0.2	9.6657	42.62	0	125537168	-1.1	9.4735	44.26	0	252310752	2.2	9.6207	43.48	0	45886244	1.9	#N/A	42.44	#N/A	54890692	1.2	9.557	42.59	0	45587792	1.4	9.7667	41.85	0	33930024	2	9.3076	41.55	0	83087712	2.5	9.5171	41.72	0	72237568	1.7	9.1474
SASNMAIVDVK	P01023	Alpha-2-macroglobulin OS=Homo sapiens OX=9606 GN=A2M PE=1 SV=3	A2M	0	567.795	2	46.38	1.2	7.077	48.38	0	64604960	0	6.4125	47.62	0	19302158	1.1	6.2992	47.85	0	83414608	2.4	#N/A	49.05	#N/A	411596608	0.6	8.6829	47.62	0	16214469	1.4	9.0834	47.62	0	42737584	1.7	8.5	46.99	0	71318760	1.1	8.9425	47.25	0	60936788	3.2	5.7105
SASNMAIVDVK	P01023	Alpha-2-macroglobulin OS=Homo sapiens OX=9606 GN=A2M PE=1 SV=3	A2M	0	575.792	2	32.31	-1.3	7.1354	34.11	0	200685520	-2.4	8.5827	33.48	0	167804560	-2.9	8.4485	33.79	0	602966784	-3.5	#N/A	33.94	#N/A	77772624	-0.8	7.2785	33.75	0	93832880	-2.2	6.9883	33.57	0	134922992	0.2	7.4152	33.21	0	390470144	-3.7	6.6118	33.53	0	491852480	#N/A	1.8918
TEVSSNHVLIYLDK	P01023	Alpha-2-macroglobulin OS=Homo sapiens OX=9606 GN=A2M PE=1 SV=3	A2M	0	809.428	2	61.97	#N/A	1.1193	#N/A	0.6574	#N/A	-0.7	7.2005	63.67	0	7384424	0.2	9.5044	63.34	0	99754288	-0.1	#N/A	63.57	#N/A	33292306	0.2	9.5964	63.28	0	103775712	0	9.3428	63.03	0	145602432	-3.3	6.5351	63.3	0	53562416	-1.3	9.7743	63.14	0	45916820	-0.5	9.1283
TEVSSNHVLIYLDK	P01023	Alpha-2-macroglobulin OS=Homo sapiens OX=9606 GN=A2M PE=1 SV=3	A2M	0	539.954	3	61.97	#N/A	1.1193	#N/A	0.6574	#N/A	1.3	7.2005	63.67	0	31375884	1.1	9.5044	63.34	0	391360608	0.1	#N/A	63.57	#N/A	77796224	1.4	9.5964	63.28	0	251738848	1.6	9.3428	63.03	0	397907616	0.3	6.5351	63.3	0	45764024	1	9.7743	63.14	0	132424752	1.7	9.1283
KLVLSSEK	P01024	Complement C3 OS=Homo sapiens OX=9606 GN=C3 PE=1 SV=2	C3	1	903.551	1	20.19	-4.8	8.7698	18.7	0	530274	1.9	8.633	17.94	0	81553136	0	8.87	18.32	0	18360880	#N/A	#N/A	20.02	#N/A	0	2.6	9.0983	18.64	0	10510972	3	8.7541	18.35	0	8681834	2.5	8.1693	16.21	0	308440992	2.7	8.8539	18.18	0	19887884	#N/A	8.705
KLVLSSEK	P01024	Complement C3 OS=Homo sapiens OX=9606 GN=C3 PE=1 SV=2	C3	1	452.279	2	20.19	0.9	8.7698	18.7	0	693216576	0.8	8.633	17.94	0	1217282432	0.3	8.87	18.32	0	1066913856	1.3	#N/A	20.02	#N/A	181415456	0.7	9.0983	18.64	0	794906176	0.7	8.7541	18.35	0	965497664	1.9	8.1693	16.21	0	6084684800	1.3	8.8539	18.18	0	1150562944	0.7	8.705
TIYTPGSTVLYR	P01024	Complement C3 OS=Homo sapiens OX=9606 GN=C3 PE=1 SV=2	C3	0	685.869	2	62.97	2.4	9.2972	67.19	0	99153064	2	8.7955	66.39	0	999066496	1.9	8.793	66.16	0	1037478720	2.3	#N/A	66.18	#N/A	515406976	2.5	8.8692	66.11	0	673501056	2.5	8.4597	65.98	0	1665550720	2.9	8.6683	66.11	0	812723584	2	9.1162	66.05	0	475302784	2.8	8.8983
TIYTPGSTVLYR	P01024	Complement C3 OS=Homo sapiens OX=9606 GN=C3 PE=1 SV=2	C3	0	457.582	3	62.97	2.2	9.2972	67.19	0	5986908	3.3	8.7955	66.39	0	3010503	0.9	8.793	66.16	0	1651197	0.6	#N/A	66.18	#N/A	2226736	0.1	8.8692	66.11	0	2616162	3.8	8.4597	65.98	0	33912528	2.8	8.6683	66.11	0	5952133	2.8	9.1162	66.05	0	3320997	1.7	8.8983
IFTVNHK	P01024	Complement C3 OS=Homo sapiens OX=9606 GN=C3 PE=1 SV=2	C3	0	858.483	1	20.8	#N/A	-0.2985	#N/A	0.9086	#N/A	#N/A	2.8591	#N/A	0.0172	#N/A	#N/A	1.4068	#N/A	0.44	#N/A	-5.9	#N/A	23.47	#N/A	138183	#N/A	-0.5799	#N/A	0.9194	#N/A	#N/A	2.2528	#N/A	0.0862	#N/A	#N/A	0.033	#N/A	0.9086	#N/A	#N/A	-0.788	#N/A	0.9617	#N/A	#N/A	-0.4265
TVMVNIENPEGIPVK	P01024	Complement C3 OS=Homo sapiens OX=9606 GN=C3 PE=1 SV=2	C3	0	820.44	2	76.74	-2.3	5.8234	73.75	0	3073647	-0.3	6.1322	73.19	0	8790746	2.2	6.8557	73.13	0	16847272	2.4	#N/A	73.1	#N/A	22284788	1.8	9.0803	73	0	17867438	2.3	9.4088	72.68	0	24681784	3.7	6.827	72.74	0	13723702	0.6	9.0514	72.91	0	12612451	2.2	9.1591
TVMVNIENPEGIPVK	P01024	Complement C3 OS=Homo sapiens OX=9606 GN=C3 PE=1 SV=2	C3	0	547.296	3	76.74	3.3	5.8234	73.75	0	6926374	3.7	6.1322	73.19	0	12462054	6.7	6.8557	73.13	0	28082432	-1.6	#N/A	73.1	#N/A	1326477	4.7	9.0803	73	0	15905167	3.2	9.4088	72.68	0	26752898	5.6	6.827	72.74	0	5554194	5.5	9.0514	72.91	0	23326354	2	9.1591
TVMVNIENPEGIPVK	P01024	Complement C3 OS=Homo sapiens OX=9606 GN=C3 PE=1 SV=2	C3	0	828.437	2	70.33	-3.5	3.3406	73.66	0.0037	215645	-2.4	5.5384	72.16	0	4506937	1.6	9.6305	72.07	0	31780920	-1.4	#N/A	72.22	#N/A	39261324	2.2	9.8383	71.79	0	34605332	1.9	9.2171	71.6	0	72216904	-1.5	5.2667	71.85	0	9433385	0.6	9.778	72.03	0	14744766	1.8	9.4412
TVMVNIENPEGIPVK	P01024	Complement C3 OS=Homo sapiens OX=9606 GN=C3 PE=1 SV=2	C3	0	552.627	3	70.33	0	3.3406	73.66	0.0037	899934	-6.7	5.5384	72.16	0	57875	-1.4	9.6305	72.07	0	1261471	-3.9	#N/A	72.22	#N/A	19493	0.5	9.8383	71.79	0	3917790	2.6	9.2171	71.6	0	6580334	-0.5	5.2667	71.85	0	5848117	-1	9.778	72.03	0	838926	0.3	9.4412
FYYIYNEK	P01024	Complement C3 OS=Homo sapiens OX=9606 GN=C3 PE=1 SV=2	C3	0	1139.54	1	54.87	3.1	8.7249	57.82	0	5119636	1	8.9416	57.17	0	968257	-5.4	8.7475	57.21	0	996371	-4.1	#N/A	57.41	#N/A	550243	-2.6	8.6773	57.13	0	725868	1.3	8.572	56.75	0	6413536	-0.6	8.4504	56.53	0	1260664	3.7	8.8144	56.57	0	369948	-0.8	8.546
FYYIYNEK	P01024	Complement C3 OS=Homo sapiens OX=9606 GN=C3 PE=1 SV=2	C3	0	570.274	2	54.87	1.9	8.7249	57.82	0	299839296	1.9	8.9416	57.17	0	549747200	0.5	8.7475	57.21	0	396223744	0.4	#N/A	57.41	#N/A	241762832	2	8.6773	57.13	0	296055360	2.2	8.572	56.75	0	1121829248	1.7	8.4504	56.53	0	384687936	3	8.8144	56.57	0	223481984	1.7	8.546
GLEVTITAR	P01024	Complement C3 OS=Homo sapiens OX=9606 GN=C3 PE=1 SV=2	C3	0	480.28	2	51.18	#N/A	1.6101	#N/A	0.3169	#N/A	#N/A	2.1393	#N/A	0.1119	#N/A	#N/A	1.8584	#N/A	0.2014	#N/A	3.3	#N/A	53.96	#N/A	586048	#N/A	0.97	#N/A	0.7859	#N/A	#N/A	0.4646	#N/A	0.9086	#N/A	#N/A	1.5294	#N/A	0.3624	#N/A	3.1	5.2047	53.39	0	815664	#N/A	1.6743
ISLPESLK	P01024	Complement C3 OS=Homo sapiens OX=9606 GN=C3 PE=1 SV=2	C3	0	443.766	2	56.44	2	8.4451	60.19	0	1072597312	1.6	8.5511	59.49	0	1365321216	1.4	8.4206	59.44	0	1479861120	2	#N/A	59.59	#N/A	1380327552	1.2	8.4999	59.24	0	1148038656	1.3	8.2131	58.97	0	2539921664	1.7	8.775	57.23	0	67709008	1.4	8.5367	58.92	0	1008028928	1.1	8.5777
IPIEDGSGEVVLSR	P01024	Complement C3 OS=Homo sapiens OX=9606 GN=C3 PE=1 SV=2	C3	0	735.894	2	60.39	-0.1	7.5329	64.52	0	21547410	0.7	7.4662	63.84	0	41139000	1.6	9.2064	63.86	0	98150440	1.4	#N/A	63.45	#N/A	228894912	2.1	8.6837	63.77	0	279471520	2.4	8.5491	63.25	0	551928000	2.5	8.7984	63.46	0	213972192	1.5	8.7351	63.42	0	169420144	2	8.5833
IPIEDGSGEVVLSR	P01024	Complement C3 OS=Homo sapiens OX=9606 GN=C3 PE=1 SV=2	C3	0	490.931	3	60.39	#N/A	7.5329	64.52	0	0	-3.1	7.4662	63.84	0	457743	0.6	9.2064	63.86	0	8601323	0.7	#N/A	63.45	#N/A	5413518	2.7	8.6837	63.77	0	923173	6.1	8.5491	63.25	0	13764954	3.9	8.7984	63.46	0	22500708	0.5	8.7351	63.42	0	3717004	-1	8.5833
IPIEDGSGEVVLSRK	P01024	Complement C3 OS=Homo sapiens OX=9606 GN=C3 PE=1 SV=2	C3	1	799.941	2	52.43	#N/A	0.385	#N/A	0.9086	#N/A	0.2	3.6882	53.99	0.001	1625837	-4.5	7.7851	54	0	669047	-3	#N/A	54.27	#N/A	309441	-1.3	5.3054	54.06	0	641309	2.7	9.2303	53.67	0	1348852	-0.9	8.9436	53.37	0	5195181	-11	3.5346	53.76	0.0019	122209	#N/A	1.5552
IPIEDGSGEVVLSRK	P01024	Complement C3 OS=Homo sapiens OX=9606 GN=C3 PE=1 SV=2	C3	1	533.63	3	52.43	#N/A	0.385	#N/A	0.9086	#N/A	-0.9	3.6882	53.99	0.001	87004640	-0.6	7.7851	54	0	95858520	0.3	#N/A	54.27	#N/A	100505304	-0.1	5.3054	54.06	0	55786040	1	9.2303	53.67	0	103873600	-0.5	8.9436	53.37	0	190693408	-0.7	3.5346	53.76	0.0019	67804184	#N/A	1.5552
KVLLDGVQNPR	P01024	Complement C3 OS=Homo sapiens OX=9606 GN=C3 PE=1 SV=2	C3	1	619.864	2	36.07	#N/A	1.7561	#N/A	0.2446	#N/A	-2.1	6.3131	37.85	0	2326386	#N/A	1.0854	#N/A	0.6858	#N/A	-1.3	#N/A	36.1	#N/A	48030	#N/A	2.178	#N/A	0.1026	#N/A	0.6	5.1948	33.56	0	14752542	-0.1	7.219	37.43	0	22922566	#N/A	1.3791	#N/A	0.4589	#N/A	#N/A	1.4926
KVLLDGVQNPR	P01024	Complement C3 OS=Homo sapiens OX=9606 GN=C3 PE=1 SV=2	C3	1	413.579	3	36.07	#N/A	1.7561	#N/A	0.2446	#N/A	-2.9	6.3131	37.85	0	6426351	#N/A	1.0854	#N/A	0.6858	#N/A	-1.3	#N/A	36.1	#N/A	27055646	#N/A	2.178	#N/A	0.1026	#N/A	1	5.1948	33.56	0	34428620	1.4	7.219	37.43	0	13587057	#N/A	1.3791	#N/A	0.4589	#N/A	#N/A	1.4926
VLLDGVQNPR	P01024	Complement C3 OS=Homo sapiens OX=9606 GN=C3 PE=1 SV=2	C3	0	1110.63	1	44.33	1.5	9.1995	46.12	0	128753	-18.3	9.3959	45.59	0	37587	-2.5	9.4407	45.7	0	30247	-4.1	#N/A	44.55	#N/A	277945	-1.1	9.3682	45.93	0	64557	-13.4	9.241	45.51	0	39538	#N/A	8.7788	45.13	0	0	#N/A	9.2447	45.38	0	0	-0.7	9.17
VLLDGVQNPR	P01024	Complement C3 OS=Homo sapiens OX=9606 GN=C3 PE=1 SV=2	C3	0	555.817	2	44.33	0.9	9.1995	46.12	0	89109048	1.6	9.3959	45.59	0	169000000	0.3	9.4407	45.7	0	92644160	0	#N/A	44.55	#N/A	455342080	1	9.3682	45.93	0	98764872	2	9.241	45.51	0	184806000	2.9	8.7788	45.13	0	117934928	1.6	9.2447	45.38	0	64202156	1.2	9.17
SGIPIVTSPYQIHFTK	P01024	Complement C3 OS=Homo sapiens OX=9606 GN=C3 PE=1 SV=2	C3	0	894.488	2	85.44	#N/A	1.4446	#N/A	0.4152	#N/A	#N/A	-0.3199	#N/A	0.9086	#N/A	#N/A	1.6181	#N/A	0.3126	#N/A	-1.2	#N/A	86.47	#N/A	13475612	2.9	10.0777	85.12	0	3109602	1.9	10.0507	85.08	0	7546844	#N/A	-0.9923	#N/A	1	#N/A	-2.5	7.4647	84.12	0	2048352	#N/A	1.8814
SGIPIVTSPYQIHFTK	P01024	Complement C3 OS=Homo sapiens OX=9606 GN=C3 PE=1 SV=2	C3	0	596.661	3	85.44	#N/A	1.4446	#N/A	0.4152	#N/A	#N/A	-0.3199	#N/A	0.9086	#N/A	#N/A	1.6181	#N/A	0.3126	#N/A	-3.1	#N/A	86.47	#N/A	1933958	2.8	10.0777	85.12	0	37515128	2.7	10.0507	85.08	0	81643120	#N/A	-0.9923	#N/A	1	#N/A	-1.1	7.4647	84.12	0	25227800	#N/A	1.8814
SGIPIVTSPYQIHFTK	P01024	Complement C3 OS=Homo sapiens OX=9606 GN=C3 PE=1 SV=2	C3	0	447.748	4	85.44	#N/A	1.4446	#N/A	0.4152	#N/A	#N/A	-0.3199	#N/A	0.9086	#N/A	#N/A	1.6181	#N/A	0.3126	#N/A	-1	#N/A	86.47	#N/A	2252197	-3.5	10.0777	85.12	0	156071	-4.2	10.0507	85.08	0	124165	#N/A	-0.9923	#N/A	1	#N/A	-3.5	7.4647	84.12	0	840127	#N/A	1.8814
VPVAVQGEDTVQSLTQGDGVAK	P01024	Complement C3 OS=Homo sapiens OX=9606 GN=C3 PE=1 SV=2	C3	0	1099.57	2	72.18	#N/A	-0.0739	#N/A	0.9086	#N/A	#N/A	-0.7432	#N/A	0.952	#N/A	1.5	9.6472	73.36	0	19876772	2.5	#N/A	73.45	#N/A	1234250	2.7	9.5394	73.18	0	32627690	2	9.0576	74.87	0	13665771	2.1	7.5274	73.11	0	3444126	1.6	9.502	72.96	0	13954312	2.3	9.2766
VPVAVQGEDTVQSLTQGDGVAK	P01024	Complement C3 OS=Homo sapiens OX=9606 GN=C3 PE=1 SV=2	C3	0	733.381	3	72.18	#N/A	-0.0739	#N/A	0.9086	#N/A	#N/A	-0.7432	#N/A	0.952	#N/A	1.1	9.6472	73.36	0	118446840	0.9	#N/A	73.45	#N/A	70595568	1.6	9.5394	73.18	0	198331552	2.2	9.0576	74.87	0	93175016	2.1	7.5274	73.11	0	25941712	1.1	9.502	72.96	0	69587088	1.6	9.2766
VPVAVQGEDTVQSLTQGDGVAK	P01024	Complement C3 OS=Homo sapiens OX=9606 GN=C3 PE=1 SV=2	C3	0	550.288	4	72.18	#N/A	-0.0739	#N/A	0.9086	#N/A	#N/A	-0.7432	#N/A	0.952	#N/A	-0.4	9.6472	73.36	0	14989945	2.3	#N/A	73.45	#N/A	6457561	0.5	9.5394	73.18	0	3122434	-0.2	9.0576	74.87	0	2117132	2.2	7.5274	73.11	0	13240750	0.3	9.502	72.96	0	25243844	2.3	9.2766
LSINTHPSQKPLSITVR	P01024	Complement C3 OS=Homo sapiens OX=9606 GN=C3 PE=1 SV=2	C3	0	946.042	2	54.78	#N/A	0.0266	#N/A	0.9086	#N/A	-0.6	4.2632	53.29	0.0001	3369778	#N/A	5.8136	53.17	0	0	#N/A	#N/A	53.36	#N/A	0	#N/A	4.5721	53.24	0	0	#N/A	3.9663	52.82	0.0004	0	#N/A	0.5046	#N/A	0.9086	#N/A	2.3	3.7273	52.79	0.0009	2122393	#N/A	1.4565
LSINTHPSQKPLSITVR	P01024	Complement C3 OS=Homo sapiens OX=9606 GN=C3 PE=1 SV=2	C3	0	631.03	3	54.78	#N/A	0.0266	#N/A	0.9086	#N/A	-1.3	4.2632	53.29	0.0001	21081710	-3.7	5.8136	53.17	0	19650926	-4.5	#N/A	53.36	#N/A	22565908	-3.4	4.5721	53.24	0	18731860	-4.9	3.9663	52.82	0.0004	42579900	#N/A	0.5046	#N/A	0.9086	#N/A	-5	3.7273	52.79	0.0009	19862880	#N/A	1.4565
LSINTHPSQKPLSITVR	P01024	Complement C3 OS=Homo sapiens OX=9606 GN=C3 PE=1 SV=2	C3	0	473.524	4	54.78	#N/A	0.0266	#N/A	0.9086	#N/A	-2.9	4.2632	53.29	0.0001	27705400	0.8	5.8136	53.17	0	113797424	-0.3	#N/A	53.36	#N/A	73900048	-0.6	4.5721	53.24	0	22899570	0.6	3.9663	52.82	0.0004	68265344	#N/A	0.5046	#N/A	0.9086	#N/A	-0.7	3.7273	52.79	0.0009	40301708	#N/A	1.4565
LSINTHPSQK	P01024	Complement C3 OS=Homo sapiens OX=9606 GN=C3 PE=1 SV=2	C3	0	562.807	2	22.51	#N/A	-0.8811	#N/A	0.9824	#N/A	#N/A	2.8132	#N/A	0.0197	#N/A	2.7	4.3388	20.9	0.0001	139693200	2.5	#N/A	21.24	#N/A	198642848	1.9	3.5222	23.02	0.0019	8127629	-1	4.2081	22.45	0.0001	27367966	#N/A	1.9742	#N/A	0.1596	#N/A	4.3	3.9035	20.71	0.0005	78508336	#N/A	1.398
KQELSEAEQATR	P01024	Complement C3 OS=Homo sapiens OX=9606 GN=C3 PE=1 SV=2	C3	1	695.352	2	18.7	1.9	8.5759	16.42	0	1299908864	5.6	9.4279	17.83	0	122460880	1.2	8.606	15.96	0	4184888320	1.7	#N/A	16.64	#N/A	3372798208	1.7	8.6325	16.44	0	1989594752	2	8.4874	16.08	0	2700449024	1.6	8.365	15.57	0	5392450048	6	9.7366	18.11	0	87903912	1.8	8.6988
KQELSEAEQATR	P01024	Complement C3 OS=Homo sapiens OX=9606 GN=C3 PE=1 SV=2	C3	1	463.904	3	18.7	1.6	8.5759	16.42	0	2104314880	-0.1	9.4279	17.83	0	12444102	0.6	8.606	15.96	0	3980047104	1.3	#N/A	16.64	#N/A	4365537792	1.7	8.6325	16.44	0	2715676672	1.6	8.4874	16.08	0	3076744960	1.3	8.365	15.57	0	5190111744	1.8	9.7366	18.11	0	27123718	1.8	8.6988
QELSEAEQATR	P01024	Complement C3 OS=Homo sapiens OX=9606 GN=C3 PE=1 SV=2	C3	0	631.305	2	22.8	1.1	9.6131	19.96	0	71243440	-1.3	9.3415	19.91	0	66143256	1.3	9.4664	19.65	0	193956992	1.7	#N/A	23.26	#N/A	4004073984	3	8.9023	20.15	0	90333088	2.1	8.9454	19.73	0	196507696	0.4	9.1266	19.82	0	141672656	2.6	9.045	19.61	0	159193312	1.7	8.9882
TELRPGETLNVNFLLR	P01024	Complement C3 OS=Homo sapiens OX=9606 GN=C3 PE=1 SV=2	C3	0	936.521	2	91.64	#N/A	-0.3018	#N/A	0.9086	#N/A	#N/A	-0.1594	#N/A	0.9086	#N/A	#N/A	-0.2741	#N/A	0.9086	#N/A	-0.1	#N/A	92.28	#N/A	3295	#N/A	-0.1656	#N/A	0.9086	#N/A	-10.5	3.1456	91.92	0.0071	364888	#N/A	0.39	#N/A	0.9086	#N/A	#N/A	-0.1657	#N/A	0.9086	#N/A	#N/A	-0.2095
YYTYLIMNK	P01024	Complement C3 OS=Homo sapiens OX=9606 GN=C3 PE=1 SV=2	C3	0	604.805	2	67.83	1.6	7.7375	71.67	0	19870810	4.9	3.2309	71.1	0.0053	31113970	#N/A	1.7146	#N/A	0.264	#N/A	2.4	#N/A	71.11	#N/A	23537818	1.6	7.5986	70.77	0	25540948	#N/A	0.9059	#N/A	0.8427	#N/A	1.8	7.4253	70.7	0	17819920	-0.1	5.1165	70.64	0	21851830	2	6.8606
YYTYLIMNK	P01024	Complement C3 OS=Homo sapiens OX=9606 GN=C3 PE=1 SV=2	C3	0	612.802	2	55.75	#N/A	2.6479	#N/A	0.0315	#N/A	#N/A	1.323	#N/A	0.4985	#N/A	#N/A	0.3421	#N/A	0.9086	#N/A	-6.8	#N/A	57.12	#N/A	52616	#N/A	0.8441	#N/A	0.9	#N/A	-4.2	4.8652	56.95	0	1637649	#N/A	-0.3029	#N/A	0.9086	#N/A	#N/A	1.2336	#N/A	0.5656	#N/A	#N/A	-0.1781
DSCVGSLVVK	P01024	Complement C3 OS=Homo sapiens OX=9606 GN=C3 PE=1 SV=2	C3	0	1063.55	1	46.41	-1.6	6.9957	48.81	0	2020	9.3	8.9128	48.14	0	238528	-1.8	8.9552	48.49	0	68344	8.3	#N/A	48.7	#N/A	279523	#N/A	6.854	48.44	0	0	0.2	8.853	48.21	0	310555	-4.6	8.786	47.82	0	478356	3.5	9.1807	47.93	0	105162	6.5	8.9927
DSCVGSLVVK	P01024	Complement C3 OS=Homo sapiens OX=9606 GN=C3 PE=1 SV=2	C3	0	532.276	2	46.41	0.3	6.9957	48.81	0	221990224	0.6	8.9128	48.14	0	203260192	1.8	8.9552	48.49	0	200042704	-0.9	#N/A	48.7	#N/A	112840280	0.7	6.854	48.44	0	159041376	2.3	8.853	48.21	0	313574112	0.5	8.786	47.82	0	207487616	0.6	9.1807	47.93	0	110536296	1.4	8.9927
SGQSEDRQPVPGQQMTLKIEGDHGAR	P01024	Complement C3 OS=Homo sapiens OX=9606 GN=C3 PE=1 SV=2	C3	2	941.126	3	44.84	#N/A	2.5463	#N/A	0.0415	#N/A	-5.9	3.9292	48.26	0.0004	6481076	#N/A	0.7256	#N/A	0.9086	#N/A	-5.5	#N/A	44.4	#N/A	1342205	#N/A	1.4123	#N/A	0.4363	#N/A	#N/A	2.521	#N/A	0.0444	#N/A	#N/A	1.9276	#N/A	0.1755	#N/A	#N/A	1.8111	#N/A	0.2206	#N/A	#N/A	0.8355
SGQSEDRQPVPGQQMTLK	P01024	Complement C3 OS=Homo sapiens OX=9606 GN=C3 PE=1 SV=2	C3	1	993.489	2	37.28	#N/A	0.6672	#N/A	0.9086	#N/A	-0.2	4.0706	36.83	0.0002	4103060	4.4	3.2145	36.77	0.0056	2347813	0.4	#N/A	36.91	#N/A	18559200	1.3	6.2073	36.68	0	9289812	0	5.2376	36.58	0	11438318	0.9	4.9603	35.95	0	33209406	0.3	3.948	36.8	0.0004	31845798	-1.4	3.3813
SGQSEDRQPVPGQQMTLK	P01024	Complement C3 OS=Homo sapiens OX=9606 GN=C3 PE=1 SV=2	C3	1	662.662	3	37.28	#N/A	0.6672	#N/A	0.9086	#N/A	0.8	4.0706	36.83	0.0002	85660496	1.3	3.2145	36.77	0.0056	157944656	1.3	#N/A	36.91	#N/A	141121968	1.5	6.2073	36.68	0	151692928	2	5.2376	36.58	0	139759376	1.8	4.9603	35.95	0	177874224	1.5	3.948	36.8	0.0004	141040368	0.3	3.3813
QPVPGQQMTLK	P01024	Complement C3 OS=Homo sapiens OX=9606 GN=C3 PE=1 SV=2	C3	0	613.832	2	40.04	-0.9	3.9697	41.44	0.0003	1010984448	-0.9	6.1849	41.06	0	5226921984	-1.3	7.5776	41.15	0	4790972928	-0.8	#N/A	41.16	#N/A	3045371136	#N/A	2.771	#N/A	0.0223	#N/A	-1.1	7.5249	40.93	0	4339385856	1.7	8.5116	38.23	0	130814344	-0.6	6.9599	38.61	0	55220524	-1	5.9994
QPVPGQQMTLK	P01024	Complement C3 OS=Homo sapiens OX=9606 GN=C3 PE=1 SV=2	C3	0	409.557	3	40.04	-1.9	3.9697	41.44	0.0003	27684892	0.1	6.1849	41.06	0	287456416	-1.6	7.5776	41.15	0	14078587	-3.8	#N/A	41.16	#N/A	47673900	#N/A	2.771	#N/A	0.0223	#N/A	-1.9	7.5249	40.93	0	30251206	-0.4	8.5116	38.23	0	14242811	-2.1	6.9599	38.61	0	4738188	0.4	5.9994
QPVPGQQMTLKIEGDHGAR	P01024	Complement C3 OS=Homo sapiens OX=9606 GN=C3 PE=1 SV=2	C3	1	693.353	3	34.5	#N/A	0.7388	#N/A	0.9086	#N/A	#N/A	2.0148	#N/A	0.1465	#N/A	#N/A	2.598	#N/A	0.0361	#N/A	4.4	#N/A	35.22	#N/A	4974818	#N/A	2.1351	#N/A	0.113	#N/A	#N/A	0.8464	#N/A	0.8977	#N/A	-4.2	3.3894	32.4	0.0031	14193818	#N/A	1.9655	#N/A	0.1625	#N/A	3.7	3.4131
QPVPGQQMTLKIEGDHGAR	P01024	Complement C3 OS=Homo sapiens OX=9606 GN=C3 PE=1 SV=2	C3	1	520.267	4	34.5	#N/A	0.7388	#N/A	0.9086	#N/A	#N/A	2.0148	#N/A	0.1465	#N/A	#N/A	2.598	#N/A	0.0361	#N/A	-2.2	#N/A	35.22	#N/A	28991328	#N/A	2.1351	#N/A	0.113	#N/A	#N/A	0.8464	#N/A	0.8977	#N/A	-3.8	3.3894	32.4	0.0031	205895584	#N/A	1.9655	#N/A	0.1625	#N/A	-5.6	3.4131
QPVPGQQMTLKIEGDHGAR	P01024	Complement C3 OS=Homo sapiens OX=9606 GN=C3 PE=1 SV=2	C3	1	688.021	3	49.51	#N/A	0.4751	#N/A	0.9086	#N/A	#N/A	-0.4529	#N/A	0.9087	#N/A	#N/A	-0.8662	#N/A	0.9791	#N/A	4.3	#N/A	50.4	#N/A	103645696	#N/A	0.5807	#N/A	0.9086	#N/A	#N/A	1.4609	#N/A	0.4048	#N/A	2	3.6429	46.55	0.0012	185097536	#N/A	0.5989	#N/A	0.9086	#N/A	1.8	4.1115
QPVPGQQMTLKIEGDHGAR	P01024	Complement C3 OS=Homo sapiens OX=9606 GN=C3 PE=1 SV=2	C3	1	516.268	4	49.51	#N/A	0.4751	#N/A	0.9086	#N/A	#N/A	-0.4529	#N/A	0.9087	#N/A	#N/A	-0.8662	#N/A	0.9791	#N/A	6	#N/A	50.4	#N/A	1691277	#N/A	0.5807	#N/A	0.9086	#N/A	#N/A	1.4609	#N/A	0.4048	#N/A	-4.2	3.6429	46.55	0.0012	450732352	#N/A	0.5989	#N/A	0.9086	#N/A	-1.3	4.1115
QPVPGQQMTLK	P01024	Complement C3 OS=Homo sapiens OX=9606 GN=C3 PE=1 SV=2	C3	0	621.829	2	28.15	0.7	8.336	26.05	0	481974624	0.9	8.3448	25.44	0	785560768	1.1	8.3127	25.92	0	801857088	1.6	#N/A	26.04	#N/A	892450816	2	8.2325	26.16	0	639305024	1.5	8.2573	25.88	0	549375616	1.6	7.9271	25.34	0	1418561664	1.4	8.237	25.62	0	646267712	0.9	8.2786
LTQSKIWDVVEK	P01024	Complement C3 OS=Homo sapiens OX=9606 GN=C3 PE=1 SV=2	C3	1	723.404	2	60.51	#N/A	1.6646	#N/A	0.2885	#N/A	#N/A	0.0162	#N/A	0.9086	#N/A	#N/A	1.8544	#N/A	0.203	#N/A	1.3	#N/A	59.21	#N/A	9270321	#N/A	0.5381	#N/A	0.9086	#N/A	-3.9	5.9922	58.39	0	62113332	0.8	8.7343	58.85	0	3791828	#N/A	2.1884	#N/A	0.1002	#N/A	#N/A	-0.8029
LTQSKIWDVVEK	P01024	Complement C3 OS=Homo sapiens OX=9606 GN=C3 PE=1 SV=2	C3	1	482.605	3	60.51	#N/A	1.6646	#N/A	0.2885	#N/A	#N/A	0.0162	#N/A	0.9086	#N/A	#N/A	1.8544	#N/A	0.203	#N/A	-4.8	#N/A	59.21	#N/A	375353984	#N/A	0.5381	#N/A	0.9086	#N/A	-7.1	5.9922	58.39	0	2505272832	2.1	8.7343	58.85	0	83909128	#N/A	2.1884	#N/A	0.1002	#N/A	#N/A	-0.8029
ADIGCTPGSGK	P01024	Complement C3 OS=Homo sapiens OX=9606 GN=C3 PE=1 SV=2	C3	0	531.748	2	18.69	3.1	8.5692	17.12	0	1105668608	2.4	9.0729	19.07	0	135917440	5.1	9.5063	18.24	0	43775752	2.4	#N/A	17.33	#N/A	1832391168	2.7	8.9078	17.54	0	200108128	4.4	8.7815	18.22	0	33753048	3.4	8.8833	17.78	0	77571080	0.2	9.2625	18.23	0	54177740	-2.1	9.0227
AELQCPQPAAR	P01024	Complement C3 OS=Homo sapiens OX=9606 GN=C3 PE=1 SV=2	C3	0	620.809	2	26.1	2.5	7.6353	26.87	0	135814848	1.2	3.0977	26.31	0.0083	103847000	1.3	4.4041	26.66	0.0001	102362568	2.5	#N/A	27.04	#N/A	129022200	2.6	7.3426	26.97	0	176499024	1.5	4.8039	26.59	0	40491732	1.5	5.3505	26.22	0	240237648	1.3	7.2497	26.36	0	155165104	1.8	5.486
FISLGEACKK	P01024	Complement C3 OS=Homo sapiens OX=9606 GN=C3 PE=1 SV=2	C3	1	576.808	2	38.4	2.7	5.9292	39.09	0	30989378	2.2	9.7018	37.98	0	85600304	3	7.4831	38.41	0	21190806	4.3	#N/A	39.32	#N/A	719546688	1.8	9.1311	38.6	0	37832220	2.4	7.385	38.24	0	48028576	3.4	9.6422	37.59	0	91473248	1.9	9.2797	37.97	0	31446568	3.3	7.6733
FISLGEACK	P01024	Complement C3 OS=Homo sapiens OX=9606 GN=C3 PE=1 SV=2	C3	0	1024.51	1	49.19	-9	8.52	52.29	0	488989440	-9.5	8.6802	51.59	0	464674016	-8.8	8.7927	51.62	0	151198432	-7.8	#N/A	51.78	#N/A	212721712	-9	8.7293	51.51	0	277624864	-8.9	8.5947	51.38	0	102752448	-9.2	8.3321	51.22	0	437589344	-9.3	7.3389	51.37	0	144337856	-8.5	8.7759
FISLGEACK	P01024	Complement C3 OS=Homo sapiens OX=9606 GN=C3 PE=1 SV=2	C3	0	512.76	2	49.19	-1.1	8.52	52.29	0	514673152	0.2	8.6802	51.59	0	842658624	0.9	8.7927	51.62	0	566387328	1.3	#N/A	51.78	#N/A	795922624	0.6	8.7293	51.51	0	559614912	1.6	8.5947	51.38	0	764393408	0.4	8.3321	51.22	0	964698560	0.3	7.3389	51.37	0	312829280	-0.2	8.7759
KVFLDCCNYITELRR	P01024	Complement C3 OS=Homo sapiens OX=9606 GN=C3 PE=1 SV=2	C3	2	663.001	3	67.23	#N/A	0.9738	#N/A	0.7824	#N/A	#N/A	1.4864	#N/A	0.389	#N/A	#N/A	1.3677	#N/A	0.4666	#N/A	2	#N/A	67.08	#N/A	2687053	0.9	3.0783	66.07	0.0088	14031894	#N/A	-0.052	#N/A	0.9086	#N/A	#N/A	1.0009	#N/A	0.7588	#N/A	#N/A	0.537	#N/A	0.9086	#N/A	#N/A	0.7281
ASHLGLAR	P01024	Complement C3 OS=Homo sapiens OX=9606 GN=C3 PE=1 SV=2	C3	0	412.74	2	19.96	1.6	8.4588	16.73	0	689700800	0.9	8.192	15.84	0	2357994240	0.5	8.2873	16.21	0	1731861888	1	#N/A	17.16	#N/A	869002304	1.6	8.2082	16.65	0	1115361408	1.4	8.3267	16.43	0	703524672	1	7.9352	15.68	0	4027992320	1.7	8.2085	16.21	0	1096225920	1.2	8.6654
SNLDEDIIAEENIVSR	P01024	Complement C3 OS=Homo sapiens OX=9606 GN=C3 PE=1 SV=2	C3	0	908.95	2	82.68	#N/A	1.0555	#N/A	0.7111	#N/A	#N/A	2.2478	#N/A	0.0873	#N/A	#N/A	0.8618	#N/A	0.884	#N/A	-0.5	#N/A	80.32	#N/A	10481458	#N/A	2.4187	#N/A	0.0577	#N/A	#N/A	1.333	#N/A	0.4912	#N/A	#N/A	2.0774	#N/A	0.1282	#N/A	#N/A	0.9549	#N/A	0.7987	#N/A	3.5	3.061
VELLHNPAFCSLATTK	P01024	Complement C3 OS=Homo sapiens OX=9606 GN=C3 PE=1 SV=2	C3	0	900.969	2	74.34	#N/A	-0.1203	#N/A	0.9086	#N/A	#N/A	-0.6279	#N/A	0.9284	#N/A	#N/A	2.7702	#N/A	0.0223	#N/A	-3.9	#N/A	73.8	#N/A	169786	6.7	3.9362	75.13	0.0004	7195728	5.7	4.9437	74.99	0	26141828	#N/A	-0.5933	#N/A	0.9218	#N/A	#N/A	-0.3341	#N/A	0.9086	#N/A	0	3.2538
VELLHNPAFCSLATTK	P01024	Complement C3 OS=Homo sapiens OX=9606 GN=C3 PE=1 SV=2	C3	0	600.982	3	74.34	#N/A	-0.1203	#N/A	0.9086	#N/A	#N/A	-0.6279	#N/A	0.9284	#N/A	#N/A	2.7702	#N/A	0.0223	#N/A	-2.3	#N/A	73.8	#N/A	13966284	2.9	3.9362	75.13	0.0004	32011170	2.2	4.9437	74.99	0	46430176	#N/A	-0.5933	#N/A	0.9218	#N/A	#N/A	-0.3341	#N/A	0.9086	#N/A	2.3	3.2538
RHQQTVTIPPK	P01024	Complement C3 OS=Homo sapiens OX=9606 GN=C3 PE=1 SV=2	C3	1	435.586	3	20.03	#N/A	-2.8195	#N/A	1	#N/A	#N/A	-0.5966	#N/A	0.9223	#N/A	#N/A	0.8428	#N/A	0.9011	#N/A	7.5	#N/A	20.22	#N/A	1421929	#N/A	-2.0093	#N/A	1	#N/A	#N/A	-1.5212	#N/A	1	#N/A	4.8	4.7625	18.97	0	2761284	#N/A	-1.0531	#N/A	1	#N/A	#N/A	-2.1033
HQQTVTIPPK	P01024	Complement C3 OS=Homo sapiens OX=9606 GN=C3 PE=1 SV=2	C3	0	574.825	2	26.79	1.9	9.0767	25.48	0	216854864	1.1	5.8876	25.24	0	802315584	1.2	4.4848	25.36	0	628020288	1.5	#N/A	25.73	#N/A	598871296	2	8.5794	26.63	0	163141136	1.8	7.6483	25.51	0	842117248	1.9	8.9167	24.71	0	759442624	1.5	7.5697	25.4	0	657216448	2	7.2753
SSLSVPYVIVPLK	P01024	Complement C3 OS=Homo sapiens OX=9606 GN=C3 PE=1 SV=2	C3	0	701.421	2	98.58	#N/A	2.4403	#N/A	0.0547	#N/A	2.4	7.8303	95.77	0	23624538	3	9.7909	95.66	0	64573676	3.5	#N/A	95.67	#N/A	24025344	3.1	9.4459	95.51	0	125128240	2.7	9.4518	95.41	0	171272432	4.1	7.393	95.65	0	33968584	3	9.5928	95.61	0	54014916	2.5	7.7268
SSLSVPYVIVPLK	P01024	Complement C3 OS=Homo sapiens OX=9606 GN=C3 PE=1 SV=2	C3	0	467.95	3	98.58	#N/A	2.4403	#N/A	0.0547	#N/A	-1.8	7.8303	95.77	0	178239	1.2	9.7909	95.66	0	313602	-2	#N/A	95.67	#N/A	202786	0.9	9.4459	95.51	0	1429980	1	9.4518	95.41	0	1760789	0.3	7.393	95.65	0	119198	0.4	9.5928	95.61	0	343526	-0.2	7.7268
TGLQEVEVK	P01024	Complement C3 OS=Homo sapiens OX=9606 GN=C3 PE=1 SV=2	C3	0	501.777	2	36.3	1.3	6.2228	38.08	0	2140628224	0.8	8.499	37.19	0	3231222528	1.2	8.185	37.67	0	3239180800	1.1	#N/A	37.92	#N/A	2467761408	1	7.9878	37.82	0	3867503360	1.6	7.9907	37.44	0	4552334848	1.6	8.1859	37.01	0	5455271936	1	8.2266	37.24	0	3901027840	1.7	7.9644
AAVYHHFISDGVR	P01024	Complement C3 OS=Homo sapiens OX=9606 GN=C3 PE=1 SV=2	C3	0	736.376	2	36.56	-3.6	9.2575	38.94	0	424818	-2.3	8.9504	36.99	0	5625639	0.8	8.6044	38.27	0	42790588	1.2	#N/A	36.64	#N/A	14471766	0.5	8.8301	38.4	0	33393450	1.5	9.0584	37.95	0	38109352	1.9	8.9045	37.57	0	91182776	-1	9.1848	37.19	0	445708	1.5	9.1273
AAVYHHFISDGVR	P01024	Complement C3 OS=Homo sapiens OX=9606 GN=C3 PE=1 SV=2	C3	0	491.253	3	36.56	1.6	9.2575	38.94	0	40174076	1.7	8.9504	36.99	0	127159216	0.7	8.6044	38.27	0	294288256	2.6	#N/A	36.64	#N/A	744930496	1.7	8.8301	38.4	0	239933872	-0.9	9.0584	37.95	0	252566320	2.1	8.9045	37.57	0	326860640	0	9.1848	37.19	0	43302384	-1.2	9.1273
ILLQGTPVAQMTEDAVDAER	P01024	Complement C3 OS=Homo sapiens OX=9606 GN=C3 PE=1 SV=2	C3	0	1087.04	2	73.68	#N/A	0.068	#N/A	0.9086	#N/A	#N/A	0.4677	#N/A	0.9086	#N/A	-1.7	8.8051	72.5	0	21098	0.6	#N/A	72.48	#N/A	583540	3.6	9.409	72.25	0	5244798	-7.4	7.8072	76.81	0	44776492	#N/A	-0.5412	#N/A	0.9139	#N/A	#N/A	4.3448	72.34	0.0001	0	1.8	9.3863
ILLQGTPVAQMTEDAVDAER	P01024	Complement C3 OS=Homo sapiens OX=9606 GN=C3 PE=1 SV=2	C3	0	725.032	3	73.68	#N/A	0.068	#N/A	0.9086	#N/A	#N/A	0.4677	#N/A	0.9086	#N/A	-4.3	8.8051	72.5	0	22780954	2.2	#N/A	72.48	#N/A	15355053	1.1	9.409	72.25	0	40910512	-7.5	7.8072	76.81	0	1591402368	#N/A	-0.5412	#N/A	0.9139	#N/A	-5.9	4.3448	72.34	0.0001	19036204	-4.2	9.3863
ILLQGTPVAQMTEDAVDAER	P01024	Complement C3 OS=Homo sapiens OX=9606 GN=C3 PE=1 SV=2	C3	0	1079.05	2	94.72	#N/A	-0.2942	#N/A	0.9086	#N/A	#N/A	-0.2876	#N/A	0.9086	#N/A	#N/A	-0.0651	#N/A	0.9086	#N/A	7.7	#N/A	95.08	#N/A	108422	#N/A	-0.1494	#N/A	0.9086	#N/A	#N/A	-1.3356	#N/A	1	#N/A	#N/A	-0.4779	#N/A	0.9087	#N/A	#N/A	-1.8676	#N/A	1	#N/A	2.4	9.9015
ILLQGTPVAQMTEDAVDAER	P01024	Complement C3 OS=Homo sapiens OX=9606 GN=C3 PE=1 SV=2	C3	0	719.7	3	94.72	#N/A	-0.2942	#N/A	0.9086	#N/A	#N/A	-0.2876	#N/A	0.9086	#N/A	#N/A	-0.0651	#N/A	0.9086	#N/A	-5.9	#N/A	95.08	#N/A	418425	#N/A	-0.1494	#N/A	0.9086	#N/A	#N/A	-1.3356	#N/A	1	#N/A	#N/A	-0.4779	#N/A	0.9087	#N/A	#N/A	-1.8676	#N/A	1	#N/A	3.1	9.9015
RQGALELIK	P01024	Complement C3 OS=Homo sapiens OX=9606 GN=C3 PE=1 SV=2	C3	1	514.317	2	39.23	2.3	6.1155	42.54	0	6754552	1.2	7.207	38.52	0	141251456	0.4	9.3104	39.02	0	194927168	-3.9	#N/A	39.52	#N/A	406288736	-2.8	7.0121	39.16	0	278435680	0.1	8.9159	38.78	0	359560864	0.9	8.5652	38.24	0	197911200	1.2	7.6161	38.6	0	182588624	0.6	3.7793
QGALELIK	P01024	Complement C3 OS=Homo sapiens OX=9606 GN=C3 PE=1 SV=2	C3	0	436.266	2	50.97	#N/A	-2.084	#N/A	1	#N/A	#N/A	-1.2349	#N/A	1	#N/A	#N/A	-0.5611	#N/A	0.9169	#N/A	-1.5	#N/A	50.56	#N/A	1191720	#N/A	-2.8257	#N/A	1	#N/A	1.5	6.0013	54.68	0	1963731712	1.6	5.275	54.43	0	2731755520	#N/A	-1.4023	#N/A	1	#N/A	#N/A	-0.2791
KGYTQQLAFR	P01024	Complement C3 OS=Homo sapiens OX=9606 GN=C3 PE=1 SV=2	C3	1	606.33	2	38.26	-0.3	3.3444	38.01	0.0036	32355524	0.3	7.4456	37.03	0	59191116	#N/A	2.3825	#N/A	0.0631	#N/A	2	#N/A	37.92	#N/A	14261322	#N/A	2.7228	#N/A	0.0255	#N/A	-0.3	5.4702	37.44	0	47013380	0.3	8.9159	36.76	0	123469440	0.5	9.512	37.07	0	66750108	#N/A	2.7936
KGYTQQLAFR	P01024	Complement C3 OS=Homo sapiens OX=9606 GN=C3 PE=1 SV=2	C3	1	404.556	3	38.26	1.9	3.3444	38.01	0.0036	20182942	1.5	7.4456	37.03	0	29752500	#N/A	2.3825	#N/A	0.0631	#N/A	1.3	#N/A	37.92	#N/A	12258413	#N/A	2.7228	#N/A	0.0255	#N/A	0.9	5.4702	37.44	0	14455056	1.8	8.9159	36.76	0	56372692	0.1	9.512	37.07	0	32131936	#N/A	2.7936
GYTQQLAFR	P01024	Complement C3 OS=Homo sapiens OX=9606 GN=C3 PE=1 SV=2	C3	0	542.283	2	48.19	1.8	8.7068	50.71	0	718407296	1.5	8.63	49.85	0	1375115648	1.4	8.7164	49.96	0	1304001152	1	#N/A	50.33	#N/A	1356473472	1.7	8.6264	50.12	0	1146309760	2.7	8.3629	49.56	0	1920223744	1.1	8.6634	49.39	0	1576722304	1.6	8.8433	49.61	0	802602752	2.1	8.6313
QPSSAFAAFVK	P01024	Complement C3 OS=Homo sapiens OX=9606 GN=C3 PE=1 SV=2	C3	0	1152.6	1	67.66	#N/A	1.6987	#N/A	0.2715	#N/A	10.3	3.0633	70.83	0.0092	30238	6.7	9.1398	70.6	0	191118	4.5	#N/A	71.04	#N/A	154974	17.3	7.9265	70.68	0	118273	6.8	9.5415	70.18	0	100489	5	3.1868	68.34	0.0062	296999	#N/A	0.7434	#N/A	0.9086	#N/A	7.2	9.2403
QPSSAFAAFVK	P01024	Complement C3 OS=Homo sapiens OX=9606 GN=C3 PE=1 SV=2	C3	0	576.806	2	67.66	#N/A	1.6987	#N/A	0.2715	#N/A	-1.8	3.0633	70.83	0.0092	16073176	-0.5	9.1398	70.6	0	43138732	-2.4	#N/A	71.04	#N/A	29391934	0.5	7.9265	70.68	0	31220118	2.2	9.5415	70.18	0	83040504	0.5	3.1868	68.34	0.0062	38712092	#N/A	0.7434	#N/A	0.9086	#N/A	2.7	9.2403
DICEEQVNSLPGSITK	P01024	Complement C3 OS=Homo sapiens OX=9606 GN=C3 PE=1 SV=2	C3	0	895.435	2	62.62	#N/A	0.1713	#N/A	0.9086	#N/A	#N/A	0.141	#N/A	0.9086	#N/A	-3.8	3.6004	66.03	0.0015	190660048	-3.7	#N/A	66.38	#N/A	106318520	-3.1	5.4671	66.38	0	125062160	-2	4.8451	66	0	45712044	#N/A	0.9415	#N/A	0.8107	#N/A	#N/A	1.9513	#N/A	0.1673	#N/A	#N/A	2.0552
DICEEQVNSLPGSITK	P01024	Complement C3 OS=Homo sapiens OX=9606 GN=C3 PE=1 SV=2	C3	0	597.293	3	62.62	#N/A	0.1713	#N/A	0.9086	#N/A	#N/A	0.141	#N/A	0.9086	#N/A	-5.5	3.6004	66.03	0.0015	701748096	-4.2	#N/A	66.38	#N/A	496585472	-4.4	5.4671	66.38	0	578021376	-3.8	4.8451	66	0	150171232	#N/A	0.9415	#N/A	0.8107	#N/A	#N/A	1.9513	#N/A	0.1673	#N/A	#N/A	2.0552
AGDFLEANYMNLQR	P01024	Complement C3 OS=Homo sapiens OX=9606 GN=C3 PE=1 SV=2	C3	0	821.388	2	80.22	#N/A	-0.7995	#N/A	0.9643	#N/A	#N/A	0.9549	#N/A	0.7986	#N/A	1.3	6.3836	82.47	0	38290768	1.4	#N/A	82.56	#N/A	11687981	1.1	7.9685	82.51	0	42156248	2.3	9.0296	82.25	0	127419080	2	8.2933	82.23	0	19309002	0.7	7.083	82.25	0	28967254	1.2	7.6651
AGDFLEANYMNLQR	P01024	Complement C3 OS=Homo sapiens OX=9606 GN=C3 PE=1 SV=2	C3	0	547.928	3	80.22	#N/A	-0.7995	#N/A	0.9643	#N/A	#N/A	0.9549	#N/A	0.7986	#N/A	-2.3	6.3836	82.47	0	17831850	-1.5	#N/A	82.56	#N/A	6431187	-1.7	7.9685	82.51	0	10968907	-0.8	9.0296	82.25	0	19411190	-1.9	8.2933	82.23	0	1951285	-2.6	7.083	82.25	0	11101328	-1.4	7.6651
AGDFLEANYMNLQR	P01024	Complement C3 OS=Homo sapiens OX=9606 GN=C3 PE=1 SV=2	C3	0	829.386	2	67.28	#N/A	1.7484	#N/A	0.248	#N/A	#N/A	1.1152	#N/A	0.6611	#N/A	#N/A	1.5952	#N/A	0.3249	#N/A	0.9	#N/A	67.63	#N/A	2146680	1.4	4.7155	70.17	0	22854922	3.2	3.1415	70.04	0.0072	26311406	#N/A	1.3138	#N/A	0.5053	#N/A	#N/A	2.5737	#N/A	0.0386	#N/A	3.4	4.8603
AGDFLEANYMNLQR	P01024	Complement C3 OS=Homo sapiens OX=9606 GN=C3 PE=1 SV=2	C3	0	553.259	3	67.28	#N/A	1.7484	#N/A	0.248	#N/A	#N/A	1.1152	#N/A	0.6611	#N/A	#N/A	1.5952	#N/A	0.3249	#N/A	-2.8	#N/A	67.63	#N/A	5502501	1	4.7155	70.17	0	88676	0.4	3.1415	70.04	0.0072	17575	#N/A	1.3138	#N/A	0.5053	#N/A	#N/A	2.5737	#N/A	0.0386	#N/A	-0.1	4.8603
DFDFVPPVVR	P01024	Complement C3 OS=Homo sapiens OX=9606 GN=C3 PE=1 SV=2	C3	0	1190.62	1	93.76	3.9	9.921	94.06	0	42265	-5.2	9.9023	93.76	0	141549	#N/A	9.9807	93.73	0	0	-9.7	#N/A	93.66	#N/A	653072	-1.6	10.0126	93.37	0	28479	1.2	9.574	93.4	0	7516941	-8.2	10.0391	93.43	0	71576	-8.5	10.1618	93.29	0	642871	-0.2	9.7929
DFDFVPPVVR	P01024	Complement C3 OS=Homo sapiens OX=9606 GN=C3 PE=1 SV=2	C3	0	595.814	2	93.76	2.5	9.921	94.06	0	30047568	0.9	9.9023	93.76	0	46364172	0.9	9.9807	93.73	0	80563304	1.6	#N/A	93.66	#N/A	51755272	0.8	10.0126	93.37	0	108074192	1.4	9.574	93.4	0	322947008	1.4	10.0391	93.43	0	57480572	1.5	10.1618	93.29	0	54001768	1.3	9.7929
DFDFVPPVVR	P01024	Complement C3 OS=Homo sapiens OX=9606 GN=C3 PE=1 SV=2	C3	0	397.545	3	93.76	6.2	9.921	94.06	0	197358	3.8	9.9023	93.76	0	553636	6	9.9807	93.73	0	275710	3.2	#N/A	93.66	#N/A	342239	5.5	10.0126	93.37	0	117064	8.6	9.574	93.4	0	291567	10.1	10.0391	93.43	0	86943	9.3	10.1618	93.29	0	131101	11	9.7929
DAPDHQELNLDVSLQLPSR	P01024	Complement C3 OS=Homo sapiens OX=9606 GN=C3 PE=1 SV=2	C3	0	716.362	3	87.34	#N/A	0.0043	#N/A	0.9086	#N/A	#N/A	-0.8831	#N/A	0.9828	#N/A	#N/A	-0.7843	#N/A	0.9608	#N/A	-9.3	#N/A	89.12	#N/A	470603	#N/A	-0.0104	#N/A	0.9086	#N/A	#N/A	-0.3181	#N/A	0.9086	#N/A	#N/A	-0.2368	#N/A	0.9086	#N/A	#N/A	0.9061	#N/A	0.8424	#N/A	#N/A	1.223
IHWESASLLRSEETK	P01024	Complement C3 OS=Homo sapiens OX=9606 GN=C3 PE=1 SV=2	C3	1	893.46	2	53.32	#N/A	2.0356	#N/A	0.1403	#N/A	#N/A	2.4646	#N/A	0.0513	#N/A	#N/A	0.8349	#N/A	0.908	#N/A	-0.4	#N/A	54.34	#N/A	4338035	#N/A	1.2017	#N/A	0.5906	#N/A	#N/A	1.8315	#N/A	0.2121	#N/A	3.8	3.9402	54.59	0.0004	12808452	-0.7	3.0545	52.67	0.0095	3906145	-4.9	5.6537
IHWESASLLRSEETK	P01024	Complement C3 OS=Homo sapiens OX=9606 GN=C3 PE=1 SV=2	C3	1	595.976	3	53.32	#N/A	2.0356	#N/A	0.1403	#N/A	#N/A	2.4646	#N/A	0.0513	#N/A	#N/A	0.8349	#N/A	0.908	#N/A	-1.6	#N/A	54.34	#N/A	228920256	#N/A	1.2017	#N/A	0.5906	#N/A	#N/A	1.8315	#N/A	0.2121	#N/A	2.2	3.9402	54.59	0.0004	779313536	4.1	3.0545	52.67	0.0095	87133296	0.5	5.6537
IHWESASLLRSEETK	P01024	Complement C3 OS=Homo sapiens OX=9606 GN=C3 PE=1 SV=2	C3	1	447.234	4	53.32	#N/A	2.0356	#N/A	0.1403	#N/A	#N/A	2.4646	#N/A	0.0513	#N/A	#N/A	0.8349	#N/A	0.908	#N/A	-2.6	#N/A	54.34	#N/A	3594637	#N/A	1.2017	#N/A	0.5906	#N/A	#N/A	1.8315	#N/A	0.2121	#N/A	-0.7	3.9402	54.59	0.0004	14663509	-5.6	3.0545	52.67	0.0095	20040712	3.4	5.6537
IHWESASLLR	P01024	Complement C3 OS=Homo sapiens OX=9606 GN=C3 PE=1 SV=2	C3	0	606.33	2	60.81	0.3	9.2451	63.23	0	322200448	0.7	9.1199	62.51	0	590090112	-4.2	9.3265	64.51	0	85568640	1	#N/A	62.62	#N/A	411615616	-2.3	9.1281	64.47	0	60497536	2.3	8.9556	61.78	0	392114624	-4.7	8.7598	64.22	0	117788760	1.4	9.1593	61.99	0	422891040	3.1	8.9487
IHWESASLLR	P01024	Complement C3 OS=Homo sapiens OX=9606 GN=C3 PE=1 SV=2	C3	0	404.556	3	60.81	1	9.2451	63.23	0	192024816	0.8	9.1199	62.51	0	474734208	1.3	9.3265	64.51	0	74397096	0.9	#N/A	62.62	#N/A	275488160	1.8	9.1281	64.47	0	58346964	1.5	8.9556	61.78	0	391983584	1.8	8.7598	64.22	0	111743848	0.7	9.1593	61.99	0	391578976	2.3	8.9487
IHWESASLLRSEETKENEGFTVTAEGK	P01024	Complement C3 OS=Homo sapiens OX=9606 GN=C3 PE=1 SV=2	C3	2	1016.84	3	67.1	#N/A	-0.4034	#N/A	0.9086	#N/A	#N/A	0.563	#N/A	0.9086	#N/A	0.8	3.0799	67.85	0.0087	269847	-3.4	#N/A	67.79	#N/A	531383	#N/A	1.2775	#N/A	0.5323	#N/A	#N/A	-0.121	#N/A	0.9086	#N/A	#N/A	0.4882	#N/A	0.9086	#N/A	#N/A	0.9166	#N/A	0.8328	#N/A	#N/A	0.5396
SEETKENEGFTVTAEGK	P01024	Complement C3 OS=Homo sapiens OX=9606 GN=C3 PE=1 SV=2	C3	1	928.431	2	31.11	1.5	4.684	31.78	0	5493073	2.6	5.2786	31.25	0	14050534	1.8	8.6474	31.31	0	46035840	2.9	#N/A	31.73	#N/A	284766048	2.6	9.0508	31.48	0	145384208	2	9.6601	29.95	0	31696842	3.5	4.882	30.64	0	73429432	0.8	8.6869	31.35	0	4333520	2.9	9.2268
SEETKENEGFTVTAEGK	P01024	Complement C3 OS=Homo sapiens OX=9606 GN=C3 PE=1 SV=2	C3	1	619.29	3	31.11	3.1	4.684	31.78	0	253872864	1.5	5.2786	31.25	0	85095744	1.8	8.6474	31.31	0	253535424	2.2	#N/A	31.73	#N/A	1073760640	2.5	9.0508	31.48	0	634892352	2.8	9.6601	29.95	0	106509072	3.2	4.882	30.64	0	607857536	2.7	8.6869	31.35	0	71473208	2.8	9.2268
SEETKENEGFTVTAEGKGQGTLSVVTMYHAK	P01024	Complement C3 OS=Homo sapiens OX=9606 GN=C3 PE=1 SV=2	C3	2	832.906	4	65.17	#N/A	0.293	#N/A	0.9086	#N/A	#N/A	1.1851	#N/A	0.6035	#N/A	#N/A	2.5903	#N/A	0.0369	#N/A	4.3	#N/A	65.72	#N/A	668280	#N/A	2.0857	#N/A	0.1259	#N/A	#N/A	2.9043	#N/A	0.0151	#N/A	#N/A	2.3387	#N/A	0.0703	#N/A	#N/A	2.332	#N/A	0.0714	#N/A	-0.6	4.5798
GQGTLSVVTMYHAK	P01024	Complement C3 OS=Homo sapiens OX=9606 GN=C3 PE=1 SV=2	C3	0	746.385	2	53.93	3.5	8.5453	54	0	3551730	-0.6	9.4093	52.82	0	46997804	1.2	9.3506	53.93	0	21667030	0.9	#N/A	54.11	#N/A	107485832	3.1	9.745	53.96	0	50427660	2.7	9.6037	53.44	0	92536400	0.8	9.1104	53.26	0	19337150	0.3	9.5438	52.78	0	14707674	2.9	9.3721
GQGTLSVVTMYHAK	P01024	Complement C3 OS=Homo sapiens OX=9606 GN=C3 PE=1 SV=2	C3	0	497.926	3	53.93	0.9	8.5453	54	0	30235238	-2.6	9.4093	52.82	0	54510572	3.2	9.3506	53.93	0	108010232	3.1	#N/A	54.11	#N/A	375452352	2.5	9.745	53.96	0	233487728	3	9.6037	53.44	0	290360160	2.1	9.1104	53.26	0	73965976	0.9	9.5438	52.78	0	32854868	2.6	9.3721
GQGTLSVVTMYHAK	P01024	Complement C3 OS=Homo sapiens OX=9606 GN=C3 PE=1 SV=2	C3	0	754.382	2	44.53	#N/A	1.8045	#N/A	0.2234	#N/A	-7.5	5.4917	43.65	0	5568503	-7.5	5.0907	42.98	0	10327871	-6.9	#N/A	43.3	#N/A	20095942	-6.3	4.556	43.03	0	9766072	-9.4	9.5216	42.81	0	12238194	#N/A	1.3546	#N/A	0.4759	#N/A	#N/A	2.7133	#N/A	0.0263	#N/A	-6.8	5.4973
GQGTLSVVTMYHAK	P01024	Complement C3 OS=Homo sapiens OX=9606 GN=C3 PE=1 SV=2	C3	0	503.257	3	44.53	#N/A	1.8045	#N/A	0.2234	#N/A	-0.1	5.4917	43.65	0	11255277	-1.6	5.0907	42.98	0	35163680	3	#N/A	43.3	#N/A	112445856	0.5	4.556	43.03	0	140710288	2.5	9.5216	42.81	0	65213956	#N/A	1.3546	#N/A	0.4759	#N/A	#N/A	2.7133	#N/A	0.0263	#N/A	-1.3	5.4973
AKDQLTCNK	P01024	Complement C3 OS=Homo sapiens OX=9606 GN=C3 PE=1 SV=2	C3	1	539.271	2	13.92	#N/A	0.2514	#N/A	0.9086	#N/A	#N/A	1.0034	#N/A	0.7566	#N/A	#N/A	1.5448	#N/A	0.3534	#N/A	4.7	#N/A	11.34	#N/A	389715	#N/A	1.3129	#N/A	0.506	#N/A	#N/A	2.2236	#N/A	0.0923	#N/A	#N/A	-0.8549	#N/A	0.9766	#N/A	#N/A	1.474	#N/A	0.3968	#N/A	#N/A	2.2644
DQLTCNKFDLK	P01024	Complement C3 OS=Homo sapiens OX=9606 GN=C3 PE=1 SV=2	C3	1	691.343	2	45.38	7.5	4.3053	43.11	0.0001	55328016	#N/A	0.9983	#N/A	0.761	#N/A	#N/A	1.0598	#N/A	0.7074	#N/A	-3.7	#N/A	46.34	#N/A	112552224	#N/A	1.2039	#N/A	0.5888	#N/A	#N/A	1.7937	#N/A	0.2279	#N/A	#N/A	1.9926	#N/A	0.1535	#N/A	#N/A	2.331	#N/A	0.0716	#N/A	#N/A	0.6658
DQLTCNKFDLK	P01024	Complement C3 OS=Homo sapiens OX=9606 GN=C3 PE=1 SV=2	C3	1	461.231	3	45.38	4.1	4.3053	43.11	0.0001	22839738	#N/A	0.9983	#N/A	0.761	#N/A	#N/A	1.0598	#N/A	0.7074	#N/A	6.2	#N/A	46.34	#N/A	71814256	#N/A	1.2039	#N/A	0.5888	#N/A	#N/A	1.7937	#N/A	0.2279	#N/A	#N/A	1.9926	#N/A	0.1535	#N/A	#N/A	2.331	#N/A	0.0716	#N/A	#N/A	0.6658
VTIKPAPETEK	P01024	Complement C3 OS=Homo sapiens OX=9606 GN=C3 PE=1 SV=2	C3	0	606.845	2	22.41	3.4	7.3252	21.67	0	1191629696	2	8.1416	21.41	0	4079311104	2.6	8.317	21.57	0	2874675968	4	#N/A	21.7	#N/A	10034674688	4.5	7.7686	21.44	0	3771784704	1.8	7.8817	21.41	0	2791985152	2.9	7.4538	21.03	0	2776187648	3	8.0455	21.36	0	1849276544	3.9	7.9128
VTIKPAPETEK	P01024	Complement C3 OS=Homo sapiens OX=9606 GN=C3 PE=1 SV=2	C3	0	404.899	3	22.41	4.6	7.3252	21.67	0	1452653312	1.7	8.1416	21.41	0	6008372736	4.4	8.317	21.57	0	3597370112	4.4	#N/A	21.7	#N/A	11335254016	4.7	7.7686	21.44	0	4221644032	4.3	7.8817	21.41	0	5013514752	4.2	7.4538	21.03	0	3440708096	4.1	8.0455	21.36	0	1773490304	4.6	7.9128
RPQDAKNTMILEICTR	P01024	Complement C3 OS=Homo sapiens OX=9606 GN=C3 PE=1 SV=2	C3	1	654.668	3	42.99	#N/A	-0.3815	#N/A	0.9086	#N/A	-3.7	5.6106	40.4	0	4472689	0.2	3.0603	39.28	0.0093	51562924	4.7	#N/A	42.12	#N/A	880366144	#N/A	-0.9349	#N/A	0.9939	#N/A	#N/A	2.8777	#N/A	0.0163	#N/A	#N/A	0.306	#N/A	0.9086	#N/A	#N/A	-0.4118	#N/A	0.9086	#N/A	#N/A	1.8428
RPQDAKNTMILEICTR	P01024	Complement C3 OS=Homo sapiens OX=9606 GN=C3 PE=1 SV=2	C3	1	491.253	4	42.99	#N/A	-0.3815	#N/A	0.9086	#N/A	0.2	5.6106	40.4	0	4147217	3.2	3.0603	39.28	0.0093	28266448	-1.4	#N/A	42.12	#N/A	17456920	#N/A	-0.9349	#N/A	0.9939	#N/A	#N/A	2.8777	#N/A	0.0163	#N/A	#N/A	0.306	#N/A	0.9086	#N/A	#N/A	-0.4118	#N/A	0.9086	#N/A	#N/A	1.8428
RPQDAKNTMILEICTR	P01024	Complement C3 OS=Homo sapiens OX=9606 GN=C3 PE=1 SV=2	C3	1	649.336	3	53.71	#N/A	1.1757	#N/A	0.6112	#N/A	#N/A	1.1543	#N/A	0.6288	#N/A	-7.2	3.057	52.83	0.0094	20836592	-7.4	#N/A	52.96	#N/A	10733731	2.7	3.2113	56.44	0.0057	59630952	#N/A	2.1609	#N/A	0.1066	#N/A	#N/A	1.6802	#N/A	0.2805	#N/A	#N/A	-0.0886	#N/A	0.9086	#N/A	#N/A	2.6707
RPQDAKNTMILEICTR	P01024	Complement C3 OS=Homo sapiens OX=9606 GN=C3 PE=1 SV=2	C3	1	487.254	4	53.71	#N/A	1.1757	#N/A	0.6112	#N/A	#N/A	1.1543	#N/A	0.6288	#N/A	-4.1	3.057	52.83	0.0094	26441024	-4	#N/A	52.96	#N/A	7778546	-6.5	3.2113	56.44	0.0057	4269834	#N/A	2.1609	#N/A	0.1066	#N/A	#N/A	1.6802	#N/A	0.2805	#N/A	#N/A	-0.0886	#N/A	0.9086	#N/A	#N/A	2.6707
NTMILEICTR	P01024	Complement C3 OS=Homo sapiens OX=9606 GN=C3 PE=1 SV=2	C3	0	625.815	2	68.44	#N/A	0.1365	#N/A	0.9086	#N/A	#N/A	0.8341	#N/A	0.9086	#N/A	0.3	7.3634	71.87	0	53703208	1	#N/A	71.93	#N/A	88004336	0.6	6.553	71.57	0	36901340	0.8	8.7556	71.35	0	164654048	3.7	3.0961	71.54	0.0083	40074088	1.2	4.3751	71.39	0.0001	27124456	2.6	7.0724
NTMILEICTR	P01024	Complement C3 OS=Homo sapiens OX=9606 GN=C3 PE=1 SV=2	C3	0	417.546	3	68.44	#N/A	0.1365	#N/A	0.9086	#N/A	#N/A	0.8341	#N/A	0.9086	#N/A	-6.5	7.3634	71.87	0	25216436	-7.2	#N/A	71.93	#N/A	39115356	-7.2	6.553	71.57	0	34137348	-6.8	8.7556	71.35	0	26083886	-6.7	3.0961	71.54	0.0083	40095776	-5.7	4.3751	71.39	0.0001	9800797	-5.7	7.0724
NTMILEICTR	P01024	Complement C3 OS=Homo sapiens OX=9606 GN=C3 PE=1 SV=2	C3	0	633.813	2	55.85	-6.5	9.316	58.12	0	52192276	-1.3	9.2803	57.36	0	2840799	-3.2	9.5786	57.41	0	24659998	-4.2	#N/A	57.31	#N/A	11808492	-5.6	9.3567	57.32	0	23346486	-5	9.2961	57.15	0	58703652	-5.8	7.0633	56.38	0	15397581	-6.5	6.4958	56.98	0	7815522	-3.9	9.1066
YISKYELDK	P01024	Complement C3 OS=Homo sapiens OX=9606 GN=C3 PE=1 SV=2	C3	1	386.873	3	29.67	#N/A	2.8609	#N/A	0.0171	#N/A	1.7	5.3535	29.54	0	843934208	2.7	3.9988	29.59	0.0003	1238945408	1.4	#N/A	30.26	#N/A	989960576	#N/A	0.9928	#N/A	0.7657	#N/A	#N/A	2.1106	#N/A	0.1192	#N/A	2.4	4.9258	28.96	0	1003624640	1.4	4.8433	29.84	0	318857696	2.5	5.1811
NTLIIYLDK	P01024	Complement C3 OS=Homo sapiens OX=9606 GN=C3 PE=1 SV=2	C3	0	1092.63	1	74.35	#N/A	1.3031	#N/A	0.5132	#N/A	#N/A	8.028	78	0	0	-0.8	9.3219	77.86	0	83936	#N/A	#N/A	77.98	#N/A	0	2.2	9.1898	77.78	0	21910	3.4	9.0306	77.46	0	44400	#N/A	8.9033	77.67	0	0	0.7	9.6312	77.59	0	976891	0.4	9.1694
NTLIIYLDK	P01024	Complement C3 OS=Homo sapiens OX=9606 GN=C3 PE=1 SV=2	C3	0	546.819	2	74.35	#N/A	1.3031	#N/A	0.5132	#N/A	1.6	8.028	78	0	24796314	2.1	9.3219	77.86	0	120014712	2.1	#N/A	77.98	#N/A	125320928	2.3	9.1898	77.78	0	79588824	2.4	9.0306	77.46	0	116984200	2.1	8.9033	77.67	0	9454478	1.9	9.6312	77.59	0	22585550	2.2	9.1694
VSHSEDDCLAFK	P01024	Complement C3 OS=Homo sapiens OX=9606 GN=C3 PE=1 SV=2	C3	0	704.314	2	32.66	2.4	9.8802	33.64	0	26649158	1.8	9.3105	32.82	0	62209816	1.2	9.1094	33.18	0	32946898	1.7	#N/A	33.49	#N/A	144420784	1.9	9.2972	33.31	0	109992456	2.9	9.2956	31.65	0	44862416	3.6	8.8542	32.41	0	67630496	1.8	9.3715	32.96	0	77768400	2.9	8.9029
VSHSEDDCLAFK	P01024	Complement C3 OS=Homo sapiens OX=9606 GN=C3 PE=1 SV=2	C3	0	469.878	3	32.66	1.4	9.8802	33.64	0	120116840	2.1	9.3105	32.82	0	145085152	1.6	9.1094	33.18	0	170413344	1.4	#N/A	33.49	#N/A	370993952	1.5	9.2972	33.31	0	289049696	1.8	9.2956	31.65	0	142308800	2.2	8.8542	32.41	0	210267248	1.7	9.3715	32.96	0	161969824	2.4	8.9029
VHQYFNVELIQPGAVK	P01024	Complement C3 OS=Homo sapiens OX=9606 GN=C3 PE=1 SV=2	C3	0	921.499	2	79.64	#N/A	-0.0163	#N/A	0.9086	#N/A	#N/A	-0.4541	#N/A	0.9087	#N/A	#N/A	2.43	#N/A	0.0561	#N/A	-2.1	#N/A	80.51	#N/A	2545100	-0.2	5.7526	80.36	0	3265386	2	9.7293	80.1	0	17687146	#N/A	0.2399	#N/A	0.9086	#N/A	#N/A	0.0063	#N/A	0.9086	#N/A	1.3	9.632
VHQYFNVELIQPGAVK	P01024	Complement C3 OS=Homo sapiens OX=9606 GN=C3 PE=1 SV=2	C3	0	614.668	3	79.64	#N/A	-0.0163	#N/A	0.9086	#N/A	#N/A	-0.4541	#N/A	0.9087	#N/A	#N/A	2.43	#N/A	0.0561	#N/A	-0.9	#N/A	80.51	#N/A	30610532	0.5	5.7526	80.36	0	33256090	0.7	9.7293	80.1	0	75123680	#N/A	0.2399	#N/A	0.9086	#N/A	#N/A	0.0063	#N/A	0.9086	#N/A	1.4	9.632
VHQYFNVELIQPGAVK	P01024	Complement C3 OS=Homo sapiens OX=9606 GN=C3 PE=1 SV=2	C3	0	461.253	4	79.64	#N/A	-0.0163	#N/A	0.9086	#N/A	#N/A	-0.4541	#N/A	0.9087	#N/A	#N/A	2.43	#N/A	0.0561	#N/A	1.9	#N/A	80.51	#N/A	318786	1.4	5.7526	80.36	0	158141	0.1	9.7293	80.1	0	215960	#N/A	0.2399	#N/A	0.9086	#N/A	#N/A	0.0063	#N/A	0.9086	#N/A	0.9	9.632
VYAYYNLEESCTR	P01024	Complement C3 OS=Homo sapiens OX=9606 GN=C3 PE=1 SV=2	C3	0	834.372	2	56.46	#N/A	2.2895	#N/A	0.0791	#N/A	#N/A	-1.4754	#N/A	1	#N/A	2.2	6.7373	58.9	0	33372136	8.1	#N/A	56.42	#N/A	238443	1.9	5.7074	59.18	0	7901437	1.6	8.8066	58.62	0	23137534	#N/A	-0.0807	#N/A	0.9086	#N/A	0.5	6.5498	58.71	0	8326506	2	8.6213
VYAYYNLEESCTR	P01024	Complement C3 OS=Homo sapiens OX=9606 GN=C3 PE=1 SV=2	C3	0	556.584	3	56.46	#N/A	2.2895	#N/A	0.0791	#N/A	#N/A	-1.4754	#N/A	1	#N/A	-1.6	6.7373	58.9	0	2798989	#N/A	#N/A	56.42	#N/A	0	-3.5	5.7074	59.18	0	12362790	0.9	8.8066	58.62	0	503870	#N/A	-0.0807	#N/A	0.9086	#N/A	-2.8	6.5498	58.71	0	7731401	-2.1	8.6213
FYHPEKEDGK	P01024	Complement C3 OS=Homo sapiens OX=9606 GN=C3 PE=1 SV=2	C3	1	417.2	3	14.58	#N/A	2.7431	#N/A	0.0241	#N/A	0.5	5.4671	11.7	0	197429488	1	4.7063	11.88	0	300663936	1.4	#N/A	12.13	#N/A	242418176	1.1	7.8815	12.34	0	208990208	1.1	6.7575	12.28	0	289488992	1.6	6.7571	11.34	0	275089824	1.6	4.8442	12.02	0	199913728	1.3	4.0538
LCRDELCR	P01024	Complement C3 OS=Homo sapiens OX=9606 GN=C3 PE=1 SV=2	C3	1	561.263	2	25.51	#N/A	1.36	#N/A	0.4722	#N/A	3	4.4148	22.99	0.0001	102736144	#N/A	2.8295	#N/A	0.0188	#N/A	3.4	#N/A	23.61	#N/A	78551592	2.7	4.3882	23.45	0.0001	63963468	3.6	6.5212	23.27	0	58513836	3.2	4.7409	22.88	0	63775456	2.3	4.8499	22.98	0	59254532	#N/A	2.2538
CAEENCFIQK	P01024	Complement C3 OS=Homo sapiens OX=9606 GN=C3 PE=1 SV=2	C3	0	649.779	2	31.72	5.3	6.4799	31.85	0	544316608	4	9.3853	31	0	321801152	4.3	8.9615	31.36	0	499090304	3.8	#N/A	31.82	#N/A	375804736	5	8.8007	31.54	0	908190976	4.2	9.2844	31.25	0	750072512	2.5	8.1905	32.42	0	152343456	2.5	9.2033	32.88	0	149527552	3.9	8.9014
SDDKVTLEER	P01024	Complement C3 OS=Homo sapiens OX=9606 GN=C3 PE=1 SV=2	C3	1	596.296	2	25.2	#N/A	-0.0788	#N/A	0.9086	#N/A	2.4	6.7789	21.43	0	32647058	#N/A	1.6281	#N/A	0.3074	#N/A	0.5	#N/A	22.08	#N/A	49461756	1.5	5.3434	21.75	0	72305752	-2.3	4.9236	21.62	0	11281958	#N/A	1.786	#N/A	0.2313	#N/A	#N/A	2.4739	#N/A	0.0501	#N/A	2.9	6.5739
VTLEERLDKACEPGVDYVYK	P01024	Complement C3 OS=Homo sapiens OX=9606 GN=C3 PE=1 SV=2	C3	2	795.398	3	64.92	#N/A	-1.4093	#N/A	1	#N/A	#N/A	0.4646	#N/A	0.9086	#N/A	#N/A	2.0067	#N/A	0.1491	#N/A	6.9	#N/A	64.5	#N/A	10780002	#N/A	-0.0939	#N/A	0.9086	#N/A	-3.9	3.041	60.79	0.0099	34504136	#N/A	1.4889	#N/A	0.3874	#N/A	#N/A	1.0647	#N/A	0.7033	#N/A	#N/A	1.4751
VTLEERLDKACEPGVDYVYK	P01024	Complement C3 OS=Homo sapiens OX=9606 GN=C3 PE=1 SV=2	C3	2	596.801	4	64.92	#N/A	-1.4093	#N/A	1	#N/A	#N/A	0.4646	#N/A	0.9086	#N/A	#N/A	2.0067	#N/A	0.1491	#N/A	0.8	#N/A	64.5	#N/A	18800614	#N/A	-0.0939	#N/A	0.9086	#N/A	0.9	3.041	60.79	0.0099	16575123	#N/A	1.4889	#N/A	0.3874	#N/A	#N/A	1.0647	#N/A	0.7033	#N/A	#N/A	1.4751
LDKACEPGVDYVYK	P01024	Complement C3 OS=Homo sapiens OX=9606 GN=C3 PE=1 SV=2	C3	1	552.936	3	44.53	#N/A	-0.2156	#N/A	0.9086	#N/A	#N/A	2.5492	#N/A	0.0412	#N/A	#N/A	2.7909	#N/A	0.021	#N/A	3.2	#N/A	46.98	#N/A	240704	#N/A	1.7867	#N/A	0.2309	#N/A	#N/A	1.1536	#N/A	0.6295	#N/A	#N/A	2.3472	#N/A	0.0688	#N/A	#N/A	1.7262	#N/A	0.2584	#N/A	#N/A	2.9128
ACEPGVDYVYKTR	P01024	Complement C3 OS=Homo sapiens OX=9606 GN=C3 PE=1 SV=2	C3	1	779.372	2	41.63	-3	6.4553	40.75	0	260187	1.6	8.9841	40.11	0	14082583	-0.3	9.1697	40.54	0	16957358	1.7	#N/A	40.54	#N/A	10243097	-0.4	9.3503	40.1	0	230992	2.8	6.2819	40.16	0	11823070	1.1	8.8601	39.55	0	1115969	0.6	9.0407	39.87	0	6689629	-0.2	5.2095
ACEPGVDYVYKTR	P01024	Complement C3 OS=Homo sapiens OX=9606 GN=C3 PE=1 SV=2	C3	1	519.917	3	41.63	-2.1	6.4553	40.75	0	38040324	-1.9	8.9841	40.11	0	249812272	-3.5	9.1697	40.54	0	245751312	-2.5	#N/A	40.54	#N/A	315976960	-1.3	9.3503	40.1	0	102241176	1.3	6.2819	40.16	0	214334736	-1.5	8.8601	39.55	0	203714992	-0.9	9.0407	39.87	0	42155488	-4.2	5.2095
SGSDEVQVGQQR	P01024	Complement C3 OS=Homo sapiens OX=9606 GN=C3 PE=1 SV=2	C3	0	645.308	2	19.65	2.2	8.1871	16.8	0	1939461248	1.6	8.2119	16.22	0	3508831232	1.7	8.1329	16.45	0	3815733248	1.1	#N/A	17.9	#N/A	16722593792	2.4	8.0397	16.67	0	3205077760	2.5	8.4548	16.92	0	1036905216	2.3	7.8807	16.18	0	5224232960	2.5	8.0228	16.33	0	1788585984	1.9	8.1583
TFISPIKCR	P01024	Complement C3 OS=Homo sapiens OX=9606 GN=C3 PE=1 SV=2	C3	1	561.31	2	41.06	1.8	5.515	40.6	0	205220512	1.7	8.6508	39.98	0	494076384	1.4	8.7246	40.39	0	410002944	1.7	#N/A	40.57	#N/A	326568448	2	8.3078	40.13	0	233315360	2.4	8.2831	40.1	0	448122976	2	8.1643	39.4	0	369764064	2	6.5366	39.7	0	383577696	2.1	6.5957
PNLSYIIGK	P01024	Complement C3 OS=Homo sapiens OX=9606 GN=C3 PE=1 SV=2	C3	0	502.792	2	63.13	2.1	8.0092	66.8	0	75535360	1.7	9.1396	66.17	0	178883136	2.2	8.8625	65.93	0	187151440	1.9	#N/A	66.15	#N/A	160610672	2.2	6.7493	66.02	0	200936656	2.4	8.9752	65.56	0	218203088	2.1	8.3558	65.71	0	200876240	2.1	7.6901	65.83	0	148707952	2.6	7.3791
DTWVEHWPEEDECQDEENQK	P01024	Complement C3 OS=Homo sapiens OX=9606 GN=C3 PE=1 SV=2	C3	0	868.347	3	60.8	#N/A	-1.3456	#N/A	1	#N/A	#N/A	-0.9874	#N/A	1	#N/A	#N/A	0.1772	#N/A	0.9086	#N/A	9	#N/A	59.77	#N/A	2167535	2.9	7.1035	64.62	0	65592876	3.6	9.3035	64.33	0	94364712	#N/A	-1.9565	#N/A	1	#N/A	#N/A	-1.4522	#N/A	1	#N/A	#N/A	0.8084
FSYSSGHVHLSSENK	P01031	Complement C5 OS=Homo sapiens OX=9606 GN=C5 PE=1 SV=4	C5	0	839.895	2	32.42	#N/A	-0.8904	#N/A	0.9844	#N/A	#N/A	2.0212	#N/A	0.1445	#N/A	#N/A	2.1714	#N/A	0.1041	#N/A	-0.1	#N/A	32.61	#N/A	5138109	#N/A	1.8865	#N/A	0.1905	#N/A	#N/A	2.1963	#N/A	0.0984	#N/A	1.2	3.7968	33.1	0.0007	15135301	#N/A	1.9691	#N/A	0.1613	#N/A	#N/A	1.711
FSYSSGHVHLSSENK	P01031	Complement C5 OS=Homo sapiens OX=9606 GN=C5 PE=1 SV=4	C5	0	560.266	3	32.42	#N/A	-0.8904	#N/A	0.9844	#N/A	#N/A	2.0212	#N/A	0.1445	#N/A	#N/A	2.1714	#N/A	0.1041	#N/A	-0.4	#N/A	32.61	#N/A	90852464	#N/A	1.8865	#N/A	0.1905	#N/A	#N/A	2.1963	#N/A	0.0984	#N/A	1	3.7968	33.1	0.0007	57382252	#N/A	1.9691	#N/A	0.1613	#N/A	#N/A	1.711
FSYSSGHVHLSSENK	P01031	Complement C5 OS=Homo sapiens OX=9606 GN=C5 PE=1 SV=4	C5	0	420.451	4	32.42	#N/A	-0.8904	#N/A	0.9844	#N/A	#N/A	2.0212	#N/A	0.1445	#N/A	#N/A	2.1714	#N/A	0.1041	#N/A	-0.9	#N/A	32.61	#N/A	83827312	#N/A	1.8865	#N/A	0.1905	#N/A	#N/A	2.1963	#N/A	0.0984	#N/A	0.5	3.7968	33.1	0.0007	279114752	#N/A	1.9691	#N/A	0.1613	#N/A	#N/A	1.711
PVYTPDQSVK	P01031	Complement C5 OS=Homo sapiens OX=9606 GN=C5 PE=1 SV=4	C5	0	567.295	2	30.17	#N/A	-0.1154	#N/A	0.9086	#N/A	-0.7	3.6148	30.49	0.0014	39460016	#N/A	3.0033	#N/A	0.0111	#N/A	1.4	#N/A	32.2	#N/A	55283388	#N/A	1.5726	#N/A	0.3376	#N/A	#N/A	-0.1632	#N/A	0.9086	#N/A	#N/A	1.798	#N/A	0.2261	#N/A	#N/A	1.1648	#N/A	0.6201	#N/A	#N/A	0.7803
VYSLNDDLKPAK	P01031	Complement C5 OS=Homo sapiens OX=9606 GN=C5 PE=1 SV=4	C5	0	681.867	2	42.76	-2.8	3.0999	43.21	0.0082	43467740	#N/A	2.7104	#N/A	0.0265	#N/A	#N/A	1.5528	#N/A	0.3486	#N/A	-1	#N/A	42.85	#N/A	36622924	#N/A	-0.5023	#N/A	0.91	#N/A	#N/A	0.8507	#N/A	0.8936	#N/A	#N/A	2.5586	#N/A	0.0402	#N/A	#N/A	0.6935	#N/A	0.9086	#N/A	#N/A	0.4334
VYSLNDDLKPAK	P01031	Complement C5 OS=Homo sapiens OX=9606 GN=C5 PE=1 SV=4	C5	0	454.914	3	42.76	5.8	3.0999	43.21	0.0082	52397	#N/A	2.7104	#N/A	0.0265	#N/A	#N/A	1.5528	#N/A	0.3486	#N/A	0.4	#N/A	42.85	#N/A	137022	#N/A	-0.5023	#N/A	0.91	#N/A	#N/A	0.8507	#N/A	0.8936	#N/A	#N/A	2.5586	#N/A	0.0402	#N/A	#N/A	0.6935	#N/A	0.9086	#N/A	#N/A	0.4334
EDFSTTGTAYFEVK	P01031	Complement C5 OS=Homo sapiens OX=9606 GN=C5 PE=1 SV=4	C5	0	797.867	2	69.44	#N/A	0.622	#N/A	0.9086	#N/A	#N/A	-0.4089	#N/A	0.9086	#N/A	#N/A	-0.6697	#N/A	0.9367	#N/A	6.9	#N/A	69.48	#N/A	130436	#N/A	1.5485	#N/A	0.3513	#N/A	0.4	5.2998	66.03	0	1508449	#N/A	-0.2379	#N/A	0.9086	#N/A	#N/A	-0.1629	#N/A	0.9086	#N/A	-4.8	4.0238
AFTECCVVASQLR	P01031	Complement C5 OS=Homo sapiens OX=9606 GN=C5 PE=1 SV=4	C5	0	770.866	2	59.98	#N/A	2.2153	#N/A	0.0941	#N/A	1	5.7095	60.4	0	4803116	0.8	7.3604	60.14	0	5673488	7.8	#N/A	58.39	#N/A	71275864	#N/A	1.5949	#N/A	0.3251	#N/A	2.9	3.836	62.04	0.0006	15028143	#N/A	0.1704	#N/A	0.9086	#N/A	#N/A	0.1819	#N/A	0.9086	#N/A	#N/A	-0.5784
AFTECCVVASQLR	P01031	Complement C5 OS=Homo sapiens OX=9606 GN=C5 PE=1 SV=4	C5	0	514.246	3	59.98	#N/A	2.2153	#N/A	0.0941	#N/A	0.2	5.7095	60.4	0	3244802	-0.3	7.3604	60.14	0	996408	6.5	#N/A	58.39	#N/A	131844048	#N/A	1.5949	#N/A	0.3251	#N/A	2	3.836	62.04	0.0006	1367987	#N/A	0.1704	#N/A	0.9086	#N/A	#N/A	0.1819	#N/A	0.9086	#N/A	#N/A	-0.5784
TLLPVSKPEIR	P01031	Complement C5 OS=Homo sapiens OX=9606 GN=C5 PE=1 SV=4	C5	0	418.259	3	54.84	1.3	5.9488	56.15	0	65401876	1	9.8775	55.25	0	123300496	1.4	5.5346	55.14	0	92723288	2	#N/A	55	#N/A	51814644	2.3	5.6893	54.9	0	119843848	2.7	5.2828	54.64	0	99202344	1.3	9.4197	54.56	0	142398704	1.8	5.5822	54.87	0	128997448	#N/A	-1.1039
TSGMQFCVK	P01031	Complement C5 OS=Homo sapiens OX=9606 GN=C5 PE=1 SV=4	C5	0	537.241	2	28.52	#N/A	-0.9997	#N/A	1	#N/A	#N/A	0.547	#N/A	0.9086	#N/A	#N/A	0.4572	#N/A	0.9086	#N/A	-0.8	#N/A	29.76	#N/A	15463487	#N/A	1.1626	#N/A	0.6221	#N/A	#N/A	0.4811	#N/A	0.9086	#N/A	-1.9	4.37	30.53	0.0001	39966872	#N/A	-0.1358	#N/A	0.9086	#N/A	#N/A	2.5009
MSAVEGICTSESPVIDHQGTKSSK	P01031	Complement C5 OS=Homo sapiens OX=9606 GN=C5 PE=1 SV=4	C5	1	850.072	3	47.19	#N/A	1.4599	#N/A	0.4055	#N/A	#N/A	1.9019	#N/A	0.1849	#N/A	3	4.6743	48.84	0	11271815	1	#N/A	46.72	#N/A	10454337	#N/A	-0.3701	#N/A	0.9086	#N/A	#N/A	1.3738	#N/A	0.4625	#N/A	#N/A	2.2438	#N/A	0.0881	#N/A	#N/A	0.6691	#N/A	0.9086	#N/A	#N/A	1.7431
MSAVEGICTSESPVIDHQGTKSSK	P01031	Complement C5 OS=Homo sapiens OX=9606 GN=C5 PE=1 SV=4	C5	1	637.806	4	47.19	#N/A	1.4599	#N/A	0.4055	#N/A	#N/A	1.9019	#N/A	0.1849	#N/A	1.5	4.6743	48.84	0	39368384	1.9	#N/A	46.72	#N/A	80594136	#N/A	-0.3701	#N/A	0.9086	#N/A	#N/A	1.3738	#N/A	0.4625	#N/A	#N/A	2.2438	#N/A	0.0881	#N/A	#N/A	0.6691	#N/A	0.9086	#N/A	#N/A	1.7431
LKEGMLSIMSYR	P01031	Complement C5 OS=Homo sapiens OX=9606 GN=C5 PE=1 SV=4	C5	1	476.584	3	70.63	#N/A	0.3308	#N/A	0.9086	#N/A	#N/A	-0.9172	#N/A	0.9902	#N/A	#N/A	1.1846	#N/A	0.6039	#N/A	5.5	#N/A	70.24	#N/A	48533	#N/A	0.7085	#N/A	0.9086	#N/A	#N/A	-0.8586	#N/A	0.9775	#N/A	#N/A	2.0353	#N/A	0.1403	#N/A	#N/A	-1.8307	#N/A	1	#N/A	#N/A	0.9828
EGMLSIMSYR	P01031	Complement C5 OS=Homo sapiens OX=9606 GN=C5 PE=1 SV=4	C5	0	593.783	2	77.85	#N/A	0.0713	#N/A	0.9086	#N/A	#N/A	-0.0443	#N/A	0.9086	#N/A	#N/A	-0.5095	#N/A	0.9107	#N/A	6.5	#N/A	80.19	#N/A	290962	#N/A	-0.1926	#N/A	0.9086	#N/A	#N/A	1.7418	#N/A	0.2511	#N/A	#N/A	1.9491	#N/A	0.1681	#N/A	#N/A	-0.0951	#N/A	0.9086	#N/A	#N/A	-0.1759
LQGTLPVEAR	P01031	Complement C5 OS=Homo sapiens OX=9606 GN=C5 PE=1 SV=4	C5	0	1083.62	1	43.39	-3.1	8.2577	46.21	0	193990	2.8	8.5911	45.69	0	200237	-2.3	7.1503	45.65	0	89444	-1.3	#N/A	46.12	#N/A	252197	-6.6	6.8038	45.68	0	163250	3.3	8.8977	45.53	0	72050	-1.2	6.6395	45.23	0	430798	4.1	8.5555	45.42	0	384991	0	7.0662
LQGTLPVEAR	P01031	Complement C5 OS=Homo sapiens OX=9606 GN=C5 PE=1 SV=4	C5	0	542.311	2	43.39	2.5	8.2577	46.21	0	571841408	1.7	8.5911	45.69	0	914495232	2.1	7.1503	45.65	0	565870272	2.9	#N/A	46.12	#N/A	561050880	2.7	6.8038	45.68	0	291697088	2.9	8.8977	45.53	0	314699136	2.7	6.6395	45.23	0	857361664	2.1	8.5555	45.42	0	389626752	3.3	7.0662
DINYVNPVIK	P01031	Complement C5 OS=Homo sapiens OX=9606 GN=C5 PE=1 SV=4	C5	0	1174.65	1	63.22	#N/A	7.0948	67.58	0	0	-1.1	6.9203	67.11	0	16097	5.3	6.9328	67.05	0	24048	#N/A	#N/A	67.08	#N/A	0	-1.1	5.5189	66.84	0	77325	-1.5	6.8256	66.61	0	36332	#N/A	1.8994	#N/A	0.1857	#N/A	#N/A	6.732	66.77	0	0	#N/A	1.2449
DINYVNPVIK	P01031	Complement C5 OS=Homo sapiens OX=9606 GN=C5 PE=1 SV=4	C5	0	587.827	2	63.22	3.2	7.0948	67.58	0	16340757	-0.1	6.9203	67.11	0	23637682	0.2	6.9328	67.05	0	38356680	1.1	#N/A	67.08	#N/A	13454436	0.6	5.5189	66.84	0	23186316	1.8	6.8256	66.61	0	24493430	#N/A	1.8994	#N/A	0.1857	#N/A	1.6	6.732	66.77	0	14673737	#N/A	1.2449
TSTSEEVCSFYLK	P01031	Complement C5 OS=Homo sapiens OX=9606 GN=C5 PE=1 SV=4	C5	0	775.856	2	62.07	7	3.7109	60.92	0.001	3815235	#N/A	0.3054	#N/A	0.9086	#N/A	#N/A	2.7498	#N/A	0.0237	#N/A	6.3	#N/A	61.69	#N/A	13401698	8	3.2418	59.78	0.0051	279569472	#N/A	0.8817	#N/A	0.8653	#N/A	#N/A	2.3509	#N/A	0.0682	#N/A	#N/A	0.6311	#N/A	0.9086	#N/A	#N/A	0.2876
TSTSEEVCSFYLK	P01031	Complement C5 OS=Homo sapiens OX=9606 GN=C5 PE=1 SV=4	C5	0	517.573	3	62.07	-4.1	3.7109	60.92	0.001	615701	#N/A	0.3054	#N/A	0.9086	#N/A	#N/A	2.7498	#N/A	0.0237	#N/A	8.5	#N/A	61.69	#N/A	54149	-0.1	3.2418	59.78	0.0051	4626590	#N/A	0.8817	#N/A	0.8653	#N/A	#N/A	2.3509	#N/A	0.0682	#N/A	#N/A	0.6311	#N/A	0.9086	#N/A	#N/A	0.2876
IVACASYKPSREESSSGSSHAVMDISLPTGISANEEDLK	P01031	Complement C5 OS=Homo sapiens OX=9606 GN=C5 PE=1 SV=4	C5	1	1035.49	4	67.72	#N/A	-0.3247	#N/A	0.9086	#N/A	#N/A	-1.0084	#N/A	1	#N/A	#N/A	0.3627	#N/A	0.9086	#N/A	-4.6	#N/A	66.83	#N/A	72097	#N/A	0.5461	#N/A	0.9086	#N/A	#N/A	-1.5385	#N/A	1	#N/A	#N/A	-0.6449	#N/A	0.9318	#N/A	#N/A	-1.8233	#N/A	1	#N/A	1.2	4.3539
IVACASYKPSREESSSGSSHAVMDISLPTGISANEEDLK	P01031	Complement C5 OS=Homo sapiens OX=9606 GN=C5 PE=1 SV=4	C5	1	828.597	5	67.72	#N/A	-0.3247	#N/A	0.9086	#N/A	#N/A	-1.0084	#N/A	1	#N/A	#N/A	0.3627	#N/A	0.9086	#N/A	3.5	#N/A	66.83	#N/A	28711	#N/A	0.5461	#N/A	0.9086	#N/A	#N/A	-1.5385	#N/A	1	#N/A	#N/A	-0.6449	#N/A	0.9318	#N/A	#N/A	-1.8233	#N/A	1	#N/A	1.7	4.3539
IVACASYKPSREESSSGSSHAVMDISLPTGISANEEDLK	P01031	Complement C5 OS=Homo sapiens OX=9606 GN=C5 PE=1 SV=4	C5	1	825.398	5	76.36	#N/A	-0.3432	#N/A	0.9086	#N/A	#N/A	-0.3567	#N/A	0.9086	#N/A	#N/A	0.049	#N/A	0.9086	#N/A	-4.2	#N/A	75.77	#N/A	28748	#N/A	-0.3006	#N/A	0.9086	#N/A	#N/A	-0.3727	#N/A	0.9086	#N/A	#N/A	0.9891	#N/A	0.7689	#N/A	#N/A	-0.9398	#N/A	0.9949	#N/A	2.5	3.3724
EESSSGSSHAVMDISLPTGISANEEDLK	P01031	Complement C5 OS=Homo sapiens OX=9606 GN=C5 PE=1 SV=4	C5	0	969.445	3	73.71	#N/A	-0.1833	#N/A	0.9086	#N/A	#N/A	0.0875	#N/A	0.9086	#N/A	#N/A	0.2203	#N/A	0.9086	#N/A	2.9	#N/A	71.63	#N/A	21991	#N/A	-0.6003	#N/A	0.923	#N/A	#N/A	-0.6332	#N/A	0.9295	#N/A	-1.6	3.314	72.77	0.004	124197	#N/A	0.2752	#N/A	0.9086	#N/A	#N/A	1.3612
VSITSITVENVFVK	P01031	Complement C5 OS=Homo sapiens OX=9606 GN=C5 PE=1 SV=4	C5	0	512.627	3	95.53	#N/A	0.6105	#N/A	0.9086	#N/A	#N/A	0.5763	#N/A	0.9086	#N/A	#N/A	-0.3586	#N/A	0.9086	#N/A	1.4	#N/A	95.61	#N/A	3009523	#N/A	2.7921	#N/A	0.0209	#N/A	0.9	3.1472	93.11	0.007	321958	#N/A	2.9552	#N/A	0.0129	#N/A	#N/A	-0.65	#N/A	0.9328	#N/A	#N/A	-0.5934
GFQALGDAADIR	P01033	Metalloproteinase inhibitor 1 OS=Homo sapiens OX=9606 GN=TIMP1 PE=1 SV=1	TIMP1	0	617.315	2	62.75	-1.1	7.8744	65.54	0	1805159	#N/A	-0.824	#N/A	0.9699	#N/A	-3	7.9963	64.99	0	2762203	7.3	#N/A	62.89	#N/A	4426738	1.9	9.2375	65.03	0	5833885	1.6	9.1389	64.62	0	3292640	0.3	8.6992	64.67	0	10014580	#N/A	1.9791	#N/A	0.158	#N/A	1.6	3.8855
LQSGTHCLWTDQLLQGSEK	P01033	Metalloproteinase inhibitor 1 OS=Homo sapiens OX=9606 GN=TIMP1 PE=1 SV=1	TIMP1	0	1101.04	2	72.18	#N/A	0.8481	#N/A	0.896	#N/A	#N/A	0.6377	#N/A	0.9086	#N/A	#N/A	0.8765	#N/A	0.8701	#N/A	-5.3	#N/A	69.58	#N/A	341456	#N/A	1.6076	#N/A	0.3182	#N/A	#N/A	2.3779	#N/A	0.0638	#N/A	#N/A	1.7675	#N/A	0.2394	#N/A	#N/A	0.7295	#N/A	0.9086	#N/A	-0.6	3.053
LQSGTHCLWTDQLLQGSEK	P01033	Metalloproteinase inhibitor 1 OS=Homo sapiens OX=9606 GN=TIMP1 PE=1 SV=1	TIMP1	0	734.36	3	72.18	#N/A	0.8481	#N/A	0.896	#N/A	#N/A	0.6377	#N/A	0.9086	#N/A	#N/A	0.8765	#N/A	0.8701	#N/A	3.4	#N/A	69.58	#N/A	20900280	#N/A	1.6076	#N/A	0.3182	#N/A	#N/A	2.3779	#N/A	0.0638	#N/A	#N/A	1.7675	#N/A	0.2394	#N/A	#N/A	0.7295	#N/A	0.9086	#N/A	2.5	3.053
ALDFAVGEYNK	P01034	Cystatin-C OS=Homo sapiens OX=9606 GN=CST3 PE=1 SV=1	CST3	0	613.806	2	62.4	5.8	5.0218	66.49	0	598666688	4.9	5.9624	66.02	0	1012426176	5	3.6041	65.76	0.0014	2271998464	4.7	#N/A	65.99	#N/A	1094991872	#N/A	2.3622	#N/A	0.0663	#N/A	6.2	3.184	61.5	0.0062	43906544	5.2	3.2561	65.59	0.0049	1989271168	5	5.1493	65.69	0	2286183680	6	4.5643
TQPNLDNCPFHDQPHLK	P01034	Cystatin-C OS=Homo sapiens OX=9606 GN=CST3 PE=1 SV=1	CST3	0	1030.98	2	45.99	#N/A	0.2026	#N/A	0.9086	#N/A	#N/A	2.1853	#N/A	0.1009	#N/A	#N/A	1.0579	#N/A	0.7091	#N/A	#N/A	#N/A	46.12	#N/A	0	#N/A	0.775	#N/A	0.9086	#N/A	#N/A	2.6497	#N/A	0.0314	#N/A	#N/A	2.1425	#N/A	0.1111	#N/A	#N/A	0.6285	#N/A	0.9086	#N/A	3.8	3.1518
TQPNLDNCPFHDQPHLK	P01034	Cystatin-C OS=Homo sapiens OX=9606 GN=CST3 PE=1 SV=1	CST3	0	515.996	4	45.99	#N/A	0.2026	#N/A	0.9086	#N/A	#N/A	2.1853	#N/A	0.1009	#N/A	#N/A	1.0579	#N/A	0.7091	#N/A	-2.5	#N/A	46.12	#N/A	935624	#N/A	0.775	#N/A	0.9086	#N/A	#N/A	2.6497	#N/A	0.0314	#N/A	#N/A	2.1425	#N/A	0.1111	#N/A	#N/A	0.6285	#N/A	0.9086	#N/A	-6	3.1518
TQVVAGTNYYIK	P01040	Cystatin-A OS=Homo sapiens OX=9606 GN=CSTA PE=1 SV=1	CSTA	0	678.862	2	49.88	#N/A	0.779	#N/A	0.9086	#N/A	-0.2	7.212	51.8	0	29302110	-2.3	7.262	52.01	0	11470144	0.1	#N/A	51.31	#N/A	13317731	#N/A	0.2996	#N/A	0.9086	#N/A	#N/A	1.4407	#N/A	0.4176	#N/A	#N/A	1.7552	#N/A	0.2449	#N/A	1.1	7.3449	51.67	0	34553108	-0.6	3.4799
KYNSQNQSNNQFVLYR	P01042	Kininogen-1 OS=Homo sapiens OX=9606 GN=KNG1 PE=1 SV=2	KNG1	1	1001.99	2	45.26	#N/A	3.3955	49.08	0.003	0	#N/A	-1.5594	#N/A	1	#N/A	#N/A	6.4731	48.39	0	0	-3.8	#N/A	48.57	#N/A	8041702	#N/A	2.5107	#N/A	0.0456	#N/A	0.7	3.1195	48.07	0.0077	75220	-1.6	3.2201	47.14	0.0055	8354721	#N/A	2.2035	#N/A	0.0967	#N/A	#N/A	2.9249
KYNSQNQSNNQFVLYR	P01042	Kininogen-1 OS=Homo sapiens OX=9606 GN=KNG1 PE=1 SV=2	KNG1	1	668.329	3	45.26	-1.8	3.3955	49.08	0.003	75247224	#N/A	-1.5594	#N/A	1	#N/A	-2.4	6.4731	48.39	0	38199132	-3.4	#N/A	48.57	#N/A	46649444	#N/A	2.5107	#N/A	0.0456	#N/A	-3.4	3.1195	48.07	0.0077	57756900	-2	3.2201	47.14	0.0055	54732036	#N/A	2.2035	#N/A	0.0967	#N/A	#N/A	2.9249
YNSQNQSNNQFVLYR	P01042	Kininogen-1 OS=Homo sapiens OX=9606 GN=KNG1 PE=1 SV=2	KNG1	0	937.943	2	54.53	8.3	9.1063	54.79	0	9005592	4.5	9.4612	53.97	0	30857238	4.4	9.7263	53.9	0	40582452	7	#N/A	54.35	#N/A	20576858	6	9.2528	53.88	0	35496128	-1.6	8.8828	57.05	0	339523968	4.1	9.1799	53.48	0	69121472	2.8	9.7887	53.52	0	47199608	6	9.2329
YNSQNQSNNQFVLYR	P01042	Kininogen-1 OS=Homo sapiens OX=9606 GN=KNG1 PE=1 SV=2	KNG1	0	625.631	3	54.53	0.4	9.1063	54.79	0	5860077	1	9.4612	53.97	0	41565284	2	9.7263	53.9	0	15246211	0.4	#N/A	54.35	#N/A	10852302	2.7	9.2528	53.88	0	8615497	2.2	8.8828	57.05	0	19879950	0.9	9.1799	53.48	0	103211280	3.8	9.7887	53.52	0	47515436	-0.3	9.2329
ITEATKTVGSDTFYSFK	P01042	Kininogen-1 OS=Homo sapiens OX=9606 GN=KNG1 PE=1 SV=2	KNG1	1	947.975	2	59.13	3.3	6.8598	63.02	0	17393258	-1.2	9.0404	61.06	0	5282462	1.9	8.6277	62.2	0	60384136	1.3	#N/A	59.76	#N/A	2446301	2.9	8.6075	62.21	0	36021484	0.8	6.8866	60.89	0	91487664	2.5	7.1845	61.91	0	114643848	2.1	8.8746	62	0	46254488	0.3	7.7559
ITEATKTVGSDTFYSFK	P01042	Kininogen-1 OS=Homo sapiens OX=9606 GN=KNG1 PE=1 SV=2	KNG1	1	632.319	3	59.13	2.3	6.8598	63.02	0	193083392	1.1	9.0404	61.06	0	153692112	2	8.6277	62.2	0	647072832	3.3	#N/A	59.76	#N/A	104401208	2.2	8.6075	62.21	0	376762208	1.8	6.8866	60.89	0	1130465408	1.6	7.1845	61.91	0	759184832	1.3	8.8746	62	0	445332608	1.7	7.7559
TVGSDTFYSFK	P01042	Kininogen-1 OS=Homo sapiens OX=9606 GN=KNG1 PE=1 SV=2	KNG1	0	626.298	2	60.53	2.1	8.7153	61.7	0	502624544	1.9	8.8703	60.98	0	516112768	2	8.4033	60.83	0	892588160	3.3	#N/A	62.1	#N/A	7129793536	3.3	8.2506	60.86	0	440950304	3.2	8.5614	60.4	0	670168832	2.3	8.2085	60.47	0	1303653376	2.2	8.9202	60.61	0	708339456	2.6	8.2157
TVGSDTFYSFKYEIK	P01042	Kininogen-1 OS=Homo sapiens OX=9606 GN=KNG1 PE=1 SV=2	KNG1	1	892.941	2	73.97	0.1	5.5011	70.9	0	418517	-0.5	9.1673	70.5	0	7127516	-0.1	9.8649	72.57	0	2819270	0.8	#N/A	70.45	#N/A	7405502	0.2	9.7411	70.11	0	5298031	-2.9	9.7209	69.84	0	22932414	1.6	7.7294	72.28	0	8277941	1.2	9.531	70.04	0	9277933	0.2	5.1942
TVGSDTFYSFKYEIK	P01042	Kininogen-1 OS=Homo sapiens OX=9606 GN=KNG1 PE=1 SV=2	KNG1	1	595.63	3	73.97	1.7	5.5011	70.9	0	25810138	1.7	9.1673	70.5	0	47103820	2.8	9.8649	72.57	0	38148488	2.1	#N/A	70.45	#N/A	74593192	1.7	9.7411	70.11	0	92768032	2.6	9.7209	69.84	0	122941288	2.4	7.7294	72.28	0	38842768	2.5	9.531	70.04	0	90028792	2.1	5.1942
TWQDCEYKDAAKAATGECTATVGK	P01042	Kininogen-1 OS=Homo sapiens OX=9606 GN=KNG1 PE=1 SV=2	KNG1	2	887.735	3	50.32	#N/A	-0.9756	#N/A	1	#N/A	#N/A	-2.0656	#N/A	1	#N/A	#N/A	-0.3639	#N/A	0.9086	#N/A	#N/A	#N/A	50.31	#N/A	0	#N/A	0.902	#N/A	0.8464	#N/A	3.5	3.6453	52.94	0.0012	489702	#N/A	-0.7269	#N/A	0.9486	#N/A	#N/A	1.0798	#N/A	0.6905	#N/A	#N/A	0.371
TWQDCEYKDAAKAATGECTATVGK	P01042	Kininogen-1 OS=Homo sapiens OX=9606 GN=KNG1 PE=1 SV=2	KNG1	2	666.053	4	50.32	#N/A	-0.9756	#N/A	1	#N/A	#N/A	-2.0656	#N/A	1	#N/A	#N/A	-0.3639	#N/A	0.9086	#N/A	7	#N/A	50.31	#N/A	2949307	#N/A	0.902	#N/A	0.8464	#N/A	7.7	3.6453	52.94	0.0012	5172318	#N/A	-0.7269	#N/A	0.9486	#N/A	#N/A	1.0798	#N/A	0.6905	#N/A	#N/A	0.371
AATGECTATVGKR	P01042	Kininogen-1 OS=Homo sapiens OX=9606 GN=KNG1 PE=1 SV=2	KNG1	1	661.33	2	14.53	#N/A	0.0461	#N/A	0.9086	#N/A	2.3	8.6618	10.28	0	466686	#N/A	-0.0003	#N/A	0.9086	#N/A	0.7	#N/A	14.92	#N/A	70726904	#N/A	0.0715	#N/A	0.9086	#N/A	#N/A	0.0383	#N/A	0.9086	#N/A	2.9	9.5564	9.85	0	6553039	2.9	6.2816	10.51	0	1029742	#N/A	0.0215
AATGECTATVGKR	P01042	Kininogen-1 OS=Homo sapiens OX=9606 GN=KNG1 PE=1 SV=2	KNG1	1	441.222	3	14.53	#N/A	0.0461	#N/A	0.9086	#N/A	2.5	8.6618	10.28	0	600406	#N/A	-0.0003	#N/A	0.9086	#N/A	-1.5	#N/A	14.92	#N/A	94765472	#N/A	0.0715	#N/A	0.9086	#N/A	#N/A	0.0383	#N/A	0.9086	#N/A	0.3	9.5564	9.85	0	43824676	4.1	6.2816	10.51	0	25413996	#N/A	0.0215
QVVAGLNFR	P01042	Kininogen-1 OS=Homo sapiens OX=9606 GN=KNG1 PE=1 SV=2	KNG1	0	502.288	2	57.79	1.5	9.3441	56.61	0	97725520	1.4	8.2318	60.39	0	7471495680	1.7	8.0408	60.4	0	11340761088	1.9	#N/A	60.54	#N/A	6910498816	1.8	8.1132	60.23	0	7286145536	2	7.8134	60.06	0	12891748352	1.7	8.8427	55.11	0	132860000	1.7	8.1702	59.95	0	7906989568	2.3	7.9291
ENFLFLTPDCK	P01042	Kininogen-1 OS=Homo sapiens OX=9606 GN=KNG1 PE=1 SV=2	KNG1	0	692.334	2	87.3	2.3	9.9544	89.01	0	30462796	1.6	10.0213	88.74	0	50922372	2.6	9.7961	88.49	0	79490888	3.1	#N/A	89.34	#N/A	745302848	2.7	9.6585	88.22	0	80212000	2.5	9.4943	88.15	0	133187480	3	9.7738	88.16	0	55217196	2.4	9.5969	88.21	0	98562912	2.2	9.5498
ENFLFLTPDCK	P01042	Kininogen-1 OS=Homo sapiens OX=9606 GN=KNG1 PE=1 SV=2	KNG1	0	461.892	3	87.3	-0.1	9.9544	89.01	0	387930	7.5	10.0213	88.74	0	217478	-0.4	9.7961	88.49	0	432724	1.2	#N/A	89.34	#N/A	1393231	-0.5	9.6585	88.22	0	501417	0.5	9.4943	88.15	0	930067	-0.3	9.7738	88.16	0	559811	-0.2	9.5969	88.21	0	218590	-1.9	9.5498
IASFSQNCDIYPGKDFVQPPTK	P01042	Kininogen-1 OS=Homo sapiens OX=9606 GN=KNG1 PE=1 SV=2	KNG1	1	838.077	3	73.35	#N/A	-0.2814	#N/A	0.9086	#N/A	#N/A	-0.2557	#N/A	0.9086	#N/A	2.2	7.5929	73.92	0	46342280	3.4	#N/A	73.88	#N/A	11318965	2.5	8.9857	73.91	0	41424216	2.6	9.2891	73.54	0	58828064	3	3.3759	73.89	0.0033	8320284	1.7	3.1809	73.87	0.0063	6571891	3.2	9.4447
IASFSQNCDIYPGKDFVQPPTK	P01042	Kininogen-1 OS=Homo sapiens OX=9606 GN=KNG1 PE=1 SV=2	KNG1	1	628.81	4	73.35	#N/A	-0.2814	#N/A	0.9086	#N/A	#N/A	-0.2557	#N/A	0.9086	#N/A	5.5	7.5929	73.92	0	5053462	6.4	#N/A	73.88	#N/A	119494944	6.6	8.9857	73.91	0	25459040	6.5	9.2891	73.54	0	23717210	6.8	3.3759	73.89	0.0033	5172068	6.4	3.1809	73.87	0.0063	2400508	6.4	9.4447
IASFSQNCDIYPGK	P01042	Kininogen-1 OS=Homo sapiens OX=9606 GN=KNG1 PE=1 SV=2	KNG1	0	800.377	2	55.57	3	9.0374	56.81	0	446964960	2	9.4737	56.28	0	642412992	2.7	9.1168	56.21	0	823131456	2.3	#N/A	57.24	#N/A	2460434176	2.5	9.1654	56.16	0	363665792	3.1	9.0154	55.4	0	868256576	1.9	8.8628	58.85	0	575336064	2.7	9.2461	55.83	0	835014848	2.8	8.8838
IASFSQNCDIYPGK	P01042	Kininogen-1 OS=Homo sapiens OX=9606 GN=KNG1 PE=1 SV=2	KNG1	0	533.921	3	55.57	-0.6	9.0374	56.81	0	15188493	0.7	9.4737	56.28	0	24686904	0.6	9.1168	56.21	0	16595882	1	#N/A	57.24	#N/A	4251260	0.9	9.1654	56.16	0	28199754	3.5	9.0154	55.4	0	4714658	1.5	8.8628	58.85	0	5894971	0.3	9.2461	55.83	0	42864296	2.3	8.8838
DIPTNSPELEETLTHTITK	P01042	Kininogen-1 OS=Homo sapiens OX=9606 GN=KNG1 PE=1 SV=2	KNG1	0	1070.04	2	84.14	#N/A	-0.0451	#N/A	0.9086	#N/A	#N/A	1.4798	#N/A	0.3931	#N/A	2.9	9.4591	84.16	0	8970508	-0.1	#N/A	84.11	#N/A	303502	3.5	9.4197	83.91	0	9632851	1.8	9.7442	83.35	0	546871	1.2	9.9746	83.81	0	1878632	1.7	10.2145	83.98	0	4697732	-0.5	9.7501
DIPTNSPELEETLTHTITK	P01042	Kininogen-1 OS=Homo sapiens OX=9606 GN=KNG1 PE=1 SV=2	KNG1	0	713.699	3	84.14	#N/A	-0.0451	#N/A	0.9086	#N/A	#N/A	1.4798	#N/A	0.3931	#N/A	2.8	9.4591	84.16	0	301479904	2.4	#N/A	84.11	#N/A	40644924	3.6	9.4197	83.91	0	359324864	2.8	9.7442	83.35	0	92219400	3.6	9.9746	83.81	0	47816112	2.9	10.2145	83.98	0	91380888	2.3	9.7501
LNAENNATFYFK	P01042	Kininogen-1 OS=Homo sapiens OX=9606 GN=KNG1 PE=1 SV=2	KNG1	0	716.349	2	62.21	#N/A	-0.0706	#N/A	0.9086	#N/A	#N/A	0.5533	#N/A	0.9086	#N/A	#N/A	2.6392	#N/A	0.0323	#N/A	-0.2	#N/A	62.88	#N/A	145234	#N/A	2.4881	#N/A	0.0483	#N/A	#N/A	1.6178	#N/A	0.3127	#N/A	0	4.9176	63.75	0	46227868	#N/A	2.0075	#N/A	0.1488	#N/A	#N/A	0.0668
KYFIDFVAR	P01042	Kininogen-1 OS=Homo sapiens OX=9606 GN=KNG1 PE=1 SV=2	KNG1	1	579.819	2	69.61	2.7	9.5679	73.29	0	38154368	2.3	9.2832	72.57	0	143631952	2.5	9.1797	72.5	0	127938760	2.6	#N/A	72.6	#N/A	107073024	2.5	9.2596	72.32	0	133904056	2.5	8.9336	72.05	0	207912688	2.7	8.9676	72.13	0	197127568	2.2	9.1591	72.28	0	200474992	2.6	9.3177
KYFIDFVAR	P01042	Kininogen-1 OS=Homo sapiens OX=9606 GN=KNG1 PE=1 SV=2	KNG1	1	386.882	3	69.61	0.8	9.5679	73.29	0	43219620	1.2	9.2832	72.57	0	90097784	1	9.1797	72.5	0	73541600	1.2	#N/A	72.6	#N/A	95994184	1.3	9.2596	72.32	0	91205696	1.4	8.9336	72.05	0	134213832	1.5	8.9676	72.13	0	74863784	0.8	9.1591	72.28	0	125987536	1.1	9.3177
GHGLGHGHEQQHGLGHGHK	P01042	Kininogen-1 OS=Homo sapiens OX=9606 GN=KNG1 PE=1 SV=2	KNG1	0	660.653	3	12.87	#N/A	1.3609	#N/A	0.4716	#N/A	#N/A	0.2833	#N/A	0.9086	#N/A	#N/A	0.979	#N/A	0.7776	#N/A	1.6	#N/A	12.97	#N/A	857300	#N/A	1.2074	#N/A	0.5861	#N/A	#N/A	2.0351	#N/A	0.1404	#N/A	#N/A	2.4168	#N/A	0.058	#N/A	#N/A	1.9542	#N/A	0.1663	#N/A	#N/A	0.8301
GHGLGHGHEQQHGLGHGHK	P01042	Kininogen-1 OS=Homo sapiens OX=9606 GN=KNG1 PE=1 SV=2	KNG1	0	495.742	4	12.87	#N/A	1.3609	#N/A	0.4716	#N/A	#N/A	0.2833	#N/A	0.9086	#N/A	#N/A	0.979	#N/A	0.7776	#N/A	3.2	#N/A	12.97	#N/A	255790816	#N/A	1.2074	#N/A	0.5861	#N/A	#N/A	2.0351	#N/A	0.1404	#N/A	#N/A	2.4168	#N/A	0.058	#N/A	#N/A	1.9542	#N/A	0.1663	#N/A	#N/A	0.8301
GHGLGHGHEQQHGLGHGHK	P01042	Kininogen-1 OS=Homo sapiens OX=9606 GN=KNG1 PE=1 SV=2	KNG1	0	396.795	5	12.87	#N/A	1.3609	#N/A	0.4716	#N/A	#N/A	0.2833	#N/A	0.9086	#N/A	#N/A	0.979	#N/A	0.7776	#N/A	-5.4	#N/A	12.97	#N/A	145692400	#N/A	1.2074	#N/A	0.5861	#N/A	#N/A	2.0351	#N/A	0.1404	#N/A	#N/A	2.4168	#N/A	0.058	#N/A	#N/A	1.9542	#N/A	0.1663	#N/A	#N/A	0.8301
FKLDDDLEHQGGHVLDHGHK	P01042	Kininogen-1 OS=Homo sapiens OX=9606 GN=KNG1 PE=1 SV=2	KNG1	1	1149.06	2	44.66	-2	3.4645	43.49	0.0024	113402	-12	4.9874	42.24	0	179363	0.2	8.8473	42.49	0	5334178	-7.1	#N/A	42.9	#N/A	404685	-2.1	8.4796	42.87	0	464976	1.6	8.5117	42.31	0	350294	-4.7	8.8783	41.65	0	534058	-0.1	8.7192	42.04	0	7388829	-3.3	8.3743
FKLDDDLEHQGGHVLDHGHK	P01042	Kininogen-1 OS=Homo sapiens OX=9606 GN=KNG1 PE=1 SV=2	KNG1	1	766.373	3	44.66	0.3	3.4645	43.49	0.0024	38072844	2.4	4.9874	42.24	0	109162728	1.6	8.8473	42.49	0	223141888	2	#N/A	42.9	#N/A	225680848	1.3	8.4796	42.87	0	133922064	2.2	8.5117	42.31	0	251380192	1.1	8.8783	41.65	0	114514256	2	8.7192	42.04	0	136688576	1.4	8.3743
FKLDDDLEHQGGHVLDHGHK	P01042	Kininogen-1 OS=Homo sapiens OX=9606 GN=KNG1 PE=1 SV=2	KNG1	1	575.032	4	44.66	0.5	3.4645	43.49	0.0024	141759296	0.4	4.9874	42.24	0	344045984	1.3	8.8473	42.49	0	806412736	1.1	#N/A	42.9	#N/A	518190752	1.7	8.4796	42.87	0	869428480	2.2	8.5117	42.31	0	1346288768	1.7	8.8783	41.65	0	570491008	2.3	8.7192	42.04	0	280194944	1.6	8.3743
FKLDDDLEHQGGHVLDHGHK	P01042	Kininogen-1 OS=Homo sapiens OX=9606 GN=KNG1 PE=1 SV=2	KNG1	1	460.227	5	44.66	1.2	3.4645	43.49	0.0024	158847136	0.9	4.9874	42.24	0	211177632	0.9	8.8473	42.49	0	571483904	1.4	#N/A	42.9	#N/A	456671552	1.1	8.4796	42.87	0	581152256	1.8	8.5117	42.31	0	763278976	2	8.8783	41.65	0	415343648	0.9	8.7192	42.04	0	338405120	1.5	8.3743
SVSEINPTTQMK	P01042	Kininogen-1 OS=Homo sapiens OX=9606 GN=KNG1 PE=1 SV=2	KNG1	0	675.832	2	26.89	0.8	7.1053	27.68	0	1104640512	0.7	6.4023	26.82	0	467034752	0.4	6.4789	27.33	0	1072814528	1	#N/A	27.69	#N/A	3561702144	0.7	6.688	27.42	0	9147454464	1.1	6.4307	27.23	0	1215606656	1.3	5.7062	26.61	0	3620855040	0.7	6.4773	26.84	0	663243264	1	6.2325
SVSEINPTTQMK	P01042	Kininogen-1 OS=Homo sapiens OX=9606 GN=KNG1 PE=1 SV=2	KNG1	0	667.835	2	39.17	2.1	9.0361	41.64	0	485257344	2.3	8.6899	41.06	0	1817738240	2.6	8.721	41.4	0	1530179328	2.9	#N/A	41.45	#N/A	1631931520	2.2	8.8165	41.39	0	1290584320	2.4	9.1507	42.41	0	128021696	1.2	9.5009	39.1	0	226054256	1.5	9.3054	42.25	0	91621664	-2.2	8.8843
TRTEVFEISR	P01127	Platelet-derived growth factor subunit B OS=Homo sapiens OX=9606 GN=PDGFB PE=1 SV=1	PDGFB	1	619.33	2	41.25	#N/A	1.4782	#N/A	0.3941	#N/A	#N/A	-0.3272	#N/A	0.9086	#N/A	#N/A	1.0283	#N/A	0.7347	#N/A	-7.8	#N/A	39.93	#N/A	2836639	#N/A	2.693	#N/A	0.0278	#N/A	#N/A	0.2447	#N/A	0.9086	#N/A	#N/A	2.463	#N/A	0.0515	#N/A	#N/A	2.2924	#N/A	0.0786	#N/A	-2.2	4.4334
TRTEVFEISR	P01127	Platelet-derived growth factor subunit B OS=Homo sapiens OX=9606 GN=PDGFB PE=1 SV=1	PDGFB	1	413.223	3	41.25	#N/A	1.4782	#N/A	0.3941	#N/A	#N/A	-0.3272	#N/A	0.9086	#N/A	#N/A	1.0283	#N/A	0.7347	#N/A	-4.3	#N/A	39.93	#N/A	9721230	#N/A	2.693	#N/A	0.0278	#N/A	#N/A	0.2447	#N/A	0.9086	#N/A	#N/A	2.463	#N/A	0.0515	#N/A	#N/A	2.2924	#N/A	0.0786	#N/A	-9.8	4.4334
ATVTLEDHLACKCETVAAAR	P01127	Platelet-derived growth factor subunit B OS=Homo sapiens OX=9606 GN=PDGFB PE=1 SV=1	PDGFB	1	739.365	3	45.87	#N/A	2.2081	#N/A	0.0957	#N/A	#N/A	3.0045	#N/A	0.0111	#N/A	#N/A	1.788	#N/A	0.2304	#N/A	-8	#N/A	46.75	#N/A	278220	#N/A	2.6753	#N/A	0.0292	#N/A	-0.9	6.0774	46.81	0	257998	#N/A	4.13	43.02	0.0002	0	0	3.5004	49.36	0.0021	12245	#N/A	1.8785
ATVTLEDHLACKCETVAAAR	P01127	Platelet-derived growth factor subunit B OS=Homo sapiens OX=9606 GN=PDGFB PE=1 SV=1	PDGFB	1	554.775	4	45.87	#N/A	2.2081	#N/A	0.0957	#N/A	#N/A	3.0045	#N/A	0.0111	#N/A	#N/A	1.788	#N/A	0.2304	#N/A	0.5	#N/A	46.75	#N/A	25824946	#N/A	2.6753	#N/A	0.0292	#N/A	4.8	6.0774	46.81	0	61200108	-2.4	4.13	43.02	0.0002	206559840	-0.7	3.5004	49.36	0.0021	25712012	#N/A	1.8785
MICSTQLDR	P01130	Low-density lipoprotein receptor OS=Homo sapiens OX=9606 GN=LDLR PE=1 SV=1	LDLR	0	562.265	2	32.11	#N/A	1.9003	#N/A	0.1855	#N/A	4.1	3.2566	35.15	0.0049	135609584	3.5	3.2075	33.24	0.0058	19478522	-2.8	#N/A	34.19	#N/A	14694913	3.8	3.4993	33.21	0.0021	8638048	#N/A	2.2894	#N/A	0.0792	#N/A	1.3	3.5161	35.01	0.002	101673152	#N/A	2.8598	#N/A	0.0172	#N/A	#N/A	1.2815
VLMVETHNEIYDK	P01137	Transforming growth factor beta-1 OS=Homo sapiens OX=9606 GN=TGFB1 PE=1 SV=2	TGFB1	0	803.893	2	40.95	#N/A	0.5388	#N/A	0.9086	#N/A	#N/A	0.9258	#N/A	0.8248	#N/A	#N/A	-0.4736	#N/A	0.9087	#N/A	0.2	#N/A	41.21	#N/A	39423	2.3	3.5971	40.77	0.0015	33371	#N/A	-0.0426	#N/A	0.9086	#N/A	#N/A	-0.579	#N/A	0.9193	#N/A	#N/A	0.6533	#N/A	0.9086	#N/A	#N/A	1.5799
EAVPEPVLLSR	P01137	Transforming growth factor beta-1 OS=Homo sapiens OX=9606 GN=TGFB1 PE=1 SV=2	TGFB1	0	605.346	2	67.04	0.6	4.0209	71.12	0.0003	4074577	0.4	4.1075	70.61	0.0002	1599806	#N/A	1.3997	#N/A	0.4447	#N/A	-11.7	#N/A	65.56	#N/A	281103	#N/A	0.7998	#N/A	0.9086	#N/A	2.3	8.0447	70.05	0	9712485	0.4	3.5562	70.26	0.0017	3623493	#N/A	1.6293	#N/A	0.3068	#N/A	#N/A	0.2858
SCDLALLETYCATPAK	P01344	Insulin-like growth factor II OS=Homo sapiens OX=9606 GN=IGF2 PE=1 SV=1	IGF2	0	906.929	2	79.92	#N/A	0.0063	#N/A	0.9086	#N/A	#N/A	-0.1191	#N/A	0.9086	#N/A	#N/A	2.9869	#N/A	0.0117	#N/A	-0.5	#N/A	79.76	#N/A	708903	#N/A	0.0243	#N/A	0.9086	#N/A	0.5	3.8628	79.87	0.0005	1312076	#N/A	-0.1169	#N/A	0.9086	#N/A	#N/A	-0.1754	#N/A	0.9086	#N/A	2	7.0471
SCDLALLETYCATPAK	P01344	Insulin-like growth factor II OS=Homo sapiens OX=9606 GN=IGF2 PE=1 SV=1	IGF2	0	604.955	3	79.92	#N/A	0.0063	#N/A	0.9086	#N/A	#N/A	-0.1191	#N/A	0.9086	#N/A	#N/A	2.9869	#N/A	0.0117	#N/A	#N/A	#N/A	79.76	#N/A	0	#N/A	0.0243	#N/A	0.9086	#N/A	1.8	3.8628	79.87	0.0005	35172	#N/A	-0.1169	#N/A	0.9086	#N/A	#N/A	-0.1754	#N/A	0.9086	#N/A	8.4	7.0471
IVLVDNK	P01591	Immunoglobulin J chain OS=Homo sapiens OX=9606 GN=JCHAIN PE=1 SV=4	JCHAIN	0	400.747	2	34.02	1.3	8.4493	36.22	0	6808704000	1	8.0472	36.6	0	2989631744	0.8	8.7356	35.74	0	5957022208	0.9	#N/A	35.06	#N/A	7370475520	0.7	8.4143	35.84	0	13942559744	1.2	8.0923	35.53	0	15224548352	1.6	7.7575	36.47	0	4924993536	0.8	7.5621	34.51	0	15194018816	1	8.2517
SSEDPNEDIVER	P01591	Immunoglobulin J chain OS=Homo sapiens OX=9606 GN=JCHAIN PE=1 SV=4	JCHAIN	0	695.31	2	29.21	2.5	9.7281	29.12	0	27530992	1.3	9.3388	28.49	0	29100106	1.2	9.734	28.76	0	62179724	2.4	#N/A	31.69	#N/A	3707540736	2.1	9.4812	28.72	0	187924864	2.3	9.3014	28.94	0	249116256	1.9	9.1941	26.56	0	91216240	2	9.714	28.7	0	125230528	1.5	9.4136
FVYHLSDLCK	P01591	Immunoglobulin J chain OS=Homo sapiens OX=9606 GN=JCHAIN PE=1 SV=4	JCHAIN	0	641.318	2	56.67	2.1	9.3121	57.83	0	348383648	1.4	9.321	57.14	0	335075456	1.8	9.2321	57.23	0	372307936	0.4	#N/A	58.46	#N/A	1875815296	1.5	8.9509	57.05	0	630537600	1.6	8.7427	56.61	0	954859008	7.4	8.9137	58.81	0	198765584	4.5	9.2154	58.79	0	199990336	1.5	8.8208
FVYHLSDLCK	P01591	Immunoglobulin J chain OS=Homo sapiens OX=9606 GN=JCHAIN PE=1 SV=4	JCHAIN	0	427.881	3	56.67	1.7	9.3121	57.83	0	237531152	1.4	9.321	57.14	0	376721632	1	9.2321	57.23	0	461305440	1.1	#N/A	58.46	#N/A	2787629568	1.4	8.9509	57.05	0	933918976	2	8.7427	56.61	0	1327348096	0.7	8.9137	58.81	0	299285056	0.7	9.2154	58.79	0	445195744	1.8	8.8208
FVYHLSDLCKK	P01591	Immunoglobulin J chain OS=Homo sapiens OX=9606 GN=JCHAIN PE=1 SV=4	JCHAIN	1	705.366	2	48.51	-2.5	9.0435	48.2	0	352465760	-4.8	9.6509	49.1	0	31563474	-1.7	8.9834	47.31	0	315598176	-1.9	#N/A	47.53	#N/A	99423336	0.1	8.8599	47.16	0	65674420	1.3	8.4937	46.97	0	361432928	-1.9	8.8405	46.61	0	412894528	-3.4	9.1419	48.87	0	36713472	-1.7	8.959
FVYHLSDLCKK	P01591	Immunoglobulin J chain OS=Homo sapiens OX=9606 GN=JCHAIN PE=1 SV=4	JCHAIN	1	470.58	3	48.51	0	9.0435	48.2	0	423178208	1	9.6509	49.1	0	128741840	0	8.9834	47.31	0	441540576	0.5	#N/A	47.53	#N/A	206787488	0.9	8.8599	47.16	0	1102499712	0.8	8.4937	46.97	0	1114235264	0.2	8.8405	46.61	0	333945312	0.8	9.1419	48.87	0	178656656	0.7	8.959
CYTAVVPLVYGGETK	P01591	Immunoglobulin J chain OS=Homo sapiens OX=9606 GN=JCHAIN PE=1 SV=4	JCHAIN	0	828.919	2	77.97	0.6	9.1642	79.04	0	25144438	-0.8	9.3981	78.48	0	23440966	2.1	8.4154	81.21	0	3046321408	0.9	#N/A	78.22	#N/A	24290730	1	9.2249	78.3	0	101279208	1.1	9.0831	78.1	0	101551280	0.8	9.0287	78.32	0	39527996	1.2	9.372	78.1	0	62349368	2.5	9.2934
CYTAVVPLVYGGETK	P01591	Immunoglobulin J chain OS=Homo sapiens OX=9606 GN=JCHAIN PE=1 SV=4	JCHAIN	0	552.948	3	77.97	2.3	9.1642	79.04	0	572425	-0.3	9.3981	78.48	0	689311	1.9	8.4154	81.21	0	307993056	-1.2	#N/A	78.22	#N/A	362739	1.3	9.2249	78.3	0	4539421	1.2	9.0831	78.1	0	5271650	-0.5	9.0287	78.32	0	4221769	0.7	9.372	78.1	0	3027363	-1.7	9.2934
LLIYDASNLETGVPSR	P01594	Immunoglobulin kappa variable 1-33 OS=Homo sapiens OX=9606 GN=IGKV1-33 PE=1 SV=2	IGKV1-33	0	874.465	2	80.19	#N/A	2.1846	#N/A	0.1011	#N/A	2.5	3.5432	83.33	0.0018	3290113	2.9	7.927	83.02	0	25005380	-2.6	#N/A	80.46	#N/A	32317432	3.3	9.3598	83.26	0	36931128	2.8	9.26	83.1	0	52914404	0	3.9496	80.84	0.0004	1526906	3.3	9.5017	82.93	0	19996304	3.5	9.1457
LLIYDASNLETGVPSR	P01594	Immunoglobulin kappa variable 1-33 OS=Homo sapiens OX=9606 GN=IGKV1-33 PE=1 SV=2	IGKV1-33	0	583.312	3	80.19	#N/A	2.1846	#N/A	0.1011	#N/A	2.1	3.5432	83.33	0.0018	1658929	1	7.927	83.02	0	4288721	1.8	#N/A	80.46	#N/A	537642	2.7	9.3598	83.26	0	8819209	1.8	9.26	83.1	0	5895971	-1.1	3.9496	80.84	0.0004	917988	0	9.5017	82.93	0	2479534	2.3	9.1457
SLIYAASSLQSGVPSR	P01601	Immunoglobulin kappa variable 1D-16 OS=Homo sapiens OX=9606 GN=IGKV1D-16 PE=3 SV=2	IGKV1D-16	0	818.439	2	68.26	#N/A	-0.0084	#N/A	0.9086	#N/A	-7.5	3.9389	69.92	0.0004	355284640	-6.1	3.2254	69.64	0.0054	4603375	-7	#N/A	67.8	#N/A	958888	#N/A	2.6144	#N/A	0.0346	#N/A	#N/A	0.4346	#N/A	0.9086	#N/A	#N/A	1.6035	#N/A	0.3203	#N/A	#N/A	1.9299	#N/A	0.1747	#N/A	-3.1	3.3261
LIYAASSLQSGVPSR	P01601	Immunoglobulin kappa variable 1D-16 OS=Homo sapiens OX=9606 GN=IGKV1D-16 PE=3 SV=2	IGKV1D-16	0	774.923	2	60.68	1.5	9.6411	62.36	0	71833616	1.8	8.692	61.97	0	33745688	2.4	9.0355	61.67	0	46109476	2.1	#N/A	61.68	#N/A	43588252	2.5	9.274	61.53	0	68208768	3.7	8.9662	63.27	0	19032428	-1	8.5057	61.61	0	97750232	3.3	8.4693	61.43	0	20881096	3.5	7.4818
LIYAASSLQSGVPSR	P01601	Immunoglobulin kappa variable 1D-16 OS=Homo sapiens OX=9606 GN=IGKV1D-16 PE=3 SV=2	IGKV1D-16	0	516.951	3	60.68	1.4	9.6411	62.36	0	9925530	1.5	8.692	61.97	0	3302572	2	9.0355	61.67	0	4173846	1.9	#N/A	61.68	#N/A	13688582	2.1	9.274	61.53	0	4865382	3.1	8.9662	63.27	0	342703808	6.2	8.5057	61.61	0	54103844	2.9	8.4693	61.43	0	4232378	0.1	7.4818
VEAEDVGVYYCMQR	P01614	Immunoglobulin kappa variable 2D-40 OS=Homo sapiens OX=9606 GN=IGKV2D-40 PE=1 SV=2	IGKV2D-40	0	859.879	2	60.2	#N/A	-0.9221	#N/A	0.9913	#N/A	#N/A	1.7587	#N/A	0.2434	#N/A	1.3	7.4587	61.47	0	3374627	6.8	#N/A	60.61	#N/A	2757741	#N/A	-0.693	#N/A	0.9412	#N/A	#N/A	-1.572	#N/A	1	#N/A	#N/A	-0.0392	#N/A	0.9086	#N/A	#N/A	-0.0917	#N/A	0.9086	#N/A	#N/A	1.0495
VEAEDVGVYYCMQR	P01614	Immunoglobulin kappa variable 2D-40 OS=Homo sapiens OX=9606 GN=IGKV2D-40 PE=1 SV=2	IGKV2D-40	0	573.589	3	60.2	#N/A	-0.9221	#N/A	0.9913	#N/A	#N/A	1.7587	#N/A	0.2434	#N/A	-0.8	7.4587	61.47	0	8211478	1.3	#N/A	60.61	#N/A	33544006	#N/A	-0.693	#N/A	0.9412	#N/A	#N/A	-1.572	#N/A	1	#N/A	#N/A	-0.0392	#N/A	0.9086	#N/A	#N/A	-0.0917	#N/A	0.9086	#N/A	#N/A	1.0495
LLIYGASSR	P01619	Immunoglobulin kappa variable 3-20 OS=Homo sapiens OX=9606 GN=IGKV3-20 PE=1 SV=2	IGKV3-20	0	490.282	2	47.36	2.1	9.1015	51.04	0	301561696	1.6	8.606	50.33	0	355337056	1.3	8.8187	49.69	0	2043178752	1.2	#N/A	50.12	#N/A	2271763968	1.7	8.5235	49.73	0	2410212096	2.1	8.7124	50.31	0	408934208	2	8.4326	48.91	0	2128453632	1.3	9.1789	50.1	0	243111088	2	8.7424
ASQSVSSNLAWYQQK	P01624	Immunoglobulin kappa variable 3-15 OS=Homo sapiens OX=9606 GN=IGKV3-15 PE=1 SV=2	IGKV3-15	0	848.918	2	54.68	6.1	3.9004	55.93	0.0005	11943443	7.9	7.9982	57.27	0	106489768	7.1	8.6098	57.22	0	22209152	16.3	#N/A	53.86	#N/A	16129081	5.2	8.6212	57.24	0	61497956	2.8	8.9298	56.6	0	189202720	9	6.4352	56.85	0	46375084	6.2	8.6871	56.89	0	59264480	9.1	7.8995
ASQSVSSNLAWYQQK	P01624	Immunoglobulin kappa variable 3-15 OS=Homo sapiens OX=9606 GN=IGKV3-15 PE=1 SV=2	IGKV3-15	0	566.281	3	54.68	4.5	3.9004	55.93	0.0005	1561346	-3.7	7.9982	57.27	0	8772867	5.3	8.6098	57.22	0	2303248	-3.8	#N/A	53.86	#N/A	17712496	0.7	8.6212	57.24	0	1919680	2.7	8.9298	56.6	0	34924836	-0.2	6.4352	56.85	0	20522274	0.8	8.6871	56.89	0	20319920	-0.1	7.8995
LLIYGASTR	P01624	Immunoglobulin kappa variable 3-15 OS=Homo sapiens OX=9606 GN=IGKV3-15 PE=1 SV=2	IGKV3-15	0	993.573	1	49.3	1.5	8.4706	52.78	0	13814995	2.2	8.1486	52.28	0	122741584	2.4	8.2319	52.46	0	90666136	2.4	#N/A	52.65	#N/A	23097552	2.1	8.393	52.4	0	72239712	2.9	8.1353	52.07	0	110424320	2.2	8.1307	51.81	0	101687960	2.4	8.4624	51.87	0	54191940	2.4	8.425
LLIYGASTR	P01624	Immunoglobulin kappa variable 3-15 OS=Homo sapiens OX=9606 GN=IGKV3-15 PE=1 SV=2	IGKV3-15	0	497.29	2	49.3	1.9	8.4706	52.78	0	701543296	1.9	8.1486	52.28	0	4653548544	1.9	8.2319	52.46	0	2831826432	2.2	#N/A	52.65	#N/A	1718934144	1.8	8.393	52.4	0	2608712960	2.2	8.1353	52.07	0	3840960256	2	8.1307	51.81	0	3281039104	2.4	8.4624	51.87	0	2192513024	2.2	8.425
VTISCSGSSSNIGSNTVNWYQQLPGTAPK	P01699	Immunoglobulin lambda variable 1-44 OS=Homo sapiens OX=9606 GN=IGLV1-44 PE=1 SV=2	IGLV1-44	0	1018.49	3	85.44	#N/A	0.4862	#N/A	0.9086	#N/A	#N/A	0.7706	#N/A	0.9086	#N/A	#N/A	0.3042	#N/A	0.9086	#N/A	2.3	#N/A	85.64	#N/A	1501791	#N/A	0.548	#N/A	0.9086	#N/A	#N/A	0.6826	#N/A	0.9086	#N/A	#N/A	0.3862	#N/A	0.9086	#N/A	#N/A	1.5127	#N/A	0.3728	#N/A	2.3	4.6534
LLIYSNNQR	P01700	Immunoglobulin lambda variable 1-47 OS=Homo sapiens OX=9606 GN=IGLV1-47 PE=1 SV=2	IGLV1-47	0	560.809	2	40.81	2.2	9.0071	43.07	0	565113280	1.1	9.206	42.24	0	1038292672	1.4	9.1405	42.25	0	786937600	1.2	#N/A	42.61	#N/A	751912512	1.7	9.0892	42.6	0	689812224	2.3	8.9803	42.35	0	749816320	1.5	8.7954	41.94	0	389428256	0.9	9.2292	42.18	0	354948896	2.2	9.0809
LLIYSNNQRPSGVPDR	P01700	Immunoglobulin lambda variable 1-47 OS=Homo sapiens OX=9606 GN=IGLV1-47 PE=1 SV=2	IGLV1-47	0	914.987	2	50.07	-5.5	9.5699	50.27	0	74338	-6.2	9.532	49.5	0	93822	-10.4	9.4284	49.5	0	136298	-9.6	#N/A	50.71	#N/A	12314342	-9	8.6707	50.65	0	17823110	0	9.1668	48.85	0	4072	0	6.347	48.57	0	16198	-0.6	6.139	49.23	0	48255	0	8.0284
LLIYSNNQRPSGVPDR	P01700	Immunoglobulin lambda variable 1-47 OS=Homo sapiens OX=9606 GN=IGLV1-47 PE=1 SV=2	IGLV1-47	0	610.327	3	50.07	0.1	9.5699	50.27	0	48269300	-0.3	9.532	49.5	0	170954272	-0.1	9.4284	49.5	0	94074320	-0.8	#N/A	50.71	#N/A	42113332	1.2	8.6707	50.65	0	63497892	0	9.1668	48.85	0	133213376	-2.5	6.347	48.57	0	79956416	-2.2	6.139	49.23	0	31092296	-0.4	8.0284
SGTSASLAISGLR	P01700	Immunoglobulin lambda variable 1-47 OS=Homo sapiens OX=9606 GN=IGLV1-47 PE=1 SV=2	IGLV1-47	0	610.336	2	56.6	1.7	8.6572	56.89	0	676335040	1	8.9274	58.05	0	1064589376	1.2	9.2103	54.42	0	53658568	1.7	#N/A	56.28	#N/A	1319844992	1.4	8.7121	56.18	0	557459520	0.6	9.0954	54.1	0	25240122	2.1	8.7841	56.37	0	308364320	1.9	9.4508	56.3	0	47630064	2.6	8.71
LLIYGNSNRPSGVPDR	P01703	Immunoglobulin lambda variable 1-40 OS=Homo sapiens OX=9606 GN=IGLV1-40 PE=1 SV=2	IGLV1-40	0	586.648	3	48.79	#N/A	2.1542	#N/A	0.1083	#N/A	0	3.1584	50.08	0.0068	29493872	#N/A	0.9146	#N/A	0.8345	#N/A	1.7	#N/A	50.37	#N/A	82306776	1.8	5.1826	50.06	0	112459424	2.7	6.8831	49.46	0	75618200	-0.5	4.4659	49.45	0	37586900	#N/A	1.8755	#N/A	0.1947	#N/A	#N/A	2.9552
LLIYGNSNR	P01703	Immunoglobulin lambda variable 1-40 OS=Homo sapiens OX=9606 GN=IGLV1-40 PE=1 SV=2	IGLV1-40	0	525.291	2	42.19	-0.1	7.117	45.09	0	38288948	-0.2	8.0017	44.36	0	66717492	-4	6.5062	44.76	0	19020722	-0.7	#N/A	44.86	#N/A	62258312	0.4	7.4375	44.68	0	55736784	1.8	7.9871	44.46	0	60174188	-1.9	3.9271	44.06	0.0004	48711624	-1.2	6.182	44.18	0	14014984	0.6	5.7776
LMIYEVSNR	P01704	Immunoglobulin lambda variable 2-14 OS=Homo sapiens OX=9606 GN=IGLV2-14 PE=1 SV=2	IGLV2-14	0	562.792	2	54.62	4.8	7.2346	57.82	0	35893324	3	9.1777	57.21	0	142782592	3.3	8.4077	58.33	0	178648192	3.1	#N/A	57.31	#N/A	61143716	3.1	8.0874	57.12	0	55414264	2.9	8.4098	56.7	0	775138752	3.4	8.446	56.41	0	185788448	3.3	8.394	56.79	0	274652544	2	5.5584
LMIYEVSNRPSGVSNR	P01704	Immunoglobulin lambda variable 2-14 OS=Homo sapiens OX=9606 GN=IGLV2-14 PE=1 SV=2	IGLV2-14	0	911.467	2	56.01	#N/A	7.4097	58.42	0	0	0.5	7.1063	58.03	0	7244173	1.8	8.2104	52.82	0	135720736	-1.8	#N/A	56.03	#N/A	5196267	#N/A	6.4188	57.82	0	0	3.6	7.6088	52.32	0	266355680	4	8.0172	51.89	0	169887536	2.7	7.9835	52.34	0	13955417	0	4.8038
LMIYEVSNRPSGVSNR	P01704	Immunoglobulin lambda variable 2-14 OS=Homo sapiens OX=9606 GN=IGLV2-14 PE=1 SV=2	IGLV2-14	0	607.981	3	56.01	0.9	7.4097	58.42	0	186198896	0.6	7.1063	58.03	0	732092672	2.6	8.2104	52.82	0	1029743680	-2.8	#N/A	56.03	#N/A	90398504	0.2	6.4188	57.82	0	493507136	4.1	7.6088	52.32	0	5702691840	2.2	8.0172	51.89	0	368269056	4.6	7.9835	52.34	0	1060077312	2	4.8038
LMIYEVSNRPSGVSNR	P01704	Immunoglobulin lambda variable 2-14 OS=Homo sapiens OX=9606 GN=IGLV2-14 PE=1 SV=2	IGLV2-14	0	613.312	3	47.06	#N/A	-0.1103	#N/A	0.9086	#N/A	#N/A	1.8885	#N/A	0.1898	#N/A	1.1	8.9858	46.75	0	349190144	5.4	#N/A	46.3	#N/A	4856693	#N/A	1.8786	#N/A	0.1935	#N/A	2	8.59	46.57	0	205683792	#N/A	1.9074	#N/A	0.1828	#N/A	0.5	5.7003	46.41	0	28908754	-3.2	3.2502
SYYASWYQQK	P01714	Immunoglobulin lambda variable 3-19 OS=Homo sapiens OX=9606 GN=IGLV3-19 PE=1 SV=2	IGLV3-19	0	662.304	2	50	3.3	6.6119	50.83	0	15934970	1.3	8.9531	49.77	0	71365816	-0.8	3.2836	53.42	0.0045	3658641	2.6	#N/A	50.47	#N/A	8876405	1	7.0571	50.11	0	27837016	2.6	9.1368	53.44	0	225022048	#N/A	2.2477	#N/A	0.0873	#N/A	1.9	9.2703	53.53	0	81671120	#N/A	2.1638
PGQAPVLVIYGK	P01714	Immunoglobulin lambda variable 3-19 OS=Homo sapiens OX=9606 GN=IGLV3-19 PE=1 SV=2	IGLV3-19	0	621.366	2	67.89	2.8	9.3709	71.62	0	171596592	1.8	8.9412	71.11	0	778169024	1.5	9.3426	70.88	0	195190304	2.1	#N/A	71.08	#N/A	215760064	2.3	8.7017	70.82	0	988693888	2.2	8.5247	70.43	0	1657910656	2.6	9.1957	70.73	0	186117312	1.9	9.6972	70.69	0	101765728	3	8.8992
PGQSPVLVIYQDSK	P01715	Immunoglobulin lambda variable 3-1 OS=Homo sapiens OX=9606 GN=IGLV3-1 PE=1 SV=2	IGLV3-1	0	765.912	2	69.4	3	9.2147	67.68	0	102580152	1.5	9.4177	67.92	0	244621712	1.5	9.7337	68.79	0	118820496	1.8	#N/A	72.22	#N/A	312421696	1.6	9.3234	67.79	0	94785416	2.2	9.1958	67.43	0	232891360	2.9	9.2778	66.81	0	88568704	2.9	9.2097	66.77	0	111918440	1.4	8.7219
PGQSPVLVIYQDSK	P01715	Immunoglobulin lambda variable 3-1 OS=Homo sapiens OX=9606 GN=IGLV3-1 PE=1 SV=2	IGLV3-1	0	510.944	3	69.4	2.5	9.2147	67.68	0	13428541	1.8	9.4177	67.92	0	25923400	-6	9.7337	68.79	0	450871616	1.2	#N/A	72.22	#N/A	62747768	2.8	9.3234	67.79	0	28523364	2.4	9.1958	67.43	0	42629276	1.2	9.2778	66.81	0	9745305	0.9	9.2097	66.77	0	13903217	0.4	8.7219
ITCSGDALPK	P01717	Immunoglobulin lambda variable 3-25 OS=Homo sapiens OX=9606 GN=IGLV3-25 PE=1 SV=2	IGLV3-25	0	531.268	2	29.28	2.2	8.045	29.12	0	939649024	1.9	8.0443	28.68	0	5173349376	1.8	8.0407	28.76	0	1745954048	2	#N/A	29.13	#N/A	512805984	2.4	7.9578	28.77	0	987764416	2.4	8.3905	28.14	0	82186264	2	7.54	28.38	0	1103956480	1.9	7.8308	28.76	0	1283685120	2.3	8.0642
QYAYWYQQK	P01717	Immunoglobulin lambda variable 3-25 OS=Homo sapiens OX=9606 GN=IGLV3-25 PE=1 SV=2	IGLV3-25	0	639.301	2	47.25	2.3	8.6402	50.89	0	336025632	0.6	6.0279	49.91	0	1881111296	2	8.5343	50.03	0	845376512	2.7	#N/A	50.42	#N/A	159346912	2.2	8.7245	50.27	0	606323008	2.7	8.6323	49.91	0	1050253760	1.8	6.3168	49.44	0	331600000	-0.6	8.9247	49.65	0	434878912	2.5	8.8375
PGQAPVLVIYK	P01718	Immunoglobulin lambda variable 3-27 OS=Homo sapiens OX=9606 GN=IGLV3-27 PE=1 SV=2	IGLV3-27	0	592.856	2	66.31	2.2	8.5653	70.27	0	1142799104	1.5	8.2168	69.66	0	6413438464	2.1	8.3528	69.5	0	3908235264	2.4	#N/A	69.69	#N/A	1742526336	2.2	8.3641	69.45	0	2491286016	2.1	7.9114	69.05	0	7858780672	2.4	8.5553	69.19	0	1079726592	2.6	9.3378	65.04	0	226366016	3.1	8.3278
PGSAPTTVIYEDNQRPSGVPDR	P01721	Immunoglobulin lambda variable 6-57 OS=Homo sapiens OX=9606 GN=IGLV6-57 PE=1 SV=2	IGLV6-57	0	786.056	3	51.57	2.1	9.0289	50.14	0	308714112	2.1	8.9829	48.88	0	115911992	2.4	9.0772	49.2	0	54493316	1.8	#N/A	50.58	#N/A	437017760	2.3	9.1367	49.13	0	99877280	2.9	8.5272	50.15	0	553147840	2.2	8.9549	50.04	0	202658304	2.1	9.0663	50.29	0	559842688	-0.3	9.1171
PGSAPTTVIYEDNQRPSGVPDR	P01721	Immunoglobulin lambda variable 6-57 OS=Homo sapiens OX=9606 GN=IGLV6-57 PE=1 SV=2	IGLV6-57	0	589.794	4	51.57	4.9	9.0289	50.14	0	19020436	7.1	8.9829	48.88	0	141825936	6.6	9.0772	49.2	0	107688008	-4.5	#N/A	50.58	#N/A	199024304	1.1	9.1367	49.13	0	18810294	-2.6	8.5272	50.15	0	209179472	-3.8	8.9549	50.04	0	204516208	-2.3	9.0663	50.29	0	137306368	2.4	9.1171
STSTAYMELSSLR	P01742	Immunoglobulin heavy variable 1-69 OS=Homo sapiens OX=9606 GN=IGHV1-69 PE=1 SV=2	IGHV1-69	0	723.351	2	69.54	0.2	5.4008	72.48	0	39737804	-0.7	9.2637	71.84	0	45851780	#N/A	0.5612	#N/A	0.9086	#N/A	-1.2	#N/A	71.84	#N/A	83084040	0.3	9.5266	71.59	0	112727848	-0.6	7.1496	71.42	0	196754656	-0.1	7.5323	71.73	0	192423632	-1.5	5.6046	71.29	0	79222872	-1.3	3.2363
STSTAYMELSSLR	P01742	Immunoglobulin heavy variable 1-69 OS=Homo sapiens OX=9606 GN=IGHV1-69 PE=1 SV=2	IGHV1-69	0	482.57	3	69.54	0.4	5.4008	72.48	0	1937477	0.7	9.2637	71.84	0	1509376	#N/A	0.5612	#N/A	0.9086	#N/A	1.1	#N/A	71.84	#N/A	760348	2.5	9.5266	71.59	0	4395625	0	7.1496	71.42	0	10163178	0.1	7.5323	71.73	0	4551762	1.6	5.6046	71.29	0	1070690	1.1	3.2363
STSTAYMELSSLR	P01742	Immunoglobulin heavy variable 1-69 OS=Homo sapiens OX=9606 GN=IGHV1-69 PE=1 SV=2	IGHV1-69	0	731.348	2	59.27	#N/A	0.6482	#N/A	0.9086	#N/A	#N/A	1.851	#N/A	0.2043	#N/A	#N/A	0.0979	#N/A	0.9086	#N/A	-5.1	#N/A	58.99	#N/A	1152802	-7.9	5.0991	62.63	0	537747	-5.8	7.4087	62.22	0	649187	#N/A	1.1617	#N/A	0.6228	#N/A	#N/A	1.1558	#N/A	0.6276	#N/A	#N/A	0.987
AGDTAVYYCAR	P01766	Immunoglobulin heavy variable 3-13 OS=Homo sapiens OX=9606 GN=IGHV3-13 PE=1 SV=2	IGHV3-13	0	623.78	2	32.28	2.2	4.1383	33.6	0.0002	36435380	2.4	6.4545	32.77	0	110882640	2.1	5.5839	33.18	0	98855664	2.9	#N/A	33.45	#N/A	81552024	2.3	5.6267	33.24	0	65316952	2.4	4.047	33.16	0.0003	41034348	3.3	5.7949	32.46	0	201109344	0.7	5.8959	34.22	0	6215268	3.2	4.7116
EVQLVETGGGLIQPGGSLR	P01767	Immunoglobulin heavy variable 3-53 OS=Homo sapiens OX=9606 GN=IGHV3-53 PE=1 SV=2	IGHV3-53	0	955.521	2	86.15	1.5	4.7856	84.16	0	1548079	2.7	4.7804	83.94	0	1410554	2.4	4.6556	83.67	0	7389731	2.4	#N/A	83.75	#N/A	6013536	1.3	6.3816	83.52	0	13577423	3.3	5.6463	83.34	0	12344226	3.1	5.9124	83.36	0	3390858	1.8	4.7992	83.42	0	3654964	-0.5	5.7021
EVQLVETGGGLIQPGGSLR	P01767	Immunoglobulin heavy variable 3-53 OS=Homo sapiens OX=9606 GN=IGHV3-53 PE=1 SV=2	IGHV3-53	0	637.35	3	86.15	1.3	4.7856	84.16	0	639489	0.4	4.7804	83.94	0	2583520	0.1	4.6556	83.67	0	6523360	1	#N/A	83.75	#N/A	4931040	0.2	6.3816	83.52	0	11917313	0.4	5.6463	83.34	0	14038380	1.6	5.9124	83.36	0	2572462	-0.1	4.7992	83.42	0	5392117	0	5.7021
GLEWVANIK	P01780	Immunoglobulin heavy variable 3-7 OS=Homo sapiens OX=9606 GN=IGHV3-7 PE=1 SV=2	IGHV3-7	0	515.29	2	72.29	-1	9.3253	70.47	0	87344456	-1.3	9.0844	69.85	0	174044192	-1.2	9.0054	69.69	0	130866872	-0.8	#N/A	70.03	#N/A	138465984	-1.2	9.7	74.46	0	15632044	-1.8	9.541	74.32	0	26253812	0.6	9.2103	69.54	0	56085428	-1.3	9.1864	69.44	0	93853232	-0.3	9.0497
LQLQESGPGLVK	P01824	Immunoglobulin heavy variable 4-39 OS=Homo sapiens OX=9606 GN=IGHV4-39 PE=1 SV=2	IGHV4-39	0	634.864	2	55.73	0.9	9.4005	56.91	0	122954112	1.5	8.6581	56.43	0	21344682	0.9	8.6566	56.07	0	7967737	1.1	#N/A	56.25	#N/A	29554232	#N/A	0.6597	#N/A	0.9086	#N/A	2.3	6.8695	55.72	0	12965556	#N/A	-0.1512	#N/A	0.9086	#N/A	2.2	5.6518	55.75	0	5359514	#N/A	-0.1998
VTISVDTSK	P01824	Immunoglobulin heavy variable 4-39 OS=Homo sapiens OX=9606 GN=IGHV4-39 PE=1 SV=2	IGHV4-39	0	949.52	1	34.15	2.5	8.7578	35.25	0	118499	1.5	8.9727	34.5	0	18259234	-1	7.0786	34.72	0	214998	0.9	#N/A	35.06	#N/A	295433	2.6	6.5694	34.76	0	9562148	0.8	8.4105	34.22	0	18571066	0.8	4.9302	34.29	0	7760445	8.4	8.6204	34.53	0	60890	2.2	8.2451
VTISVDTSK	P01824	Immunoglobulin heavy variable 4-39 OS=Homo sapiens OX=9606 GN=IGHV4-39 PE=1 SV=2	IGHV4-39	0	475.264	2	34.15	2.4	8.7578	35.25	0	151297408	2.3	8.9727	34.5	0	198839392	0.8	7.0786	34.72	0	344118880	2	#N/A	35.06	#N/A	208205328	2.7	6.5694	34.76	0	1025067264	2.6	8.4105	34.22	0	582644032	1.9	4.9302	34.29	0	171633984	2	8.6204	34.53	0	223177536	2.8	8.2451
CPLLVDSEGWVK	P01833	Polymeric immunoglobulin receptor OS=Homo sapiens OX=9606 GN=PIGR PE=1 SV=4	PIGR	0	701.855	2	78.4	#N/A	-0.061	#N/A	0.9086	#N/A	#N/A	0.6397	#N/A	0.9086	#N/A	1.8	5.2266	81.88	0	4683723	-5.8	#N/A	78.47	#N/A	3495340	2.6	6.7528	81.76	0	11907863	-3	3.4822	81.56	0.0022	35803248	3.2	3.8049	81.62	0.0007	25302018	#N/A	1.5718	#N/A	0.338	#N/A	#N/A	1.9646
RTVAAPSVFIFPPSDEQLK	P01834	Immunoglobulin kappa constant OS=Homo sapiens OX=9606 GN=IGKC PE=1 SV=2	IGKC	1	1051.57	2	89.41	#N/A	3.5236	90.21	0.0019	0	#N/A	2.8332	#N/A	0.0186	#N/A	3.5	9.6651	89.74	0	2188495	0.8	#N/A	89.77	#N/A	580546	3.5	9.6626	88.96	0	335851	-0.3	9.7994	89.31	0	400143	2.1	8.9859	89.42	0	1815581	0.1	10.2039	89.46	0	220178	0.5	9.5112
RTVAAPSVFIFPPSDEQLK	P01834	Immunoglobulin kappa constant OS=Homo sapiens OX=9606 GN=IGKC PE=1 SV=2	IGKC	1	701.381	3	89.41	2.1	3.5236	90.21	0.0019	6060098	#N/A	2.8332	#N/A	0.0186	#N/A	0	9.6651	89.74	0	61003900	2.1	#N/A	89.77	#N/A	62935380	2.3	9.6626	88.96	0	144741088	1.1	9.7994	89.31	0	117654920	2.4	8.9859	89.42	0	40348044	-1.3	10.2039	89.46	0	23679228	1.2	9.5112
AVHEAASPSQTVQR	P01854	Immunoglobulin heavy constant epsilon OS=Homo sapiens OX=9606 GN=IGHE PE=1 SV=1	IGHE	0	740.879	2	17.62	#N/A	1.4241	#N/A	0.4285	#N/A	#N/A	1.9987	#N/A	0.1516	#N/A	#N/A	0.9516	#N/A	0.8016	#N/A	#N/A	#N/A	17.76	#N/A	0	#N/A	0.213	#N/A	0.9086	#N/A	#N/A	1.9334	#N/A	0.1735	#N/A	#N/A	2.1696	#N/A	0.1045	#N/A	#N/A	2.7249	#N/A	0.0254	#N/A	#N/A	1.7233
AVHEAASPSQTVQR	P01854	Immunoglobulin heavy constant epsilon OS=Homo sapiens OX=9606 GN=IGHE PE=1 SV=1	IGHE	0	494.255	3	17.62	#N/A	1.4241	#N/A	0.4285	#N/A	#N/A	1.9987	#N/A	0.1516	#N/A	#N/A	0.9516	#N/A	0.8016	#N/A	1	#N/A	17.76	#N/A	123183792	#N/A	0.213	#N/A	0.9086	#N/A	#N/A	1.9334	#N/A	0.1735	#N/A	#N/A	2.1696	#N/A	0.1045	#N/A	#N/A	2.7249	#N/A	0.0254	#N/A	#N/A	1.7233
GPSVFPLAPCSR	P01859	Immunoglobulin heavy constant gamma 2 OS=Homo sapiens OX=9606 GN=IGHG2 PE=1 SV=2	IGHG2	0	644.329	2	69.46	2.2	9.1502	73.89	0	346566752	1.3	9.151	73.37	0	567134720	0	8.7752	73.29	0	475096032	2.3	#N/A	69.87	#N/A	359238848	2.1	8.2338	72.39	0	4772959744	0.8	8.6818	72.54	0	1206396544	0.1	8.8284	72.84	0	399085952	-0.1	9.2216	72.93	0	291888160	1.5	8.4169
GPSVFPLAPCSR	P01859	Immunoglobulin heavy constant gamma 2 OS=Homo sapiens OX=9606 GN=IGHG2 PE=1 SV=2	IGHG2	0	429.889	3	69.46	0.8	9.1502	73.89	0	686460	1.2	9.151	73.37	0	2512304	0.1	8.7752	73.29	0	1062765	0.9	#N/A	69.87	#N/A	2257710	4.6	8.2338	72.39	0	134613408	1.8	8.6818	72.54	0	1739274	2.9	8.8284	72.84	0	892527	-1.1	9.2216	72.93	0	1027069	4.4	8.4169
STSESTAALGCLVK	P01859	Immunoglobulin heavy constant gamma 2 OS=Homo sapiens OX=9606 GN=IGHG2 PE=1 SV=2	IGHG2	0	712.358	2	57.47	5	9.0299	57.89	0	583130432	5	9.2226	57.48	0	687943552	1.7	9.2392	53.58	0	218880656	3.1	#N/A	58.73	#N/A	3757559040	4.3	9.1645	57.17	0	327522592	4.4	8.9256	56.88	0	796023936	3.3	9.2796	56.3	0	53233356	2.6	9.1255	53.26	0	97812832	3.4	9.3211
STSESTAALGCLVK	P01859	Immunoglobulin heavy constant gamma 2 OS=Homo sapiens OX=9606 GN=IGHG2 PE=1 SV=2	IGHG2	0	475.241	3	57.47	1.2	9.0299	57.89	0	12124808	2.2	9.2226	57.48	0	30084730	-4.7	9.2392	53.58	0	82274	5	#N/A	58.73	#N/A	105957504	0.2	9.1645	57.17	0	6950423	2.9	8.9256	56.88	0	20783642	5	9.2796	56.3	0	6908537	-0.2	9.1255	53.26	0	36322	0.6	9.3211
TYTCNVDHKPSNTK	P01859	Immunoglobulin heavy constant gamma 2 OS=Homo sapiens OX=9606 GN=IGHG2 PE=1 SV=2	IGHG2	0	555.595	3	15.11	#N/A	2.7033	#N/A	0.027	#N/A	#N/A	2.5492	#N/A	0.0412	#N/A	#N/A	2.893	#N/A	0.0156	#N/A	0.1	#N/A	12.77	#N/A	3864482	#N/A	2.9907	#N/A	0.0116	#N/A	-0.2	3.8426	12.15	0.0006	3257405	-7.8	3.9999	15.52	0.0003	356973	#N/A	2.7456	#N/A	0.0239	#N/A	#N/A	0.6521
TYTCNVDHKPSNTK	P01859	Immunoglobulin heavy constant gamma 2 OS=Homo sapiens OX=9606 GN=IGHG2 PE=1 SV=2	IGHG2	0	416.948	4	15.11	#N/A	2.7033	#N/A	0.027	#N/A	#N/A	2.5492	#N/A	0.0412	#N/A	#N/A	2.893	#N/A	0.0156	#N/A	1	#N/A	12.77	#N/A	12637071	#N/A	2.9907	#N/A	0.0116	#N/A	2.6	3.8426	12.15	0.0006	10686310	-1.8	3.9999	15.52	0.0003	150476544	#N/A	2.7456	#N/A	0.0239	#N/A	#N/A	0.6521
KCCVECPPCPAPPVAGPSVFLFPPK	P01859	Immunoglobulin heavy constant gamma 2 OS=Homo sapiens OX=9606 GN=IGHG2 PE=1 SV=2	IGHG2	1	937.788	3	96.56	#N/A	-0.6697	#N/A	0.9367	#N/A	#N/A	-0.2578	#N/A	0.9086	#N/A	#N/A	-0.7085	#N/A	0.9446	#N/A	7.2	#N/A	93.4	#N/A	9625184	7.6	4.6844	92.52	0	14323729	5	6.5971	92.43	0	54425280	#N/A	1.4144	#N/A	0.435	#N/A	#N/A	-0.2584	#N/A	0.9086	#N/A	#N/A	1.4856
VSNKGLPAPIEK	P01859	Immunoglobulin heavy constant gamma 2 OS=Homo sapiens OX=9606 GN=IGHG2 PE=1 SV=2	IGHG2	1	626.867	2	33.01	2.8	8.5968	33.2	0	117220400	1.3	7.8376	33.48	0	125370592	2	8.6135	32.88	0	111665760	2.4	#N/A	33.14	#N/A	249981152	2.5	6.2606	32.93	0	244648912	2.5	8.8209	32.86	0	340923840	2.9	7.583	32.16	0	281724032	2.8	6.0909	32.69	0	113203616	2.1	6.1322
GQPREPQVYTLPPSREEMTK	P01859	Immunoglobulin heavy constant gamma 2 OS=Homo sapiens OX=9606 GN=IGHG2 PE=1 SV=2	IGHG2	2	586.549	4	45.94	#N/A	1.0568	#N/A	0.71	#N/A	#N/A	-1.4973	#N/A	1	#N/A	#N/A	-0.6342	#N/A	0.9297	#N/A	-6.5	#N/A	46.71	#N/A	51017384	#N/A	2.2089	#N/A	0.0955	#N/A	1.4	4.3508	43.99	0.0001	60666184	#N/A	-1.4105	#N/A	1	#N/A	#N/A	-0.1504	#N/A	0.9086	#N/A	#N/A	-1.2012
EPQVYTLPPSREEMTK	P01859	Immunoglobulin heavy constant gamma 2 OS=Homo sapiens OX=9606 GN=IGHG2 PE=1 SV=2	IGHG2	1	960.972	2	43.06	-7.6	5.7319	42.49	0	27783196	-10.2	6.3954	42.21	0	96358	-4.7	8.0359	42.13	0	8964797	1.4	#N/A	43.02	#N/A	77283616	4.9	5.3545	43.03	0	51600616	-4.6	8.6281	41.69	0	21508118	7.4	5.0468	41.02	0	1911413	-1.9	5.5114	41.63	0	10475376	-1.4	8.76
EPQVYTLPPSREEMTK	P01859	Immunoglobulin heavy constant gamma 2 OS=Homo sapiens OX=9606 GN=IGHG2 PE=1 SV=2	IGHG2	1	640.984	3	43.06	-1.2	5.7319	42.49	0	204003296	1.9	6.3954	42.21	0	67774736	1.3	8.0359	42.13	0	102092176	0.9	#N/A	43.02	#N/A	346594592	3.7	5.3545	43.03	0	612121344	2.2	8.6281	41.69	0	222270672	1.6	5.0468	41.02	0	17289124	-2.9	5.5114	41.63	0	41195372	1.9	8.76
EPQVYTLPPSREEMTK	P01859	Immunoglobulin heavy constant gamma 2 OS=Homo sapiens OX=9606 GN=IGHG2 PE=1 SV=2	IGHG2	1	952.975	2	51.1	0.8	7.7872	54.04	0	18916530	-0.5	8.6951	51.07	0	269906624	2.8	9.3969	52.65	0	15702639	-2.5	#N/A	50.55	#N/A	334177920	-0.1	9.3098	51.31	0	138043856	2.5	8.894	50.7	0	388115264	-0.8	8.1868	51.17	0	259700464	-4.3	8.7543	50.14	0	60121580	0.5	6.1217
EPQVYTLPPSREEMTK	P01859	Immunoglobulin heavy constant gamma 2 OS=Homo sapiens OX=9606 GN=IGHG2 PE=1 SV=2	IGHG2	1	635.652	3	51.1	1.4	7.7872	54.04	0	185485792	0.8	8.6951	51.07	0	1780070400	2.4	9.3969	52.65	0	135845280	-2.4	#N/A	50.55	#N/A	2940503808	0.4	9.3098	51.31	0	660410624	2.6	8.894	50.7	0	2272653056	0.2	8.1868	51.17	0	2319107328	-3.9	8.7543	50.14	0	1006837312	2	6.1217
EEMTKNQVSLTCLVK	P01859	Immunoglobulin heavy constant gamma 2 OS=Homo sapiens OX=9606 GN=IGHG2 PE=1 SV=2	IGHG2	1	890.453	2	60.56	-1.4	9.1274	61.13	0	10377850	-2.5	8.2902	56.59	0	248826336	-1.3	8.6354	56.74	0	36085708	2.2	#N/A	61.6	#N/A	232016112	2.4	8.5319	61.42	0	301891616	-3.7	8.8266	63.54	0	72258472	2.3	6.4757	60.93	0	211710224	2	6.7642	61.15	0	126855440	3.7	8.1584
EEMTKNQVSLTCLVK	P01859	Immunoglobulin heavy constant gamma 2 OS=Homo sapiens OX=9606 GN=IGHG2 PE=1 SV=2	IGHG2	1	593.971	3	60.56	-1.3	9.1274	61.13	0	101343848	-3.3	8.2902	56.59	0	946639424	-1	8.6354	56.74	0	286528992	3.8	#N/A	61.6	#N/A	764810368	3.5	8.5319	61.42	0	808607360	-0.5	8.8266	63.54	0	369506592	3.5	6.4757	60.93	0	641538048	3.2	6.7642	61.15	0	360206240	3.3	8.1584
EEMTKNQVSLTCLVK	P01859	Immunoglobulin heavy constant gamma 2 OS=Homo sapiens OX=9606 GN=IGHG2 PE=1 SV=2	IGHG2	1	599.302	3	54.19	2.1	7.3126	54.94	0	103206616	1.8	7.2569	53.91	0	100487896	2.4	3.7263	54.08	0.0009	157594208	2.9	#N/A	54.28	#N/A	97275392	#N/A	1.8214	#N/A	0.2163	#N/A	2.9	5.2549	53.7	0	100762400	#N/A	1.0378	#N/A	0.7265	#N/A	#N/A	2.7334	#N/A	0.0248	#N/A	3.1	5.4115
TTPPMLDSDGSFFLYSK	P01859	Immunoglobulin heavy constant gamma 2 OS=Homo sapiens OX=9606 GN=IGHG2 PE=1 SV=2	IGHG2	0	961.448	2	88.44	2.5	3.8473	89.46	0.0006	106805640	1.8	4.6641	88.76	0	31814746	2.4	8.5396	89.24	0	317784000	3.1	#N/A	89.41	#N/A	147647888	2.9	8.4145	88.62	0	1021532928	3	8.5332	88.43	0	898687744	3.4	8.3962	88.64	0	232809200	2.3	5.5831	88.55	0	227991888	2.6	8.0552
TTPPMLDSDGSFFLYSK	P01859	Immunoglobulin heavy constant gamma 2 OS=Homo sapiens OX=9606 GN=IGHG2 PE=1 SV=2	IGHG2	0	641.301	3	88.44	1.9	3.8473	89.46	0.0006	23739978	1.5	4.6641	88.76	0	4372626	2.7	8.5396	89.24	0	67107528	2.6	#N/A	89.41	#N/A	36072192	2.2	8.4145	88.62	0	276338368	2.2	8.5332	88.43	0	232684032	2	8.3962	88.64	0	27890628	2.1	5.5831	88.55	0	37248840	2.6	8.0552
TTPPMLDSDGSFFLYSK	P01859	Immunoglobulin heavy constant gamma 2 OS=Homo sapiens OX=9606 GN=IGHG2 PE=1 SV=2	IGHG2	0	953.451	2	96.34	1.4	3.367	94.17	0.0034	764346	1	3.1552	94.14	0.0069	1015533	2.3	9.0925	94.73	0	46174044	2.9	#N/A	94.3	#N/A	10315232	2.8	8.6718	94.62	0	149239728	2.8	8.7646	94.53	0	254507952	2.7	4.0702	93.56	0.0002	8645106	2.2	5.554	94.57	0	18830990	2.2	8.5527
TTPPMLDSDGSFFLYSK	P01859	Immunoglobulin heavy constant gamma 2 OS=Homo sapiens OX=9606 GN=IGHG2 PE=1 SV=2	IGHG2	0	635.969	3	96.34	2.1	3.367	94.17	0.0034	7036	2.9	3.1552	94.14	0.0069	23522	2.4	9.0925	94.73	0	8531621	2.7	#N/A	94.3	#N/A	740613	2.2	8.6718	94.62	0	27055428	2.3	8.7646	94.53	0	58372504	0.3	4.0702	93.56	0.0002	907017	1.6	5.554	94.57	0	2494133	2	8.5527
TPLGDTTHTCPR	P01860	Immunoglobulin heavy constant gamma 3 OS=Homo sapiens OX=9606 GN=IGHG3 PE=1 SV=2	IGHG3	0	678.322	2	21.6	2.2	9.3856	21.66	0	14377167	1.7	9.1494	21.04	0	509433568	1.8	8.9802	21.26	0	775900416	1.4	#N/A	22.38	#N/A	386545344	1.4	9.0686	22.36	0	285032960	2.2	9.2201	21.26	0	289180288	1.3	9.1249	19.77	0	135624416	0.7	9.3708	21.34	0	82493304	1.4	9.2004
TPLGDTTHTCPR	P01860	Immunoglobulin heavy constant gamma 3 OS=Homo sapiens OX=9606 GN=IGHG3 PE=1 SV=2	IGHG3	0	452.551	3	21.6	2.1	9.3856	21.66	0	87298032	0.8	9.1494	21.04	0	1051649728	0.9	8.9802	21.26	0	1643131648	2	#N/A	22.38	#N/A	671154240	2	9.0686	22.36	0	473585280	1.5	9.2201	21.26	0	714167552	1.5	9.1249	19.77	0	294773984	0.9	9.3708	21.34	0	172003920	2	9.2004
TPLGDTTHTCPRCPEPK	P01860	Immunoglobulin heavy constant gamma 3 OS=Homo sapiens OX=9606 GN=IGHG3 PE=1 SV=2	IGHG3	1	656.309	3	26.69	#N/A	0.2567	#N/A	0.9086	#N/A	#N/A	2.3844	#N/A	0.0628	#N/A	2.3	4.9626	23.69	0	95513760	1.4	#N/A	26.94	#N/A	25034382	#N/A	0.2933	#N/A	0.9086	#N/A	#N/A	1.8306	#N/A	0.2125	#N/A	#N/A	2.6055	#N/A	0.0354	#N/A	#N/A	2.376	#N/A	0.0641	#N/A	#N/A	-0.7824
WQQGNIFSCSVMHEALHNR	P01860	Immunoglobulin heavy constant gamma 3 OS=Homo sapiens OX=9606 GN=IGHG3 PE=1 SV=2	IGHG3	0	772.025	3	73.26	#N/A	0.1039	#N/A	0.9086	#N/A	#N/A	-0.1184	#N/A	0.9086	#N/A	#N/A	0.9649	#N/A	0.7902	#N/A	#N/A	#N/A	72.43	#N/A	0	#N/A	-0.6478	#N/A	0.9323	#N/A	#N/A	0.5371	#N/A	0.9086	#N/A	#N/A	0.1172	#N/A	0.9086	#N/A	#N/A	0.9206	#N/A	0.8291	#N/A	1.1	7.0617
WQQGNIFSCSVMHEALHNR	P01860	Immunoglobulin heavy constant gamma 3 OS=Homo sapiens OX=9606 GN=IGHG3 PE=1 SV=2	IGHG3	0	579.271	4	73.26	#N/A	0.1039	#N/A	0.9086	#N/A	#N/A	-0.1184	#N/A	0.9086	#N/A	#N/A	0.9649	#N/A	0.7902	#N/A	-0.4	#N/A	72.43	#N/A	822136	#N/A	-0.6478	#N/A	0.9323	#N/A	#N/A	0.5371	#N/A	0.9086	#N/A	#N/A	0.1172	#N/A	0.9086	#N/A	#N/A	0.9206	#N/A	0.8291	#N/A	2.6	7.0617
EPQVYTLPPSQEEMTK	P01861	Immunoglobulin heavy constant gamma 4 OS=Homo sapiens OX=9606 GN=IGHG4 PE=1 SV=1	IGHG4	0	938.953	2	58.81	0.6	8.9671	62.62	0	266947808	-8.5	3.6638	62.11	0.0011	80342584	-1.3	8.2717	61.09	0	687687680	-3.1	#N/A	61.41	#N/A	531886720	-0.8	7.2616	61.21	0	1086373376	-1.4	8.5928	60.69	0	464333536	-0.5	8.5322	61.67	0	772446336	-8.3	3.8405	61.75	0.0006	188806800	-5.3	8.4938
TTPPVLDSDGSFFLYSR	P01861	Immunoglobulin heavy constant gamma 4 OS=Homo sapiens OX=9606 GN=IGHG4 PE=1 SV=1	IGHG4	0	951.468	2	96.06	#N/A	-0.0983	#N/A	0.9086	#N/A	#N/A	-0.2238	#N/A	0.9086	#N/A	2	4.0186	94.32	0.0003	9191180	0.6	#N/A	94.35	#N/A	283157	3.1	3.4979	94.11	0.0021	10927330	#N/A	2.1644	#N/A	0.1058	#N/A	3.2	6.879	94.41	0	10376418	#N/A	1.0174	#N/A	0.7441	#N/A	2.6	9.4029
TTPPVLDSDGSFFLYSR	P01861	Immunoglobulin heavy constant gamma 4 OS=Homo sapiens OX=9606 GN=IGHG4 PE=1 SV=1	IGHG4	0	634.648	3	96.06	#N/A	-0.0983	#N/A	0.9086	#N/A	#N/A	-0.2238	#N/A	0.9086	#N/A	1.8	4.0186	94.32	0.0003	657862	0	#N/A	94.35	#N/A	6300	2.5	3.4979	94.11	0.0021	2921017	#N/A	2.1644	#N/A	0.1058	#N/A	1.9	6.879	94.41	0	5130614	#N/A	1.0174	#N/A	0.7441	#N/A	3	9.4029
WQEGNVFSCSVMHEALHNHYTQK	P01861	Immunoglobulin heavy constant gamma 4 OS=Homo sapiens OX=9606 GN=IGHG4 PE=1 SV=1	IGHG4	0	701.318	4	68.43	#N/A	-0.3032	#N/A	0.9086	#N/A	#N/A	-0.0897	#N/A	0.9086	#N/A	#N/A	-0.192	#N/A	0.9086	#N/A	5.4	#N/A	68.11	#N/A	27772	#N/A	1.0326	#N/A	0.7311	#N/A	4	5.2778	66.04	0	301089504	#N/A	1.6739	#N/A	0.2838	#N/A	#N/A	0.6555	#N/A	0.9086	#N/A	#N/A	0.7431
WQEGNVFSCSVMHEALHNHYTQK	P01861	Immunoglobulin heavy constant gamma 4 OS=Homo sapiens OX=9606 GN=IGHG4 PE=1 SV=1	IGHG4	0	561.256	5	68.43	#N/A	-0.3032	#N/A	0.9086	#N/A	#N/A	-0.0897	#N/A	0.9086	#N/A	#N/A	-0.192	#N/A	0.9086	#N/A	0.7	#N/A	68.11	#N/A	55783	#N/A	1.0326	#N/A	0.7311	#N/A	1	5.2778	66.04	0	260345	#N/A	1.6739	#N/A	0.2838	#N/A	#N/A	0.6555	#N/A	0.9086	#N/A	#N/A	0.7431
WQEGNVFSCSVMHEALHNHYTQK	P01861	Immunoglobulin heavy constant gamma 4 OS=Homo sapiens OX=9606 GN=IGHG4 PE=1 SV=1	IGHG4	0	940.087	3	53.95	#N/A	1.4738	#N/A	0.3969	#N/A	#N/A	1.3557	#N/A	0.4751	#N/A	#N/A	2.7737	#N/A	0.0221	#N/A	1.3	#N/A	54.5	#N/A	955197	-3	3.3078	54.63	0.0041	1275114	#N/A	1.9001	#N/A	0.1855	#N/A	0.8	3.2305	54.43	0.0053	1116614	-3.3	3.0933	52.79	0.0084	433102	#N/A	1.5494
WQEGNVFSCSVMHEALHNHYTQK	P01861	Immunoglobulin heavy constant gamma 4 OS=Homo sapiens OX=9606 GN=IGHG4 PE=1 SV=1	IGHG4	0	705.317	4	53.95	#N/A	1.4738	#N/A	0.3969	#N/A	#N/A	1.3557	#N/A	0.4751	#N/A	#N/A	2.7737	#N/A	0.0221	#N/A	-1.1	#N/A	54.5	#N/A	38649304	1	3.3078	54.63	0.0041	105805056	#N/A	1.9001	#N/A	0.1855	#N/A	4.8	3.2305	54.43	0.0053	82103408	5.8	3.0933	52.79	0.0084	112515112	#N/A	1.5494
WQEGNVFSCSVMHEALHNHYTQK	P01861	Immunoglobulin heavy constant gamma 4 OS=Homo sapiens OX=9606 GN=IGHG4 PE=1 SV=1	IGHG4	0	564.455	5	53.95	#N/A	1.4738	#N/A	0.3969	#N/A	#N/A	1.3557	#N/A	0.4751	#N/A	#N/A	2.7737	#N/A	0.0221	#N/A	-1.3	#N/A	54.5	#N/A	68863424	-1.5	3.3078	54.63	0.0041	11588129	#N/A	1.9001	#N/A	0.1855	#N/A	-1	3.2305	54.43	0.0053	24353794	-0.8	3.0933	52.79	0.0084	27910768	#N/A	1.5494
YAATSQVLLPSK	P01871	Immunoglobulin heavy constant mu OS=Homo sapiens OX=9606 GN=IGHM PE=1 SV=4	IGHM	0	639.359	2	51.85	1.9	8.4154	53.72	0	3977975296	1.1	9.0941	55.49	0	78648112	0.9	9.0749	55.58	0	197032576	1.9	#N/A	53.86	#N/A	27714152448	1	8.9802	55.51	0	195788032	3.5	8.1422	52.49	0	2911149056	2.5	8.26	52.24	0	5279673344	0.7	8.8649	54.43	0	169216320	1.2	8.6894
YAATSQVLLPSK	P01871	Immunoglobulin heavy constant mu OS=Homo sapiens OX=9606 GN=IGHM PE=1 SV=4	IGHM	0	426.575	3	51.85	0.8	8.4154	53.72	0	3684641	0.7	9.0941	55.49	0	3084312	-1.4	9.0749	55.58	0	18816156	-0.8	#N/A	53.86	#N/A	13422842	0	8.9802	55.51	0	2043859	5.1	8.1422	52.49	0	835416	1.3	8.26	52.24	0	3965505	-10	8.8649	54.43	0	78785	#N/A	8.6894
YAATSQVLLPSKDVMQGTDEHVVCK	P01871	Immunoglobulin heavy constant mu OS=Homo sapiens OX=9606 GN=IGHM PE=1 SV=4	IGHM	1	931.458	3	55.3	#N/A	0.3836	#N/A	0.9086	#N/A	#N/A	0.8794	#N/A	0.8675	#N/A	#N/A	1.4445	#N/A	0.4152	#N/A	1.4	#N/A	54.89	#N/A	1144250	#N/A	1.0862	#N/A	0.6853	#N/A	-4	3.6734	51.86	0.0011	5136473	-8.9	3.3564	55.15	0.0035	6185298	#N/A	1.2751	#N/A	0.5341	#N/A	#N/A	2.2881
YAATSQVLLPSKDVMQGTDEHVVCK	P01871	Immunoglobulin heavy constant mu OS=Homo sapiens OX=9606 GN=IGHM PE=1 SV=4	IGHM	1	698.845	4	55.3	#N/A	0.3836	#N/A	0.9086	#N/A	#N/A	0.8794	#N/A	0.8675	#N/A	#N/A	1.4445	#N/A	0.4152	#N/A	-8.4	#N/A	54.89	#N/A	4080158	#N/A	1.0862	#N/A	0.6853	#N/A	4.3	3.6734	51.86	0.0011	9716523	-1	3.3564	55.15	0.0035	111630752	#N/A	1.2751	#N/A	0.5341	#N/A	#N/A	2.2881
YAATSQVLLPSKDVMQGTDEHVVCK	P01871	Immunoglobulin heavy constant mu OS=Homo sapiens OX=9606 GN=IGHM PE=1 SV=4	IGHM	1	926.126	3	65.71	#N/A	0.3646	#N/A	0.9086	#N/A	#N/A	-0.554	#N/A	0.9157	#N/A	#N/A	1.2253	#N/A	0.5721	#N/A	2.2	#N/A	66.66	#N/A	26218	2.1	3.7311	65.64	0.0009	6041243	#N/A	-0.0614	#N/A	0.9086	#N/A	#N/A	-0.096	#N/A	0.9086	#N/A	#N/A	1.0066	#N/A	0.7539	#N/A	#N/A	1.7781
YAATSQVLLPSKDVMQGTDEHVVCK	P01871	Immunoglobulin heavy constant mu OS=Homo sapiens OX=9606 GN=IGHM PE=1 SV=4	IGHM	1	694.847	4	65.71	#N/A	0.3646	#N/A	0.9086	#N/A	#N/A	-0.554	#N/A	0.9157	#N/A	#N/A	1.2253	#N/A	0.5721	#N/A	9.3	#N/A	66.66	#N/A	640938	3.1	3.7311	65.64	0.0009	40420804	#N/A	-0.0614	#N/A	0.9086	#N/A	#N/A	-0.096	#N/A	0.9086	#N/A	#N/A	1.0066	#N/A	0.7539	#N/A	#N/A	1.7781
DVMQGTDEHVVCK	P01871	Immunoglobulin heavy constant mu OS=Homo sapiens OX=9606 GN=IGHM PE=1 SV=4	IGHM	0	767.337	2	20.11	2	8.0479	18.94	0	65897040	-0.5	7.4721	18.53	0	288150784	1.9	9.3666	18.67	0	200900288	-2.3	#N/A	19.33	#N/A	227356720	-0.9	8.908	19.4	0	272589120	2.9	8.564	18.75	0	217755712	-1	7.646	18.42	0	129865904	1.8	9.2747	18.62	0	224875920	1.5	7.7663
DVMQGTDEHVVCK	P01871	Immunoglobulin heavy constant mu OS=Homo sapiens OX=9606 GN=IGHM PE=1 SV=4	IGHM	0	759.34	2	31.36	2.3	9.4658	33.6	0	98300576	2.1	9.3033	33.01	0	143399696	2.4	9.1847	33.37	0	231127664	2.1	#N/A	31.73	#N/A	762022784	2.3	8.9401	33.3	0	337348736	2.8	8.9736	31.79	0	71893984	3	8.9009	33.01	0	116159512	2.9	9.1978	31.52	0	122595336	3.3	8.839
EKNVPLPVIAELPPK	P01871	Immunoglobulin heavy constant mu OS=Homo sapiens OX=9606 GN=IGHM PE=1 SV=4	IGHM	1	822.49	2	82.47	2	3.0981	85.16	0.0082	1892921	#N/A	1.9959	#N/A	0.1525	#N/A	2	7.2264	84.72	0	18618330	0.9	#N/A	84.51	#N/A	6025390	2.6	6.9056	84.29	0	16207067	1.7	9.3306	84.07	0	5692753	2.1	3.068	84.12	0.0091	7012619	2.9	9.2579	84.09	0	32271452	1.5	5.8937
EKNVPLPVIAELPPK	P01871	Immunoglobulin heavy constant mu OS=Homo sapiens OX=9606 GN=IGHM PE=1 SV=4	IGHM	1	548.663	3	82.47	2.4	3.0981	85.16	0.0082	15275775	#N/A	1.9959	#N/A	0.1525	#N/A	2	7.2264	84.72	0	232052192	1.9	#N/A	84.51	#N/A	75878688	2	6.9056	84.29	0	288856544	2.4	9.3306	84.07	0	71173992	3.1	3.068	84.12	0.0091	14202584	2.4	9.2579	84.09	0	144434240	2.4	5.8937
NVPLPVIAELPPK	P01871	Immunoglobulin heavy constant mu OS=Homo sapiens OX=9606 GN=IGHM PE=1 SV=4	IGHM	0	693.921	2	95.55	2.3	8.0018	93.99	0	2882291968	1.6	8.3118	93.66	0	2173729792	1.7	7.6951	93.64	0	8950033408	2.2	#N/A	93.54	#N/A	3005694464	2	7.5431	93.4	0	11447197696	1.8	7.8002	93.41	0	6665806848	2.1	7.8692	93.45	0	3751818240	2.4	7.401	93.38	0	10650164224	2.1	7.7675
NVPLPVIAELPPK	P01871	Immunoglobulin heavy constant mu OS=Homo sapiens OX=9606 GN=IGHM PE=1 SV=4	IGHM	0	462.95	3	95.55	1.3	8.0018	93.99	0	59887168	0.8	8.3118	93.66	0	37300860	0.7	7.6951	93.64	0	159789344	1.3	#N/A	93.54	#N/A	66268580	1	7.5431	93.4	0	253035696	0.6	7.8002	93.41	0	159376976	0.8	7.8692	93.45	0	46082528	1.2	7.401	93.38	0	143889760	1	7.7675
VSVFVPPR	P01871	Immunoglobulin heavy constant mu OS=Homo sapiens OX=9606 GN=IGHM PE=1 SV=4	IGHM	0	450.769	2	53.16	1.1	8.2219	50.09	0	997246592	0.2	8.4999	49.44	0	1151818880	-3.5	7.8198	49.19	0	4819462656	2.4	#N/A	54.71	#N/A	22700175360	-4.2	7.9038	49.33	0	5629714432	2.7	7.67	54.1	0	18995468288	2.4	7.588	53.98	0	28530733056	2.3	7.5427	54.32	0	50067238912	3.3	7.7663
VSVFVPPRDGFFGNPR	P01871	Immunoglobulin heavy constant mu OS=Homo sapiens OX=9606 GN=IGHM PE=1 SV=4	IGHM	1	895.97	2	81.26	#N/A	0.4185	#N/A	0.9086	#N/A	-3.5	4.2741	83.79	0.0001	709672	-3.3	3.8872	82.89	0.0005	5180151	-3.7	#N/A	83.76	#N/A	73975	0.5	9.1783	83.32	0	2923400	0	5.883	83.15	0	1362621	2.1	4.0596	80.64	0.0002	59993	-1	8.9141	83.29	0	1257281	#N/A	2.9308
VSVFVPPRDGFFGNPR	P01871	Immunoglobulin heavy constant mu OS=Homo sapiens OX=9606 GN=IGHM PE=1 SV=4	IGHM	1	597.649	3	81.26	#N/A	0.4185	#N/A	0.9086	#N/A	2.1	4.2741	83.79	0.0001	17483076	1.1	3.8872	82.89	0.0005	120557032	3	#N/A	83.76	#N/A	26558992	2.2	9.1783	83.32	0	77973856	2.1	5.883	83.15	0	71925576	0.3	4.0596	80.64	0.0002	27706112	2.4	8.9141	83.29	0	45899596	#N/A	2.9308
DGFFGNPR	P01871	Immunoglobulin heavy constant mu OS=Homo sapiens OX=9606 GN=IGHM PE=1 SV=4	IGHM	0	909.421	1	45.33	1.3	4.0965	47.99	0.0002	64951816	#N/A	2.9507	#N/A	0.0131	#N/A	#N/A	2.7433	#N/A	0.0241	#N/A	1.8	#N/A	47.84	#N/A	63828128	1.4	4.2284	47.99	0.0001	208000128	#N/A	2.3264	#N/A	0.0724	#N/A	1.2	4.3836	47.19	0.0001	117872864	1.3	4.3699	47.44	0.0001	181054112	#N/A	2.5919
SKLICQATGFSPR	P01871	Immunoglobulin heavy constant mu OS=Homo sapiens OX=9606 GN=IGHM PE=1 SV=4	IGHM	1	732.885	2	44.08	#N/A	1.2838	#N/A	0.5276	#N/A	4	3.0976	41.9	0.0083	9329071	#N/A	1.8853	#N/A	0.1909	#N/A	5.4	#N/A	42.36	#N/A	5439905	#N/A	1.3781	#N/A	0.4595	#N/A	5.3	3.4107	41.07	0.0029	103833504	#N/A	2.3484	#N/A	0.0686	#N/A	#N/A	1.6086	#N/A	0.3177	#N/A	#N/A	2.163
SKLICQATGFSPR	P01871	Immunoglobulin heavy constant mu OS=Homo sapiens OX=9606 GN=IGHM PE=1 SV=4	IGHM	1	488.926	3	44.08	#N/A	1.2838	#N/A	0.5276	#N/A	3.5	3.0976	41.9	0.0083	7184965	#N/A	1.8853	#N/A	0.1909	#N/A	0	#N/A	42.36	#N/A	1692696	#N/A	1.3781	#N/A	0.4595	#N/A	1	3.4107	41.07	0.0029	66818740	#N/A	2.3484	#N/A	0.0686	#N/A	#N/A	1.6086	#N/A	0.3177	#N/A	#N/A	2.163
LICQATGFSPR	P01871	Immunoglobulin heavy constant mu OS=Homo sapiens OX=9606 GN=IGHM PE=1 SV=4	IGHM	0	625.322	2	46.82	2.3	8.5731	49.64	0	1657318912	1.6	7.8929	48.61	0	2915108096	0.1	8.7339	49.64	0	534293952	2.2	#N/A	49	#N/A	999587520	-0.9	8.027	49.69	0	529800352	2.3	7.926	48.66	0	2241860608	1	8.3045	49.22	0	884395520	-0.9	8.2126	49.31	0	378493664	2.4	8.2331
LICQATGFSPR	P01871	Immunoglobulin heavy constant mu OS=Homo sapiens OX=9606 GN=IGHM PE=1 SV=4	IGHM	0	417.217	3	46.82	1.2	8.5731	49.64	0	69233872	5.9	7.8929	48.61	0	213101024	-1.9	8.7339	49.64	0	19598516	7.6	#N/A	49	#N/A	125727352	-0.1	8.027	49.69	0	29687596	6.5	7.926	48.66	0	138762576	6	8.3045	49.22	0	8604026	-0.6	8.2126	49.31	0	14773758	3.5	8.2331
QIQVSWLR	P01871	Immunoglobulin heavy constant mu OS=Homo sapiens OX=9606 GN=IGHM PE=1 SV=4	IGHM	0	515.296	2	68.59	2	8.9458	69.08	0	734781888	2	8.9449	68.44	0	1014747968	1.6	8.7344	68.36	0	2256705280	2.7	#N/A	68.44	#N/A	1061576256	2.7	8.6202	68.14	0	1457384064	1.8	9.19	71.43	0	13047368	2.7	8.7761	67.96	0	846204544	1.9	8.6897	67.96	0	1495599744	3.1	8.9799
QIQVSWLREGK	P01871	Immunoglobulin heavy constant mu OS=Homo sapiens OX=9606 GN=IGHM PE=1 SV=4	IGHM	1	448.586	3	56.8	#N/A	-0.5717	#N/A	0.9183	#N/A	#N/A	0.0948	#N/A	0.9086	#N/A	1.1	5.4851	57.46	0	121965328	0.9	#N/A	57.72	#N/A	41740568	1.6	4.898	57.36	0	81376560	0.6	4.1459	56.96	0.0002	15335667	#N/A	-0.4128	#N/A	0.9086	#N/A	#N/A	-0.1665	#N/A	0.9086	#N/A	#N/A	-0.1823
QVGSGVTTDQVQAEAKESGPTTYK	P01871	Immunoglobulin heavy constant mu OS=Homo sapiens OX=9606 GN=IGHM PE=1 SV=4	IGHM	1	827.742	3	41.82	#N/A	-1.0187	#N/A	1	#N/A	#N/A	1.8934	#N/A	0.1879	#N/A	0.5	3.5003	42.06	0.0021	23559128	1.4	#N/A	42.45	#N/A	328830	2.5	3.6655	42.16	0.0011	27227988	#N/A	1.1766	#N/A	0.6105	#N/A	-7.6	3.9703	40.82	0.0003	961011	0.8	3.3089	41.31	0.0041	19806134	3.2	4.0097
QVGSGVTTDQVQAEAK	P01871	Immunoglobulin heavy constant mu OS=Homo sapiens OX=9606 GN=IGHM PE=1 SV=4	IGHM	0	809.408	2	31.3	1.9	9.6411	32.52	0	251078528	2.5	9.7368	32.14	0	198541552	2.3	9.6005	32.29	0	572257088	2.7	#N/A	33.06	#N/A	4958648832	1.2	9.6351	35.27	0	25391572	3	9.4333	32.18	0	357301856	1.8	8.9618	27.97	0	141836432	2	9.7373	34.87	0	39102660	0.5	10.1812
ESDWLGQSMFTCR	P01871	Immunoglobulin heavy constant mu OS=Homo sapiens OX=9606 GN=IGHM PE=1 SV=4	IGHM	0	808.845	2	81.65	#N/A	-0.0811	#N/A	0.9086	#N/A	#N/A	-0.2048	#N/A	0.9086	#N/A	2.9	9.4399	84.31	0	25585666	0.1	#N/A	81.78	#N/A	925267	2.5	8.9318	84.04	0	73093104	2.4	9.0436	84.25	0	24025956	#N/A	-1.2853	#N/A	1	#N/A	#N/A	-1.5274	#N/A	1	#N/A	3.1	7.9042
ESDWLGQSMFTCR	P01871	Immunoglobulin heavy constant mu OS=Homo sapiens OX=9606 GN=IGHM PE=1 SV=4	IGHM	0	539.566	3	81.65	#N/A	-0.0811	#N/A	0.9086	#N/A	#N/A	-0.2048	#N/A	0.9086	#N/A	3.9	9.4399	84.31	0	854160	#N/A	#N/A	81.78	#N/A	0	3.2	8.9318	84.04	0	593717	2.2	9.0436	84.25	0	518483	#N/A	-1.2853	#N/A	1	#N/A	#N/A	-1.5274	#N/A	1	#N/A	5.2	7.9042
ESDWLGQSMFTCR	P01871	Immunoglobulin heavy constant mu OS=Homo sapiens OX=9606 GN=IGHM PE=1 SV=4	IGHM	0	816.843	2	65.68	#N/A	0.311	#N/A	0.9086	#N/A	#N/A	0.78	#N/A	0.9086	#N/A	1.6	4.0991	68.53	0.0002	44397980	5.8	#N/A	65.17	#N/A	168865	2.8	5.9806	68.7	0	44413176	#N/A	2.0901	#N/A	0.1247	#N/A	#N/A	-1.0501	#N/A	1	#N/A	#N/A	1.3446	#N/A	0.4831	#N/A	-0.2	3.6498
ESDWLGQSMFTCR	P01871	Immunoglobulin heavy constant mu OS=Homo sapiens OX=9606 GN=IGHM PE=1 SV=4	IGHM	0	544.898	3	65.68	#N/A	0.311	#N/A	0.9086	#N/A	#N/A	0.78	#N/A	0.9086	#N/A	4.2	4.0991	68.53	0.0002	60477	-2.4	#N/A	65.17	#N/A	87305	15.2	5.9806	68.7	0	18437	#N/A	2.0901	#N/A	0.1247	#N/A	#N/A	-1.0501	#N/A	1	#N/A	#N/A	1.3446	#N/A	0.4831	#N/A	13.3	3.6498
GLTFQQNASSMCVPDQDTAIR	P01871	Immunoglobulin heavy constant mu OS=Homo sapiens OX=9606 GN=IGHM PE=1 SV=4	IGHM	0	1178.04	2	59.89	#N/A	1.9289	#N/A	0.175	#N/A	#N/A	0.2608	#N/A	0.9086	#N/A	#N/A	2.4572	#N/A	0.0523	#N/A	4.1	#N/A	61.41	#N/A	2167775	0.5	3.0718	58.45	0.009	2092020	#N/A	2.4095	#N/A	0.0591	#N/A	#N/A	1.5879	#N/A	0.329	#N/A	#N/A	0.405	#N/A	0.9086	#N/A	#N/A	2.5895
FTCTVTHTDLPSPLK	P01871	Immunoglobulin heavy constant mu OS=Homo sapiens OX=9606 GN=IGHM PE=1 SV=4	IGHM	0	858.935	2	60.87	2.3	9.0737	61.55	0	142673392	1.7	9.5265	60.85	0	154074432	1.7	9.0419	60.83	0	682937152	2.3	#N/A	60.94	#N/A	197796048	1.9	9.7836	63.35	0	16455555	2.5	8.801	60.35	0	306484032	1.9	8.6201	62.22	0	1103657472	1.4	8.9463	60.66	0	666806144	2	8.7079
FTCTVTHTDLPSPLK	P01871	Immunoglobulin heavy constant mu OS=Homo sapiens OX=9606 GN=IGHM PE=1 SV=4	IGHM	0	572.959	3	60.87	2.5	9.0737	61.55	0	1305376000	1.9	9.5265	60.85	0	1126597632	1.8	9.0419	60.83	0	4299660288	2.6	#N/A	60.94	#N/A	1545953536	1.3	9.7836	63.35	0	375848000	2.8	8.801	60.35	0	2230898688	1.9	8.6201	62.22	0	5918111744	1.6	8.9463	60.66	0	3403810816	2.9	8.7079
GVALHRPDVYLLPPAR	P01871	Immunoglobulin heavy constant mu OS=Homo sapiens OX=9606 GN=IGHM PE=1 SV=4	IGHM	0	887.51	2	66.59	2.9	8.6789	67.5	0	13073433	2.6	8.6903	66.87	0	51615064	0.2	8.7424	64.44	0	199062	1.7	#N/A	66.8	#N/A	77583008	-2	9.0865	63.36	0	25080	-2.7	8.6491	63.76	0	136292	2.2	8.5202	66.47	0	36697056	#N/A	9.035	63.25	0	0	3.2	8.3505
GVALHRPDVYLLPPAR	P01871	Immunoglobulin heavy constant mu OS=Homo sapiens OX=9606 GN=IGHM PE=1 SV=4	IGHM	0	592.009	3	66.59	2.9	8.6789	67.5	0	696836864	2.2	8.6903	66.87	0	1165451392	0.8	8.7424	64.44	0	314955360	2.3	#N/A	66.8	#N/A	1484870528	1.3	9.0865	63.36	0	113852792	1.9	8.6491	63.76	0	122908064	3.1	8.5202	66.47	0	812899776	2.4	9.035	63.25	0	60402632	2.4	8.3505
GVALHRPDVYLLPPAR	P01871	Immunoglobulin heavy constant mu OS=Homo sapiens OX=9606 GN=IGHM PE=1 SV=4	IGHM	0	444.259	4	66.59	2.5	8.6789	67.5	0	436176672	1.8	8.6903	66.87	0	683590656	0.8	8.7424	64.44	0	116285848	1.9	#N/A	66.8	#N/A	876548736	0.3	9.0865	63.36	0	57596416	1.9	8.6491	63.76	0	43555012	1.2	8.5202	66.47	0	472000480	0	9.035	63.25	0	19781832	2.4	8.3505
PDVYLLPPAR	P01871	Immunoglobulin heavy constant mu OS=Homo sapiens OX=9606 GN=IGHM PE=1 SV=4	IGHM	0	570.824	2	68.59	1.9	8.7235	72.58	0	487830944	1.3	8.8455	71.82	0	645779584	1.8	8.5294	71.78	0	1223423616	2	#N/A	71.93	#N/A	643317504	2.4	8.539	71.62	0	1018376896	2.1	8.1757	71.43	0	614944128	1.2	6.6091	71.54	0	610556032	1.6	8.7551	71.45	0	1121608960	3.1	8.7547
GQPLSPEKYVTSAPMPEPQAPGR	P01871	Immunoglobulin heavy constant mu OS=Homo sapiens OX=9606 GN=IGHM PE=1 SV=4	IGHM	1	813.078	3	68.6	1.9	3.4672	66.81	0.0024	85476056	1.6	3.7777	66.27	0.0007	37940224	2	8.9232	66.11	0	287124832	2.3	#N/A	66.3	#N/A	141897936	0.4	9.3714	66.35	0	152770880	2.1	7.6937	65.89	0	120460168	2.7	3.6713	65.92	0.0011	84730328	2	7.8828	68.79	0	27238078	1	9.142
GQPLSPEKYVTSAPMPEPQAPGR	P01871	Immunoglobulin heavy constant mu OS=Homo sapiens OX=9606 GN=IGHM PE=1 SV=4	IGHM	1	818.409	3	59.17	#N/A	2.8691	#N/A	0.0167	#N/A	#N/A	2.489	#N/A	0.0482	#N/A	-1.7	4.1364	63.01	0.0002	25378484	5	#N/A	62.05	#N/A	27224116	#N/A	1.7782	#N/A	0.2346	#N/A	#N/A	2.5294	#N/A	0.0434	#N/A	5.6	3.0873	60.48	0.0085	830683	0	3.8011	55.57	0.0007	5073094	-0.3	5.5238
YVTSAPMPEPQAPGR	P01871	Immunoglobulin heavy constant mu OS=Homo sapiens OX=9606 GN=IGHM PE=1 SV=4	IGHM	0	800.893	2	49.6	3.5	9.5256	49.65	0	378633600	2.5	9.438	48.8	0	152091536	2.9	9.1956	49.37	0	1222762112	1.7	#N/A	51.68	#N/A	27782010880	3.1	9.0806	49.42	0	1531796224	3.1	9.2218	48.68	0	136012016	2.4	9.0625	48.48	0	209061552	2.5	9.3804	48.52	0	249979600	2.5	9.1905
YVTSAPMPEPQAPGR	P01871	Immunoglobulin heavy constant mu OS=Homo sapiens OX=9606 GN=IGHM PE=1 SV=4	IGHM	0	534.264	3	49.6	0.1	9.5256	49.65	0	2863563	-1.7	9.438	48.8	0	3575537	1.1	9.1956	49.37	0	24529982	1.9	#N/A	51.68	#N/A	2155497728	0.1	9.0806	49.42	0	27987088	1.4	9.2218	48.68	0	11002146	-0.8	9.0625	48.48	0	14652531	0.5	9.3804	48.52	0	15557024	-0.6	9.1905
YVTSAPMPEPQAPGR	P01871	Immunoglobulin heavy constant mu OS=Homo sapiens OX=9606 GN=IGHM PE=1 SV=4	IGHM	0	808.89	2	38.24	2	8.3628	38.9	0	1395078656	1.9	8.0525	39.15	0	1330003712	1.8	9.2388	37.33	0	170997984	2.1	#N/A	38.9	#N/A	1287165440	2.1	9.1239	36.88	0	113576664	2.1	8.3178	38.3	0	1444712960	2.4	8.1065	38.97	0	1675996416	2.2	9.0685	36.96	0	153039792	0.3	9.4174
YVTSAPMPEPQAPGR	P01871	Immunoglobulin heavy constant mu OS=Homo sapiens OX=9606 GN=IGHM PE=1 SV=4	IGHM	0	539.596	3	38.24	2.3	8.3628	38.9	0	172071280	-0.7	8.0525	39.15	0	120235360	1.5	9.2388	37.33	0	16610998	2	#N/A	38.9	#N/A	357537792	2.3	9.1239	36.88	0	47394432	2.2	8.3178	38.3	0	323095584	1.6	8.1065	38.97	0	234781168	1.4	9.0685	36.96	0	15356249	-0.9	9.4174
DASGVTFTWTPSSGK	P01876	Immunoglobulin heavy constant alpha 1 OS=Homo sapiens OX=9606 GN=IGHA1 PE=1 SV=2	IGHA1	0	770.868	2	69.73	2.2	9.2588	72.71	0	65347820	1.9	8.2921	71.11	0	2529014016	1.7	7.8971	73.12	0	9638047744	2.6	#N/A	71.05	#N/A	2157662464	1.7	9.066	71.97	0	86995920	1.4	9.1167	71.47	0	134670784	2.9	8.9166	71.62	0	125048376	2.3	8.554	70.83	0	1099935872	3	8.5548
DASGVTFTWTPSSGKSAVQGPPER	P01876	Immunoglobulin heavy constant alpha 1 OS=Homo sapiens OX=9606 GN=IGHA1 PE=1 SV=2	IGHA1	1	821.403	3	69.72	#N/A	-0.3795	#N/A	0.9086	#N/A	#N/A	-0.1245	#N/A	0.9086	#N/A	1.3	5.2579	69.99	0	65830152	0.4	#N/A	70.03	#N/A	3712165	#N/A	-0.6254	#N/A	0.9279	#N/A	1.8	8.6937	69.67	0	239893504	0.9	3.9417	69.95	0.0004	19507338	#N/A	-0.54	#N/A	0.9138	#N/A	1.7	6.8048
TFTCTAAYPESK	P01876	Immunoglobulin heavy constant alpha 1 OS=Homo sapiens OX=9606 GN=IGHA1 PE=1 SV=2	IGHA1	0	688.314	2	35.8	1.9	9.4284	36.87	0	252312976	1.7	9.0665	36.15	0	659785024	1.4	9.3235	36.52	0	262015216	2.1	#N/A	37.76	#N/A	8441329152	1.7	9.8002	36.53	0	165400960	1.8	8.8218	36.71	0	500561760	1.7	9.6063	36.22	0	184120288	2.4	9.7988	36.09	0	148292560	2.5	9.117
TFTCTAAYPESKTPLTATLSK	P01876	Immunoglobulin heavy constant alpha 1 OS=Homo sapiens OX=9606 GN=IGHA1 PE=1 SV=2	IGHA1	1	1144.58	2	66.36	3.2	3.7156	68.28	0.0009	784607	-0.4	7.3462	67.82	0	526872	#N/A	9.2381	67.51	0	0	#N/A	#N/A	67.6	#N/A	0	-0.6	7.9607	67.08	0	23216	#N/A	8.9953	67.1	0	0	#N/A	3.3341	67.3	0.0038	0	#N/A	5.7015	67.16	0	0	#N/A	5.265
TFTCTAAYPESKTPLTATLSK	P01876	Immunoglobulin heavy constant alpha 1 OS=Homo sapiens OX=9606 GN=IGHA1 PE=1 SV=2	IGHA1	1	763.387	3	66.36	2.2	3.7156	68.28	0.0009	44835384	1.6	7.3462	67.82	0	119140632	2.3	9.2381	67.51	0	172958496	2	#N/A	67.6	#N/A	94326880	2.9	7.9607	67.08	0	102937632	2.8	8.9953	67.1	0	259129680	2.7	3.3341	67.3	0.0038	42459600	1.8	5.7015	67.16	0	82718960	2.9	5.265
TPLTATLSK	P01876	Immunoglobulin heavy constant alpha 1 OS=Homo sapiens OX=9606 GN=IGHA1 PE=1 SV=2	IGHA1	0	931.546	1	38.28	2.4	8.4725	42.13	0	13507151	2	8.541	41.36	0	34879784	1.6	8.6447	41.7	0	16972904	2.1	#N/A	38.61	#N/A	301683968	2.4	8.5332	41.67	0	11401893	0.7	8.4184	41.38	0	4607218	3	8.0858	37.5	0	369926336	2.5	8.2124	37.81	0	210572176	3	8.1739
TPLTATLSK	P01876	Immunoglobulin heavy constant alpha 1 OS=Homo sapiens OX=9606 GN=IGHA1 PE=1 SV=2	IGHA1	0	466.277	2	38.28	1.7	8.4725	42.13	0	397600544	1.6	8.541	41.36	0	832937024	1.4	8.6447	41.7	0	476070944	1.8	#N/A	38.61	#N/A	5340884992	1.6	8.5332	41.67	0	261883616	2.1	8.4184	41.38	0	399578432	2.9	8.0858	37.5	0	5710288896	2.5	8.2124	37.81	0	3638416128	3.1	8.1739
QEPSQGTTTFAVTSILR	P01876	Immunoglobulin heavy constant alpha 1 OS=Homo sapiens OX=9606 GN=IGHA1 PE=1 SV=2	IGHA1	0	918.479	2	86.55	2.5	9.5716	88.27	0	89225392	2.1	9.5017	89.37	0	26856698	2.5	9.2701	89.24	0	29856134	2.8	#N/A	85.98	#N/A	127141224	2.9	9.3598	89.05	0	43129688	3.1	9.0279	88.91	0	63723712	3.6	9.1493	88.89	0	21818188	2.4	9.542	88.99	0	30712116	2.6	9.3578
QEPSQGTTTFAVTSILR	P01876	Immunoglobulin heavy constant alpha 1 OS=Homo sapiens OX=9606 GN=IGHA1 PE=1 SV=2	IGHA1	0	612.655	3	86.55	2.2	9.5716	88.27	0	47696468	2	9.5017	89.37	0	9922738	1.5	9.2701	89.24	0	8466703	2.4	#N/A	85.98	#N/A	52353444	2.3	9.3598	89.05	0	16909558	2.1	9.0279	88.91	0	23817294	2.4	9.1493	88.89	0	6569391	2.2	9.542	88.99	0	9576046	2.5	9.3578
VAAEDWKKGDTFSCMVGHEALPLAFTQK	P01876	Immunoglobulin heavy constant alpha 1 OS=Homo sapiens OX=9606 GN=IGHA1 PE=1 SV=2	IGHA1	2	784.886	4	87.51	#N/A	-0.7452	#N/A	0.9524	#N/A	#N/A	-0.2527	#N/A	0.9086	#N/A	#N/A	-0.5419	#N/A	0.9141	#N/A	-0.8	#N/A	87.83	#N/A	73431	-0.7	3.6733	85.33	0.0011	1629697	#N/A	2.8711	#N/A	0.0166	#N/A	#N/A	-0.2013	#N/A	0.9086	#N/A	#N/A	-0.1412	#N/A	0.9086	#N/A	1.2	9.4709
VAAEDWKKGDTFSCMVGHEALPLAFTQK	P01876	Immunoglobulin heavy constant alpha 1 OS=Homo sapiens OX=9606 GN=IGHA1 PE=1 SV=2	IGHA1	2	628.11	5	87.51	#N/A	-0.7452	#N/A	0.9524	#N/A	#N/A	-0.2527	#N/A	0.9086	#N/A	#N/A	-0.5419	#N/A	0.9141	#N/A	6.1	#N/A	87.83	#N/A	75615	1.4	3.6733	85.33	0.0011	129483	#N/A	2.8711	#N/A	0.0166	#N/A	#N/A	-0.2013	#N/A	0.9086	#N/A	#N/A	-0.1412	#N/A	0.9086	#N/A	-1.6	9.4709
VAAEDWKKGDTFSCMVGHEALPLAFTQK	P01876	Immunoglobulin heavy constant alpha 1 OS=Homo sapiens OX=9606 GN=IGHA1 PE=1 SV=2	IGHA1	2	788.885	4	78.35	#N/A	-1.3157	#N/A	1	#N/A	#N/A	-0.6603	#N/A	0.9348	#N/A	#N/A	1.3101	#N/A	0.508	#N/A	1.8	#N/A	74.52	#N/A	117918	#N/A	0.7164	#N/A	0.9086	#N/A	#N/A	0.922	#N/A	0.8279	#N/A	#N/A	0.4384	#N/A	0.9086	#N/A	#N/A	1.2046	#N/A	0.5883	#N/A	#N/A	0.1885
VAAEDWKKGDTFSCMVGHEALPLAFTQK	P01876	Immunoglobulin heavy constant alpha 1 OS=Homo sapiens OX=9606 GN=IGHA1 PE=1 SV=2	IGHA1	2	631.309	5	78.35	#N/A	-1.3157	#N/A	1	#N/A	#N/A	-0.6603	#N/A	0.9348	#N/A	#N/A	1.3101	#N/A	0.508	#N/A	3.2	#N/A	74.52	#N/A	76046	#N/A	0.7164	#N/A	0.9086	#N/A	#N/A	0.922	#N/A	0.8279	#N/A	#N/A	0.4384	#N/A	0.9086	#N/A	#N/A	1.2046	#N/A	0.5883	#N/A	#N/A	0.1885
KGDTFSCMVGHEALPLAFTQK	P01876	Immunoglobulin heavy constant alpha 1 OS=Homo sapiens OX=9606 GN=IGHA1 PE=1 SV=2	IGHA1	1	1169.07	2	83.71	#N/A	0.4053	#N/A	0.9086	#N/A	#N/A	9.7702	83.74	0	0	14.5	9.3216	83.14	0	221767	-5.4	#N/A	83.48	#N/A	28572	8.4	9.2755	81.16	0	733058	0.4	9.1744	80.89	0	52464	9.5	9.008	80.62	0	6713566	#N/A	10.0017	81.04	0	0	1.5	9.3655
KGDTFSCMVGHEALPLAFTQK	P01876	Immunoglobulin heavy constant alpha 1 OS=Homo sapiens OX=9606 GN=IGHA1 PE=1 SV=2	IGHA1	1	779.717	3	83.71	#N/A	0.4053	#N/A	0.9086	#N/A	1	9.7702	83.74	0	8062257	3.1	9.3216	83.14	0	53633024	3	#N/A	83.48	#N/A	13800442	2.9	9.2755	81.16	0	103480336	2.8	9.1744	80.89	0	177262784	3.7	9.008	80.62	0	65533308	2.4	10.0017	81.04	0	49689852	2	9.3655
KGDTFSCMVGHEALPLAFTQK	P01876	Immunoglobulin heavy constant alpha 1 OS=Homo sapiens OX=9606 GN=IGHA1 PE=1 SV=2	IGHA1	1	585.04	4	83.71	#N/A	0.4053	#N/A	0.9086	#N/A	2.5	9.7702	83.74	0	10327788	3	9.3216	83.14	0	68056880	2.7	#N/A	83.48	#N/A	17914192	2.3	9.2755	81.16	0	111624920	1.9	9.1744	80.89	0	197701088	1.9	9.008	80.62	0	32648634	2.2	10.0017	81.04	0	41283124	1.1	9.3655
KGDTFSCMVGHEALPLAFTQK	P01876	Immunoglobulin heavy constant alpha 1 OS=Homo sapiens OX=9606 GN=IGHA1 PE=1 SV=2	IGHA1	1	1177.07	2	72.09	2.4	9.6733	72.56	0	188104	-0.1	9.6936	74.71	0	181360	6.1	9.404	74.54	0	313269	4.5	#N/A	73.02	#N/A	3852906	6.3	9.395	72.53	0	1120746	-3.1	9.2988	71.39	0	137035	6	8.9885	72.38	0	3688013	4.3	9.3194	72.53	0	4329727	-0.5	9.3234
KGDTFSCMVGHEALPLAFTQK	P01876	Immunoglobulin heavy constant alpha 1 OS=Homo sapiens OX=9606 GN=IGHA1 PE=1 SV=2	IGHA1	1	785.049	3	72.09	2.9	9.6733	72.56	0	25008974	1.7	9.6936	74.71	0	32652114	1.7	9.404	74.54	0	44046264	2.4	#N/A	73.02	#N/A	119782872	2.6	9.395	72.53	0	151752400	3.4	9.2988	71.39	0	78948320	2.6	8.9885	72.38	0	78637928	1.9	9.3194	72.53	0	183206240	3.4	9.3234
KGDTFSCMVGHEALPLAFTQK	P01876	Immunoglobulin heavy constant alpha 1 OS=Homo sapiens OX=9606 GN=IGHA1 PE=1 SV=2	IGHA1	1	589.038	4	72.09	2	9.6733	72.56	0	24520822	1.4	9.6936	74.71	0	37379532	2.1	9.404	74.54	0	41382140	2.3	#N/A	73.02	#N/A	158267632	1.5	9.395	72.53	0	197497568	2.1	9.2988	71.39	0	71573056	2.3	8.9885	72.38	0	80829736	1.5	9.3194	72.53	0	223516768	4.1	9.3234
GDTFSCMVGHEALPLAFTQK	P01876	Immunoglobulin heavy constant alpha 1 OS=Homo sapiens OX=9606 GN=IGHA1 PE=1 SV=2	IGHA1	0	1105.02	2	92	#N/A	-0.1881	#N/A	0.9086	#N/A	#N/A	2.5669	#N/A	0.0393	#N/A	19	3.6934	90.52	0.001	120186	0.1	#N/A	92.64	#N/A	121347	4.5	9.7763	90.62	0	326630	#N/A	9.8983	88.76	0	0	#N/A	2.409	#N/A	0.0591	#N/A	#N/A	1.7665	#N/A	0.2399	#N/A	-0.1	9.882
GDTFSCMVGHEALPLAFTQK	P01876	Immunoglobulin heavy constant alpha 1 OS=Homo sapiens OX=9606 GN=IGHA1 PE=1 SV=2	IGHA1	0	737.019	3	92	#N/A	-0.1881	#N/A	0.9086	#N/A	#N/A	2.5669	#N/A	0.0393	#N/A	3.1	3.6934	90.52	0.001	7960858	#N/A	#N/A	92.64	#N/A	0	3.4	9.7763	90.62	0	33090564	2.4	9.8983	88.76	0	54530176	#N/A	2.409	#N/A	0.0591	#N/A	#N/A	1.7665	#N/A	0.2399	#N/A	1.7	9.882
GDTFSCMVGHEALPLAFTQK	P01876	Immunoglobulin heavy constant alpha 1 OS=Homo sapiens OX=9606 GN=IGHA1 PE=1 SV=2	IGHA1	0	1113.02	2	81.17	#N/A	1.4789	#N/A	0.3937	#N/A	0.2	8.8475	82.44	0	518845	4.2	9.5955	83.87	0	981154	3.9	#N/A	81.85	#N/A	48987	#N/A	9.6283	81.07	0	0	0.3	9.2192	81.67	0	2094831	1.1	8.0695	81.41	0	330201	1.2	9.5786	81.71	0	1680842	2.7	9.2647
GDTFSCMVGHEALPLAFTQK	P01876	Immunoglobulin heavy constant alpha 1 OS=Homo sapiens OX=9606 GN=IGHA1 PE=1 SV=2	IGHA1	0	742.35	3	81.17	#N/A	1.4789	#N/A	0.3937	#N/A	2.8	8.8475	82.44	0	32197522	2.7	9.5955	83.87	0	68217488	3.8	#N/A	81.85	#N/A	29406264	3.1	9.6283	81.07	0	50896920	3	9.2192	81.67	0	258577584	4.8	8.0695	81.41	0	26101540	3.1	9.5786	81.71	0	61878920	2.9	9.2647
NFPPSQDASGDLYTTSSQLTLPATQCPDGK	P01877	Immunoglobulin heavy constant alpha 2 OS=Homo sapiens OX=9606 GN=IGHA2 PE=1 SV=4	IGHA2	0	1066.16	3	85.18	#N/A	0.1264	#N/A	0.9086	#N/A	#N/A	0.6332	#N/A	0.9086	#N/A	#N/A	-0.2464	#N/A	0.9086	#N/A	0.2	#N/A	86.39	#N/A	23825	#N/A	0.4568	#N/A	0.9086	#N/A	#N/A	0.0611	#N/A	0.9086	#N/A	#N/A	-0.2189	#N/A	0.9086	#N/A	#N/A	-0.9178	#N/A	0.9903	#N/A	2.6	7.3666
SVTCHVK	P01877	Immunoglobulin heavy constant alpha 2 OS=Homo sapiens OX=9606 GN=IGHA2 PE=1 SV=4	IGHA2	0	415.713	2	10.09	#N/A	0.8153	#N/A	0.9086	#N/A	2	6.6647	6.19	0	676911	#N/A	1.6046	#N/A	0.3198	#N/A	5.6	#N/A	9.09	#N/A	545425	#N/A	2.3276	#N/A	0.0722	#N/A	#N/A	2.1786	#N/A	0.1025	#N/A	#N/A	1.2391	#N/A	0.5613	#N/A	#N/A	2.4513	#N/A	0.0531	#N/A	#N/A	-0.375
HYTNSSQDVTVPCR	P01877	Immunoglobulin heavy constant alpha 2 OS=Homo sapiens OX=9606 GN=IGHA2 PE=1 SV=4	IGHA2	0	555.255	3	28.18	#N/A	0.1821	#N/A	0.9086	#N/A	1	3.6492	24.95	0.0012	6257761	#N/A	2.016	#N/A	0.1461	#N/A	1.4	#N/A	29.68	#N/A	750612	#N/A	-0.0421	#N/A	0.9086	#N/A	#N/A	1.7716	#N/A	0.2376	#N/A	#N/A	0.6792	#N/A	0.9086	#N/A	#N/A	0.826	#N/A	0.9086	#N/A	#N/A	2.0521
VPPPPPCCHPR	P01877	Immunoglobulin heavy constant alpha 2 OS=Homo sapiens OX=9606 GN=IGHA2 PE=1 SV=4	IGHA2	0	657.316	2	22.63	#N/A	-1.076	#N/A	1	#N/A	-0.7	9.0374	19.98	0	1010602560	-3.8	5.532	18.96	0	13695784	-1.5	#N/A	19.08	#N/A	699125	#N/A	-0.4456	#N/A	0.9086	#N/A	0.5	6.5553	18.9	0	3303181	3.4	6.1721	18.22	0	11399761	#N/A	-1.2215	#N/A	1	#N/A	-3.9	3.3871
VPPPPPCCHPR	P01877	Immunoglobulin heavy constant alpha 2 OS=Homo sapiens OX=9606 GN=IGHA2 PE=1 SV=4	IGHA2	0	438.546	3	22.63	#N/A	-1.076	#N/A	1	#N/A	-1.7	9.0374	19.98	0	1191099264	-0.8	5.532	18.96	0	86447312	0.8	#N/A	19.08	#N/A	37677480	#N/A	-0.4456	#N/A	0.9086	#N/A	0.2	6.5553	18.9	0	42467068	1.3	6.1721	18.22	0	54229300	#N/A	-1.2215	#N/A	1	#N/A	6.2	3.3871
DASGATFTWTPSSGK	P01877	Immunoglobulin heavy constant alpha 2 OS=Homo sapiens OX=9606 GN=IGHA2 PE=1 SV=4	IGHA2	0	756.852	2	57.69	-0.3	7.7674	60.69	0	99746008	0.9	8.993	57.95	0	8837472	-4.5	5.2668	60.11	0	94395008	1.2	#N/A	58.65	#N/A	12892643	2.7	7.5535	60.03	0	232382224	0.5	6.9861	60.15	0	28123606	2	9.1027	60.25	0	65083140	1.6	9.4601	60.32	0	59350424	-0.8	8.7216
WLQGSQELPREK	P01877	Immunoglobulin heavy constant alpha 2 OS=Homo sapiens OX=9606 GN=IGHA2 PE=1 SV=4	IGHA2	1	490.928	3	41.94	1.3	4.2743	44.55	0.0001	592939968	0.9	7.0572	40.38	0	280022784	2	4.581	43.9	0	398728160	1.4	#N/A	41.51	#N/A	112427144	0.7	4.8881	40.57	0	100179200	0.9	4.8561	40.44	0	120820384	0.8	5.8588	39.9	0	110651192	1.1	4.6954	40.66	0	151451808	1	5.3041
WLQGSQELPR	P01877	Immunoglobulin heavy constant alpha 2 OS=Homo sapiens OX=9606 GN=IGHA2 PE=1 SV=4	IGHA2	0	607.32	2	52.09	2.9	9.3452	50.71	0	134187440	2.7	9.2026	49.99	0	428841600	2.5	9.5661	50.04	0	106724624	1.5	#N/A	53.44	#N/A	68875526144	0.2	9.7232	55.96	0	57878900	1.3	9.333	51.83	0	932977728	0.8	8.1719	48.91	0	175718160	3.6	9.3092	51.94	0	773684992	3.1	9.5606
WLQGSQELPR	P01877	Immunoglobulin heavy constant alpha 2 OS=Homo sapiens OX=9606 GN=IGHA2 PE=1 SV=4	IGHA2	0	405.216	3	52.09	-1.8	9.3452	50.71	0	6224915	-0.9	9.2026	49.99	0	2559362	-2.8	9.5661	50.04	0	10593411	1	#N/A	53.44	#N/A	140835008	0.5	9.7232	55.96	0	118075	-3.2	9.333	51.83	0	10727767	-2.5	8.1719	48.91	0	19732820	-4.4	9.3092	51.94	0	14681007	-1.8	9.5606
EKYLTWASR	P01877	Immunoglobulin heavy constant alpha 2 OS=Homo sapiens OX=9606 GN=IGHA2 PE=1 SV=4	IGHA2	1	385.205	3	42.54	#N/A	2.4015	#N/A	0.0602	#N/A	-1.4	3.7774	41.85	0.0007	376186560	-2	4.4274	43.1	0	206518416	-0.8	#N/A	42.5	#N/A	27282960	4.4	4.6964	41.02	0	55724988	#N/A	2.2015	#N/A	0.0972	#N/A	#N/A	2.8903	#N/A	0.0157	#N/A	-1.6	6.6229	42.86	0	1643397120	#N/A	2.7942
YLTWASR	P01877	Immunoglobulin heavy constant alpha 2 OS=Homo sapiens OX=9606 GN=IGHA2 PE=1 SV=4	IGHA2	0	896.462	1	48.1	2.2	9.0998	47.73	0	3317781504	2.1	8.7211	46.84	0	13344002048	1.8	9.3644	47.24	0	3232270080	1.7	#N/A	47.51	#N/A	2722117632	2	9.1548	47.11	0	3922337792	2.6	9.0338	47.06	0	5070452224	2.4	9.0719	46.35	0	3801467136	1.6	9.2468	46.46	0	4461483008	2.4	6.601
QEPSQGTTTYAVTSILR	P01877	Immunoglobulin heavy constant alpha 2 OS=Homo sapiens OX=9606 GN=IGHA2 PE=1 SV=4	IGHA2	0	926.476	2	76.25	#N/A	-0.3744	#N/A	0.9086	#N/A	1.5	9.3083	75.77	0	103284584	11.5	4.1941	79.59	0.0001	511007	3.6	#N/A	77.67	#N/A	182448	13.4	3.5157	79.45	0.002	829090	2.5	9.0453	75.6	0	65069536	#N/A	2.7108	#N/A	0.0264	#N/A	#N/A	-0.106	#N/A	0.9086	#N/A	2.4	8.4747
QEPSQGTTTYAVTSILR	P01877	Immunoglobulin heavy constant alpha 2 OS=Homo sapiens OX=9606 GN=IGHA2 PE=1 SV=4	IGHA2	0	617.986	3	76.25	#N/A	-0.3744	#N/A	0.9086	#N/A	-1	9.3083	75.77	0	32612968	-1.9	4.1941	79.59	0.0001	2021075	-2.8	#N/A	77.67	#N/A	349251	2.8	3.5157	79.45	0.002	2268311	-1.8	9.0453	75.6	0	47597492	#N/A	2.7108	#N/A	0.0264	#N/A	#N/A	-0.106	#N/A	0.9086	#N/A	4.4	8.4747
KGETFSCMVGHEALPLAFTQK	P01877	Immunoglobulin heavy constant alpha 2 OS=Homo sapiens OX=9606 GN=IGHA2 PE=1 SV=4	IGHA2	1	1176.08	2	81.83	#N/A	0.1275	#N/A	0.9086	#N/A	0.7	3.7426	80.73	0.0009	19063	0	8.9681	80.54	0	17777	#N/A	#N/A	80.62	#N/A	0	#N/A	1.34	#N/A	0.4863	#N/A	6.4	9.7574	81.76	0	29463	#N/A	1.4917	#N/A	0.3856	#N/A	#N/A	1.731	#N/A	0.2561	#N/A	4.4	9.6905
KGETFSCMVGHEALPLAFTQK	P01877	Immunoglobulin heavy constant alpha 2 OS=Homo sapiens OX=9606 GN=IGHA2 PE=1 SV=4	IGHA2	1	784.389	3	81.83	#N/A	0.1275	#N/A	0.9086	#N/A	0.1	3.7426	80.73	0.0009	917328	1.4	8.9681	80.54	0	3613665	0	#N/A	80.62	#N/A	1135534	#N/A	1.34	#N/A	0.4863	#N/A	2	9.7574	81.76	0	37893812	#N/A	1.4917	#N/A	0.3856	#N/A	#N/A	1.731	#N/A	0.2561	#N/A	1.9	9.6905
KGETFSCMVGHEALPLAFTQK	P01877	Immunoglobulin heavy constant alpha 2 OS=Homo sapiens OX=9606 GN=IGHA2 PE=1 SV=4	IGHA2	1	588.544	4	81.83	#N/A	0.1275	#N/A	0.9086	#N/A	1	3.7426	80.73	0.0009	3222291	1.4	8.9681	80.54	0	11780498	1.5	#N/A	80.62	#N/A	1039576	#N/A	1.34	#N/A	0.4863	#N/A	2.8	9.7574	81.76	0	37549404	#N/A	1.4917	#N/A	0.3856	#N/A	#N/A	1.731	#N/A	0.2561	#N/A	3.1	9.6905
KGETFSCMVGHEALPLAFTQK	P01877	Immunoglobulin heavy constant alpha 2 OS=Homo sapiens OX=9606 GN=IGHA2 PE=1 SV=4	IGHA2	1	789.721	3	71.4	#N/A	1.9421	#N/A	0.1704	#N/A	1.6	9.6883	72.35	0	41061780	6.3	8.1094	72.3	0	23714488	-0.7	#N/A	73.12	#N/A	7619653	#N/A	1.4974	#N/A	0.3821	#N/A	8.9	6.3367	71.62	0	26829600	#N/A	2.3306	#N/A	0.0716	#N/A	#N/A	1.5575	#N/A	0.346	#N/A	4.2	3.8085
KGETFSCMVGHEALPLAFTQK	P01877	Immunoglobulin heavy constant alpha 2 OS=Homo sapiens OX=9606 GN=IGHA2 PE=1 SV=4	IGHA2	1	592.542	4	71.4	#N/A	1.9421	#N/A	0.1704	#N/A	2.2	9.6883	72.35	0	52370352	2.1	8.1094	72.3	0	39319384	-0.1	#N/A	73.12	#N/A	10503577	#N/A	1.4974	#N/A	0.3821	#N/A	1.4	6.3367	71.62	0	17883100	#N/A	2.3306	#N/A	0.0716	#N/A	#N/A	1.5575	#N/A	0.346	#N/A	3	3.8085
GETFSCMVGHEALPLAFTQK	P01877	Immunoglobulin heavy constant alpha 2 OS=Homo sapiens OX=9606 GN=IGHA2 PE=1 SV=4	IGHA2	0	1112.03	2	90.03	#N/A	1.3301	#N/A	0.4933	#N/A	1.8	4.1663	92.81	0.0002	285934	#N/A	1.3791	#N/A	0.4589	#N/A	#N/A	#N/A	89.82	#N/A	0	#N/A	1.7224	#N/A	0.2602	#N/A	-3.8	4.8579	89.21	0	5700	4.9	4.2474	92.69	0.0001	220952	6	3.7302	92.38	0.0009	280774	1.1	9.5101
GETFSCMVGHEALPLAFTQK	P01877	Immunoglobulin heavy constant alpha 2 OS=Homo sapiens OX=9606 GN=IGHA2 PE=1 SV=4	IGHA2	0	741.691	3	90.03	#N/A	1.3301	#N/A	0.4933	#N/A	-0.6	4.1663	92.81	0.0002	126610	#N/A	1.3791	#N/A	0.4589	#N/A	0.5	#N/A	89.82	#N/A	941085	#N/A	1.7224	#N/A	0.2602	#N/A	2.2	4.8579	89.21	0	6664426	0.1	4.2474	92.69	0.0001	1883355	0	3.7302	92.38	0.0009	8515	3.2	9.5101
GETFSCMVGHEALPLAFTQK	P01877	Immunoglobulin heavy constant alpha 2 OS=Homo sapiens OX=9606 GN=IGHA2 PE=1 SV=4	IGHA2	0	747.022	3	80.22	#N/A	-0.1587	#N/A	0.9086	#N/A	#N/A	0.3715	#N/A	0.9086	#N/A	-0.6	3.4139	80.55	0.0029	2297566	0.3	#N/A	81.12	#N/A	249730	#N/A	1.0157	#N/A	0.7457	#N/A	#N/A	1.0167	#N/A	0.7447	#N/A	#N/A	0.8913	#N/A	0.8563	#N/A	#N/A	-0.0469	#N/A	0.9086	#N/A	1.1	5.0573
SWTAADMAAQTTK	P01892	HLA class I histocompatibility antigen, A-2 alpha chain OS=Homo sapiens OX=9606 GN=HLA-A PE=1 SV=1	HLA-A	0	691.324	2	47.58	#N/A	1.781	#N/A	0.2334	#N/A	#N/A	-0.2924	#N/A	0.9086	#N/A	#N/A	0.0524	#N/A	0.9086	#N/A	0.9	#N/A	45.92	#N/A	1426365	#N/A	1.8873	#N/A	0.1902	#N/A	#N/A	0.2231	#N/A	0.9086	#N/A	#N/A	0.0163	#N/A	0.9086	#N/A	#N/A	0.2693	#N/A	0.9086	#N/A	#N/A	0.6195
WAAVVVPSGQEQR	P01892	HLA class I histocompatibility antigen, A-2 alpha chain OS=Homo sapiens OX=9606 GN=HLA-A PE=1 SV=1	HLA-A	0	713.876	2	54.65	#N/A	-0.1886	#N/A	0.9086	#N/A	-4.3	4.3532	58.31	0.0001	472039	1.5	8.9422	58.33	0	14928037	-5.7	#N/A	58.6	#N/A	10070550	#N/A	-0.1763	#N/A	0.9086	#N/A	#N/A	2.3878	#N/A	0.0623	#N/A	-3.1	8.2598	57.78	0	15667335	#N/A	2.5452	#N/A	0.0416	#N/A	#N/A	2.77
KGGSYSQAASSDSAQGSDVSLTACK	P01892	HLA class I histocompatibility antigen, A-2 alpha chain OS=Homo sapiens OX=9606 GN=HLA-A PE=1 SV=1	HLA-A	1	821.375	3	33.31	#N/A	-1.0105	#N/A	1	#N/A	#N/A	-1.3958	#N/A	1	#N/A	#N/A	-1.2799	#N/A	1	#N/A	17.2	#N/A	#N/A	#N/A	5164	#N/A	0.4661	#N/A	0.9086	#N/A	#N/A	-0.4991	#N/A	0.9097	#N/A	#N/A	-0.3757	#N/A	0.9086	#N/A	#N/A	-0.5885	#N/A	0.9209	#N/A	#N/A	-0.2181
GGSYSQAASSDSAQGSDVSLTACKV	P01892	HLA class I histocompatibility antigen, A-2 alpha chain OS=Homo sapiens OX=9606 GN=HLA-A PE=1 SV=1	HLA-A	1	811.699	3	50.39	#N/A	2.7279	#N/A	0.0252	#N/A	#N/A	1.5859	#N/A	0.3301	#N/A	#N/A	2.2153	#N/A	0.0941	#N/A	10	#N/A	50.26	#N/A	1329454	#N/A	1.6222	#N/A	0.3104	#N/A	#N/A	0.0474	#N/A	0.9086	#N/A	-3.4	3.502	48.5	0.0021	388923	#N/A	3.0203	#N/A	0.0105	#N/A	#N/A	1.563
FFESFGDLSSPDAVMGNPK	P02042	Hemoglobin subunit delta OS=Homo sapiens OX=9606 GN=HBD PE=1 SV=2	HBD	0	1030.97	2	82.85	#N/A	-0.234	#N/A	0.9086	#N/A	#N/A	-0.2967	#N/A	0.9086	#N/A	#N/A	0.5944	#N/A	0.9086	#N/A	3.6	#N/A	81.92	#N/A	323349	#N/A	-0.6873	#N/A	0.9401	#N/A	#N/A	-0.3329	#N/A	0.9086	#N/A	#N/A	-0.342	#N/A	0.9086	#N/A	#N/A	-1.0046	#N/A	1	#N/A	-5	3.1172
GTFSQLSELHCDK	P02042	Hemoglobin subunit delta OS=Homo sapiens OX=9606 GN=HBD PE=1 SV=2	HBD	0	761.354	2	48.6	#N/A	0.0259	#N/A	0.9086	#N/A	#N/A	1.8359	#N/A	0.2104	#N/A	#N/A	0.8817	#N/A	0.8653	#N/A	0.5	#N/A	48.6	#N/A	98070008	#N/A	1.783	#N/A	0.2326	#N/A	0.3	3.4259	48.04	0.0027	256602832	#N/A	1.7715	#N/A	0.2376	#N/A	#N/A	0.7139	#N/A	0.9086	#N/A	#N/A	1.6478
GTFSQLSELHCDK	P02042	Hemoglobin subunit delta OS=Homo sapiens OX=9606 GN=HBD PE=1 SV=2	HBD	0	507.905	3	48.6	#N/A	0.0259	#N/A	0.9086	#N/A	#N/A	1.8359	#N/A	0.2104	#N/A	#N/A	0.8817	#N/A	0.8653	#N/A	0.5	#N/A	48.6	#N/A	357806080	#N/A	1.783	#N/A	0.2326	#N/A	0.8	3.4259	48.04	0.0027	539010752	#N/A	1.7715	#N/A	0.2376	#N/A	#N/A	0.7139	#N/A	0.9086	#N/A	#N/A	1.6478
EFTPQMQAAYQK	P02042	Hemoglobin subunit delta OS=Homo sapiens OX=9606 GN=HBD PE=1 SV=2	HBD	0	729.34	2	31.7	#N/A	-0.1005	#N/A	0.9086	#N/A	#N/A	1.2987	#N/A	0.5164	#N/A	4	3.0639	32.73	0.0092	202515	0.8	#N/A	31.09	#N/A	248233	#N/A	1.0449	#N/A	0.7203	#N/A	#N/A	0.6904	#N/A	0.9086	#N/A	#N/A	1.7853	#N/A	0.2315	#N/A	#N/A	-0.0831	#N/A	0.9086	#N/A	#N/A	-0.1318
EFTPQMQAAYQK	P02042	Hemoglobin subunit delta OS=Homo sapiens OX=9606 GN=HBD PE=1 SV=2	HBD	0	721.343	2	45.92	1.3	8.6867	49.01	0	10003994	1.8	9.0627	48.17	0	91255584	1.9	8.9136	48.34	0	87656032	-1.9	#N/A	48.28	#N/A	16457652	2.4	8.8286	48.15	0	271575584	2.4	8.7876	47.98	0	192260032	2.9	8.8079	47.79	0	134862336	0.5	8.8712	47.88	0	92334720	-2.6	8.9745
SLSQQIENIR	P02452	Collagen alpha-1(I) chain OS=Homo sapiens OX=9606 GN=COL1A1 PE=1 SV=5	COL1A1	0	594.323	2	51.06	-0.5	6.1951	53.32	0	15545833	#N/A	-1.0643	#N/A	1	#N/A	-0.3	5.5623	52.76	0	25551646	-5.5	#N/A	50.55	#N/A	250710720	-0.5	3.5999	52.57	0.0015	7616261	#N/A	1.0006	#N/A	0.759	#N/A	-2.2	5.0493	52.22	0	69241568	-0.4	5.9322	52.2	0	13587020	0.7	4.7532
GSCGIGGGIGGGSSR	P02533	Keratin, type I cytoskeletal 14 OS=Homo sapiens OX=9606 GN=KRT14 PE=1 SV=4	KRT14	0	639.796	2	26.14	-0.6	9.2573	26.49	0	96521120	0.2	9.3399	25.69	0	106528928	-0.3	9.5034	26.17	0	82352312	-0.6	#N/A	26.45	#N/A	87015224	-0.2	8.9138	26.58	0	107563920	0.3	9.1728	26.1	0	139460336	-1.1	7.289	25.56	0	111190520	-0.3	9.4944	25.92	0	109223464	-0.3	9.3429
ISSVLAGGSCR	P02533	Keratin, type I cytoskeletal 14 OS=Homo sapiens OX=9606 GN=KRT14 PE=1 SV=4	KRT14	0	553.785	2	30.4	3.1	8.9682	33.46	0	41358792	3.2	8.5455	32.69	0	90918096	3	8.671	33	0	37287744	3.3	#N/A	33.22	#N/A	30558320	3	8.3231	33.11	0	40929912	2.4	9.0526	32.93	0	75268000	4.9	8.0456	32.35	0	32818752	3.1	8.7706	32.82	0	40832436	3.9	6.7697
APSTYGGGLSVSSSR	P02533	Keratin, type I cytoskeletal 14 OS=Homo sapiens OX=9606 GN=KRT14 PE=1 SV=4	KRT14	0	713.352	2	37.3	1.9	9.9323	38.82	0	101058456	2.7	9.403	37.96	0	216624496	3	9.5274	38.29	0	204547216	4.3	#N/A	38.89	#N/A	133105720	2.6	9.8557	38.32	0	91501360	3.8	9.2699	38.08	0	112054792	3.1	9.3264	37.54	0	178548864	3.1	9.774	37.86	0	272725600	3.8	9.1485
TKYETELNLR	P02533	Keratin, type I cytoskeletal 14 OS=Homo sapiens OX=9606 GN=KRT14 PE=1 SV=4	KRT14	1	633.838	2	40.45	3.1	5.6708	38.97	0	17147648	1.4	7.8143	37.94	0	16267044	0.8	7.6461	38.41	0	8176314	2	#N/A	38.99	#N/A	27815726	-2.1	9.1519	38.54	0	12809201	1.6	7.4131	38.17	0	16791736	0.2	9.6085	37.64	0	39213972	1.1	9.3632	37.95	0	34056440	1.5	7.7534
LLEGEDAHLSSSQFSSGSQSSR	P02533	Keratin, type I cytoskeletal 14 OS=Homo sapiens OX=9606 GN=KRT14 PE=1 SV=4	KRT14	0	770.36	3	47	#N/A	-0.5799	#N/A	0.9194	#N/A	#N/A	-0.8888	#N/A	0.9841	#N/A	2.4	8.2949	49.13	0	33641256	1.5	#N/A	49.38	#N/A	11915962	2.5	9.6401	49.17	0	18040986	1.8	8.064	48.78	0	34421212	#N/A	-1.177	#N/A	1	#N/A	#N/A	0.1609	#N/A	0.9086	#N/A	2.2	9.5055
GSGGLGGACGGAGFGSR	P02538	Keratin, type II cytoskeletal 6A OS=Homo sapiens OX=9606 GN=KRT6A PE=1 SV=3	KRT6A	0	712.82	2	34.84	4.5	8.59	36.86	0	713634	1.1	4.458	36.1	0	6265462	1.4	4.5614	36.37	0	1529951	0.8	#N/A	33.14	#N/A	45618280	7.7	3.5828	36.53	0.0016	670477	2.6	9.2907	36.36	0	55155504	3.1	8.6827	35.69	0	37026504	1.6	6.1551	35.91	0	4874674	#N/A	-0.1694
ISIGGGSCAISGGYGSR	P02538	Keratin, type II cytoskeletal 6A OS=Homo sapiens OX=9606 GN=KRT6A PE=1 SV=3	KRT6A	0	799.883	2	50.96	#N/A	0.1763	#N/A	0.9086	#N/A	#N/A	-0.8073	#N/A	0.9661	#N/A	#N/A	-0.288	#N/A	0.9086	#N/A	5.4	#N/A	51.1	#N/A	161061	#N/A	1.338	#N/A	0.4878	#N/A	1.7	9.6192	53.54	0	43473240	#N/A	2.8232	#N/A	0.0191	#N/A	#N/A	-0.2004	#N/A	0.9086	#N/A	#N/A	0.893
WTLLQEQGTK	P02538	Keratin, type II cytoskeletal 6A OS=Homo sapiens OX=9606 GN=KRT6A PE=1 SV=3	KRT6A	0	602.322	2	56.98	2.1	6.3422	61.4	0	1517348224	#N/A	2.8915	#N/A	0.0156	#N/A	1.1	3.3415	60.45	0.0037	574135296	4.9	#N/A	58.65	#N/A	3609188864	4.2	3.6613	59.61	0.0012	154286416	#N/A	2.5093	#N/A	0.0457	#N/A	-1	6.0817	59.27	0	173536320	1.2	8.5387	59.65	0	425448192	2.8	3.9284
QLDSIVGERGRLDSELR	P02538	Keratin, type II cytoskeletal 6A OS=Homo sapiens OX=9606 GN=KRT6A PE=1 SV=3	KRT6A	2	486.513	4	57.73	#N/A	1.3108	#N/A	0.5075	#N/A	#N/A	0.6966	#N/A	0.9086	#N/A	#N/A	2.385	#N/A	0.0628	#N/A	-5.7	#N/A	57.72	#N/A	87942	1.8	3.6335	54.21	0.0013	823087	#N/A	0.5113	#N/A	0.9086	#N/A	1.3	3.148	53.53	0.007	896239	#N/A	1.1541	#N/A	0.6289	#N/A	#N/A	1.484
ADTLTDEINFLR	P02538	Keratin, type II cytoskeletal 6A OS=Homo sapiens OX=9606 GN=KRT6A PE=1 SV=3	KRT6A	0	704.359	2	90.85	#N/A	-0.3155	#N/A	0.9086	#N/A	#N/A	-0.2222	#N/A	0.9086	#N/A	#N/A	-0.1454	#N/A	0.9086	#N/A	#N/A	#N/A	90.52	#N/A	0	#N/A	0.2007	#N/A	0.9086	#N/A	0.1	4.0135	90.82	0.0003	350787	#N/A	0.7462	#N/A	0.9086	#N/A	#N/A	-0.1035	#N/A	0.9086	#N/A	-0.1	3.6578
ADTLTDEINFLR	P02538	Keratin, type II cytoskeletal 6A OS=Homo sapiens OX=9606 GN=KRT6A PE=1 SV=3	KRT6A	0	469.909	3	90.85	#N/A	-0.3155	#N/A	0.9086	#N/A	#N/A	-0.2222	#N/A	0.9086	#N/A	#N/A	-0.1454	#N/A	0.9086	#N/A	-2.6	#N/A	90.52	#N/A	2964361	#N/A	0.2007	#N/A	0.9086	#N/A	-1	4.0135	90.82	0.0003	175124	#N/A	0.7462	#N/A	0.9086	#N/A	#N/A	-0.1035	#N/A	0.9086	#N/A	-3	3.6578
KQCANLQAAIADAEQR	P02538	Keratin, type II cytoskeletal 6A OS=Homo sapiens OX=9606 GN=KRT6A PE=1 SV=3	KRT6A	1	893.947	2	53.25	#N/A	1.9781	#N/A	0.1583	#N/A	#N/A	2.0496	#N/A	0.1361	#N/A	#N/A	1.3656	#N/A	0.4682	#N/A	-3.2	#N/A	54.67	#N/A	8303125	#N/A	2.7265	#N/A	0.0253	#N/A	#N/A	2.1148	#N/A	0.1181	#N/A	#N/A	2.2587	#N/A	0.0851	#N/A	#N/A	1.4629	#N/A	0.4036	#N/A	-7.8	3.5353
KQCANLQAAIADAEQR	P02538	Keratin, type II cytoskeletal 6A OS=Homo sapiens OX=9606 GN=KRT6A PE=1 SV=3	KRT6A	1	596.3	3	53.25	#N/A	1.9781	#N/A	0.1583	#N/A	#N/A	2.0496	#N/A	0.1361	#N/A	#N/A	1.3656	#N/A	0.4682	#N/A	5.1	#N/A	54.67	#N/A	384690976	#N/A	2.7265	#N/A	0.0253	#N/A	#N/A	2.1148	#N/A	0.1181	#N/A	#N/A	2.2587	#N/A	0.0851	#N/A	#N/A	1.4629	#N/A	0.4036	#N/A	0.2	3.5353
NKLEGLEDALQK	P02538	Keratin, type II cytoskeletal 6A OS=Homo sapiens OX=9606 GN=KRT6A PE=1 SV=3	KRT6A	1	453.249	3	53	#N/A	1.9531	#N/A	0.1667	#N/A	#N/A	1.9059	#N/A	0.1834	#N/A	#N/A	2.9637	#N/A	0.0126	#N/A	-6.6	#N/A	52.53	#N/A	8268725	#N/A	1.0728	#N/A	0.6966	#N/A	#N/A	1.8746	#N/A	0.1951	#N/A	-6.3	3.7578	51.73	0.0008	13493916	#N/A	1.0117	#N/A	0.7493	#N/A	#N/A	2.3747
AIGGGLSSVGGGSSTIK	P02538	Keratin, type II cytoskeletal 6A OS=Homo sapiens OX=9606 GN=KRT6A PE=1 SV=3	KRT6A	0	724.391	2	47.8	1.6	9.8241	50.3	0	69407552	1.8	9.5324	49.57	0	77818768	0.8	9.0373	49.64	0	44334920	1.5	#N/A	49.98	#N/A	45646872	2.6	8.329	49.77	0	11088494	1.4	9.312	49.22	0	50178136	2.4	8.8995	49.14	0	168906384	1.9	9.5128	49.4	0	69614832	1.8	8.7094
VILENIASHEPR	P02549	Spectrin alpha chain, erythrocytic 1 OS=Homo sapiens OX=9606 GN=SPTA1 PE=1 SV=5	SPTA1	0	459.921	3	49.49	#N/A	-0.7131	#N/A	0.9455	#N/A	#N/A	-1.41	#N/A	1	#N/A	#N/A	-2.3837	#N/A	1	#N/A	-14.1	#N/A	49.44	#N/A	31978680	#N/A	2.1713	#N/A	0.1041	#N/A	2.2	3.5168	50.26	0.002	2115454	#N/A	0.6767	#N/A	0.9086	#N/A	#N/A	0.1114	#N/A	0.9086	#N/A	#N/A	0.5324
HFWQQDEPPQSPWDR	P02647	Apolipoprotein A-I OS=Homo sapiens OX=9606 GN=APOA1 PE=1 SV=1	APOA1	0	976.937	2	63.18	4	9.6157	66.11	0	6061821	1.8	9.6692	65.62	0	12175818	2.1	9.4371	64.55	0	11403526	3.1	#N/A	65.69	#N/A	40000768	1.8	9.4671	64.44	0	27355660	2.3	9.4658	64.09	0	28500034	5.1	9.5684	64.48	0	6337761	1.8	9.7374	64.39	0	5643688	1.4	9.8471
HFWQQDEPPQSPWDR	P02647	Apolipoprotein A-I OS=Homo sapiens OX=9606 GN=APOA1 PE=1 SV=1	APOA1	0	651.627	3	63.18	1.4	9.6157	66.11	0	129707456	1.3	9.6692	65.62	0	158247600	1.6	9.4371	64.55	0	291987872	1.9	#N/A	65.69	#N/A	402495488	1.9	9.4671	64.44	0	377708192	2.1	9.4658	64.09	0	336118848	2.2	9.5684	64.48	0	103704480	1.9	9.7374	64.39	0	131205696	2.5	9.8471
VKDLATVYVDVLKDSGR	P02647	Apolipoprotein A-I OS=Homo sapiens OX=9606 GN=APOA1 PE=1 SV=1	APOA1	2	939.52	2	79.25	#N/A	-0.0572	#N/A	0.9086	#N/A	#N/A	0.3504	#N/A	0.9086	#N/A	5.2	9.0253	75.53	0	107653	10.2	#N/A	80.71	#N/A	932706	0.4	8.649	80.52	0	651420	-12.3	7.9553	80.49	0	694414	#N/A	1.5878	#N/A	0.329	#N/A	3.4	6.0808	80.39	0	782733	2.6	8.5801
VKDLATVYVDVLKDSGR	P02647	Apolipoprotein A-I OS=Homo sapiens OX=9606 GN=APOA1 PE=1 SV=1	APOA1	2	626.683	3	79.25	#N/A	-0.0572	#N/A	0.9086	#N/A	#N/A	0.3504	#N/A	0.9086	#N/A	-3.1	9.0253	75.53	0	40743420	1.8	#N/A	80.71	#N/A	21948404	2	8.649	80.52	0	66848896	2.2	7.9553	80.49	0	42567864	#N/A	1.5878	#N/A	0.329	#N/A	1.9	6.0808	80.39	0	20388264	2.1	8.5801
VKDLATVYVDVLKDSGR	P02647	Apolipoprotein A-I OS=Homo sapiens OX=9606 GN=APOA1 PE=1 SV=1	APOA1	2	470.264	4	79.25	#N/A	-0.0572	#N/A	0.9086	#N/A	#N/A	0.3504	#N/A	0.9086	#N/A	0.3	9.0253	75.53	0	9762259	2	#N/A	80.71	#N/A	11724122	1.2	8.649	80.52	0	39160884	0.8	7.9553	80.49	0	34079292	#N/A	1.5878	#N/A	0.329	#N/A	0.3	6.0808	80.39	0	10395084	1.5	8.5801
VKDLATVYVDVLK	P02647	Apolipoprotein A-I OS=Homo sapiens OX=9606 GN=APOA1 PE=1 SV=1	APOA1	1	731.929	2	78.91	2.1	9.8259	78.28	0	15683144	-0.2	9.9462	77.9	0	31976332	1.9	9.3613	80.49	0	9062130	2.1	#N/A	77.67	#N/A	53609952	-0.1	9.8426	81.07	0	10381791	1	9.7147	80.82	0	7995698	3.4	9.2992	81.63	0	106437616	2.1	9.3873	77.35	0	80042288	2.2	9.8956
[truncated: 4,059 more rows]
[truncated: 18 more columns]

## Sheet: Repeatability
	Pearson's correlation of quantitation
		Q1_TCH	Q2_ZWB	Q3_WJH	Q5_JYJ	Q9_CT	Q11_CCH	Q14_SZF	Q16_CJQ	Q17_CGS	Q20_BXX	Q32_LJM	Q33_JYH
	Q1_TCH	1	0.83	0.79	0.74	0.76	0.73	0.82	0.8	0.71	0.72	0.78	0.7
	Q2_ZWB	0.83	1	0.82	0.71	0.78	0.76	0.82	0.78	0.73	0.7	0.79	0.68
[truncated: 12 more rows]

## Sheet: Quantifiable protein
Protein Accession	Protein Description	Protein Gene	Q1_TCH	Q2_ZWB	Q3_WJH	Q5_JYJ	Q9_CT	Q11_CCH	Q14_SZF	Q16_CJQ	Q17_CGS	Q20_BXX	Q32_LJM	Q33_JYH	Infection group/healthy group Log2FC	Infection group/healthy group P value
[truncated: 639 more rows]

[truncated: 1 more sheets: Annotation]
