# Supplementary material for: Screening and Analysis of Serum Protein Biomarkers Infected by Coronavirus Disease 2019 (COVID-19)
Source: Trop Med Infect Dis. 2022 Nov 25;7(12):397. doi: 10.3390/tropicalmed7120397 (PMC9788497; doi:10.3390/tropicalmed7120397)
Supplement: Supplementary file 1 [file tropicalmed-07-00397-s001.zip › Supplementary Table S3. Subcellular location of the 24 DEPs.xlsx]

## Sheet: Regulated Classification
Subcellular Location	No. of Protein
extracellular	10
cytoplasm	6
plasma membrane	3
mitochondria	2
cytoplasm,nucleus	1
nucleus	1
cytoskeleton	1

## Sheet: Regulated list
Category	Protein Accession	Protein Description	Log2FC	Regulated Type	P value	Protein Gene	Q1_TCH	Q2_ZWB	Q3_WJH	Q5_JYJ	Q9_CT	Q11_CCH	Q14_SZF	Q16_CJQ	Q17_CGS	Q20_BXX	Q32_LJM	Q33_JYH
extracellular	Q9UKZ9	Procollagen C-endopeptidase enhancer 2 OS=Homo sapiens OX=9606 GN=PCOLCE2 PE=1 SV=1	-2.45	Down	0.0432998	PCOLCE2	NA	NA	17.7227	18.5987	NA	NA	NA	NA	NA	20.9038	NA	20.3174
	P01714	Immunoglobulin lambda variable 3-19 OS=Homo sapiens OX=9606 GN=IGLV3-19 PE=1 SV=2	1.478	Up	0.0377947	IGLV3-19	19.6002	20.3743	17.2803	18.1352	20.0653	20.4982	17.3795	17.2479	18.0198	18.1435	19.1153	17.1806
	P04156	Major prion protein OS=Homo sapiens OX=9606 GN=PRNP PE=1 SV=1	-1.058	Down	0.0433861	PRNP	NA	14.6863	NA	15.2218	15.0491	15.1561	16.2832	16.397	15.3858	17.1985	15.1687	NA
	P01715	Immunoglobulin lambda variable 3-1 OS=Homo sapiens OX=9606 GN=IGLV3-1 PE=1 SV=2	1.785	Up	0.0172391	IGLV3-1	19.6554	19.9262	16.686	19.6858	17.7837	18.7343	15.8478	16.9578	18.152	16.7312	17.6561	16.4183
	Q96SM3	Probable carboxypeptidase X1 OS=Homo sapiens OX=9606 GN=CPXM1 PE=2 SV=2	1.285	Up	0.0272994	CPXM1	18.5685	NA	17.5341	17.7942	NA	17.4754	16.5956	NA	NA	16.5206	NA	NA
	P00746	Complement factor D OS=Homo sapiens OX=9606 GN=CFD PE=1 SV=5	1.222	Up	0.0193998	CFD	NA	NA	15.9025	15.1181	14.8202	16.0268	14.7023	13.2881	14.8267	NA	14.3418	14.0661
	P0C0L5	Complement C4-B OS=Homo sapiens OX=9606 GN=C4B PE=1 SV=2	-1.496	Down	0.0109631	C4B	19.9185	19.3867	17.1354	17.9912	18.7243	18.144	19.8251	20.6507	19.1927	19.5662	20.5996	20.44
	P08887	Interleukin-6 receptor subunit alpha OS=Homo sapiens OX=9606 GN=IL6R PE=1 SV=1	1.175	Up	0.0456688	IL6R	16.738	16.6315	15.4916	16.1002	NA	15.0195	NA	15.3846	14.5301	15.4044	13.9635	NA
	A0A087WSX0	Immunoglobulin lambda variable 5-45 OS=Homo sapiens OX=9606 GN=IGLV5-45 PE=3 SV=1	1.298	Up	0.00858839	IGLV5-45	21.234	21.6325	20.5269	19.7876	20.6668	20.0917	19.4	19.7579	18.7653	18.8547	20.5231	18.851
	P55058	Phospholipid transfer protein OS=Homo sapiens OX=9606 GN=PLTP PE=1 SV=1	1.407	Up	0.0389844	PLTP	NA	15.2005	14.7467	13.9026	14.2553	16.0108	12.3286	13.3016	NA	13.7414	NA	14.2917
cytoplasm	P14649	Myosin light chain 6B OS=Homo sapiens OX=9606 GN=MYL6B PE=1 SV=1	-1.651	Down	0.0405392	MYL6B	14.4089	14.9938	13.2151	15.0473	14.0397	NA	14.8866	15.9628	13.9049	16.8755	16.7551	17.5675
	O00151	PDZ and LIM domain protein 1 OS=Homo sapiens OX=9606 GN=PDLIM1 PE=1 SV=4	-2.887	Down	0.00313371	PDLIM1	NA	NA	15.6127	15.929	NA	NA	18.693	NA	NA	NA	18.6231	NA
	P06753	Tropomyosin alpha-3 chain OS=Homo sapiens OX=9606 GN=TPM3 PE=1 SV=2	-1.433	Down	0.0241759	TPM3	19.5859	18.656	18.1571	18.2944	19.1002	18.1739	19.3304	19.8412	18.7389	21.6233	21.4899	19.5415
	P0CG38	POTE ankyrin domain family member I OS=Homo sapiens OX=9606 GN=POTEI PE=3 SV=1	-1.412	Down	0.0253416	POTEI	NA	18.026	17.2988	16.5756	18.2508	17.686	17.7044	19.8332	17.8049	19.2382	19.207	20.0866
	P21333	Filamin-A OS=Homo sapiens OX=9606 GN=FLNA PE=1 SV=4	-1.908	Down	0.0072122	FLNA	14.5197	15.2972	15.6517	15.3458	14.9449	15.258	16.2607	16.1269	15.4801	18.8242	18.3412	17.4291
	P06702	Protein S100-A9 OS=Homo sapiens OX=9606 GN=S100A9 PE=1 SV=1	1.768	Up	0.00304083	S100A9	19.402	18.9827	19.3961	20.9303	20.5803	20.201	18.8641	18.3806	16.6183	18.718	18.267	18.0385
plasma membrane	P01833	Polymeric immunoglobulin receptor OS=Homo sapiens OX=9606 GN=PIGR PE=1 SV=4	-1.3	Down	0.00690198	PIGR	NA	NA	14.6664	14.9903	15.447	14.2948	16.2239	NA	NA	NA	16.2	16.0245
	Q9HDC9	Adipocyte plasma membrane-associated protein OS=Homo sapiens OX=9606 GN=APMAP PE=1 SV=2	1.367	Up	0.0247509	APMAP	18.1691	17.987	16.7563	16.3159	15.6937	15.8986	15.3452	15.6064	15.2606	NA	16.0789	14.8899
	P33151	Cadherin-5 OS=Homo sapiens OX=9606 GN=CDH5 PE=1 SV=5	-1.023	Down	0.0246427	CDH5	16.4383	16.7332	17.6102	16.444	16.1886	17.4494	17.3364	17.8969	19.016	18.1419	17.7978	16.8137
mitochondria	Q9H299	SH3 domain-binding glutamic acid-rich-like protein 3 OS=Homo sapiens OX=9606 GN=SH3BGRL3 PE=1 SV=1	-1.797	Down	0.0146553	SH3BGRL3	NA	NA	NA	14.8807	14.7472	15.9363	NA	16.3375	17.0508	17.8368	16.715	NA
	O75368	SH3 domain-binding glutamic acid-rich-like protein OS=Homo sapiens OX=9606 GN=SH3BGRL PE=1 SV=1	-1.859	Down	0.00812942	SH3BGRL	16.4675	17.1118	15.5404	14.8993	17.1736	16.6194	18.0165	17.3497	NA	18.9566	18.3204	NA
cytoplasm,nucleus	Q9Y490	Talin-1 OS=Homo sapiens OX=9606 GN=TLN1 PE=1 SV=3	-1.684	Down	0.015959	TLN1	15.254	14.5859	14.8028	15.8114	15.0859	14.6991	15.6669	16.7869	14.7901	18.2921	18.0671	16.7391
nucleus	P62805	Histone H4 OS=Homo sapiens OX=9606 GN=HIST1H4A PE=1 SV=2	1.261	Up	0.0284993	HIST1H4A	NA	17.8548	18.3429	17.1955	16.984	NA	15.9461	NA	16.324	16.73	NA	NA
cytoskeleton	P60709	Actin, cytoplasmic 1 OS=Homo sapiens OX=9606 GN=ACTB PE=1 SV=1	-1.325	Down	0.014077	ACTB	17.1557	17.1221	17.0689	17.0289	17.4192	16.5232	17.0003	18.1072	17.5853	19.4377	19.7262	18.4087

## Sheet: Up Classification
Subcellular Location	No. of Protein
extracellular	7
nucleus	1
plasma membrane	1
cytoplasm	1

## Sheet: Up list
Category	Protein Accession	Protein Description	Log2FC	Regulated Type	P value	Protein Gene	Q1_TCH	Q2_ZWB	Q3_WJH	Q5_JYJ	Q9_CT	Q11_CCH	Q14_SZF	Q16_CJQ	Q17_CGS	Q20_BXX	Q32_LJM	Q33_JYH
extracellular	P01714	Immunoglobulin lambda variable 3-19 OS=Homo sapiens OX=9606 GN=IGLV3-19 PE=1 SV=2	1.478	Up	0.0377947	IGLV3-19	19.6002	20.3743	17.2803	18.1352	20.0653	20.4982	17.3795	17.2479	18.0198	18.1435	19.1153	17.1806
	P01715	Immunoglobulin lambda variable 3-1 OS=Homo sapiens OX=9606 GN=IGLV3-1 PE=1 SV=2	1.785	Up	0.0172391	IGLV3-1	19.6554	19.9262	16.686	19.6858	17.7837	18.7343	15.8478	16.9578	18.152	16.7312	17.6561	16.4183
	Q96SM3	Probable carboxypeptidase X1 OS=Homo sapiens OX=9606 GN=CPXM1 PE=2 SV=2	1.285	Up	0.0272994	CPXM1	18.5685	NA	17.5341	17.7942	NA	17.4754	16.5956	NA	NA	16.5206	NA	NA
	P00746	Complement factor D OS=Homo sapiens OX=9606 GN=CFD PE=1 SV=5	1.222	Up	0.0193998	CFD	NA	NA	15.9025	15.1181	14.8202	16.0268	14.7023	13.2881	14.8267	NA	14.3418	14.0661
	P08887	Interleukin-6 receptor subunit alpha OS=Homo sapiens OX=9606 GN=IL6R PE=1 SV=1	1.175	Up	0.0456688	IL6R	16.738	16.6315	15.4916	16.1002	NA	15.0195	NA	15.3846	14.5301	15.4044	13.9635	NA
	A0A087WSX0	Immunoglobulin lambda variable 5-45 OS=Homo sapiens OX=9606 GN=IGLV5-45 PE=3 SV=1	1.298	Up	0.00858839	IGLV5-45	21.234	21.6325	20.5269	19.7876	20.6668	20.0917	19.4	19.7579	18.7653	18.8547	20.5231	18.851
	P55058	Phospholipid transfer protein OS=Homo sapiens OX=9606 GN=PLTP PE=1 SV=1	1.407	Up	0.0389844	PLTP	NA	15.2005	14.7467	13.9026	14.2553	16.0108	12.3286	13.3016	NA	13.7414	NA	14.2917
nucleus	P62805	Histone H4 OS=Homo sapiens OX=9606 GN=HIST1H4A PE=1 SV=2	1.261	Up	0.0284993	HIST1H4A	NA	17.8548	18.3429	17.1955	16.984	NA	15.9461	NA	16.324	16.73	NA	NA
plasma membrane	Q9HDC9	Adipocyte plasma membrane-associated protein OS=Homo sapiens OX=9606 GN=APMAP PE=1 SV=2	1.367	Up	0.0247509	APMAP	18.1691	17.987	16.7563	16.3159	15.6937	15.8986	15.3452	15.6064	15.2606	NA	16.0789	14.8899
cytoplasm	P06702	Protein S100-A9 OS=Homo sapiens OX=9606 GN=S100A9 PE=1 SV=1	1.768	Up	0.00304083	S100A9	19.402	18.9827	19.3961	20.9303	20.5803	20.201	18.8641	18.3806	16.6183	18.718	18.267	18.0385

## Sheet: Down Classification
Subcellular Location	No. of Protein
cytoplasm	5
extracellular	3
plasma membrane	2
mitochondria	2
cytoplasm,nucleus	1
cytoskeleton	1

## Sheet: Down list
Category	Protein Accession	Protein Description	Log2FC	Regulated Type	P value	Protein Gene	Q1_TCH	Q2_ZWB	Q3_WJH	Q5_JYJ	Q9_CT	Q11_CCH	Q14_SZF	Q16_CJQ	Q17_CGS	Q20_BXX	Q32_LJM	Q33_JYH
cytoplasm	P14649	Myosin light chain 6B OS=Homo sapiens OX=9606 GN=MYL6B PE=1 SV=1	-1.651	Down	0.0405392	MYL6B	14.4089	14.9938	13.2151	15.0473	14.0397	NA	14.8866	15.9628	13.9049	16.8755	16.7551	17.5675
	O00151	PDZ and LIM domain protein 1 OS=Homo sapiens OX=9606 GN=PDLIM1 PE=1 SV=4	-2.887	Down	0.00313371	PDLIM1	NA	NA	15.6127	15.929	NA	NA	18.693	NA	NA	NA	18.6231	NA
	P06753	Tropomyosin alpha-3 chain OS=Homo sapiens OX=9606 GN=TPM3 PE=1 SV=2	-1.433	Down	0.0241759	TPM3	19.5859	18.656	18.1571	18.2944	19.1002	18.1739	19.3304	19.8412	18.7389	21.6233	21.4899	19.5415
	P0CG38	POTE ankyrin domain family member I OS=Homo sapiens OX=9606 GN=POTEI PE=3 SV=1	-1.412	Down	0.0253416	POTEI	NA	18.026	17.2988	16.5756	18.2508	17.686	17.7044	19.8332	17.8049	19.2382	19.207	20.0866
	P21333	Filamin-A OS=Homo sapiens OX=9606 GN=FLNA PE=1 SV=4	-1.908	Down	0.0072122	FLNA	14.5197	15.2972	15.6517	15.3458	14.9449	15.258	16.2607	16.1269	15.4801	18.8242	18.3412	17.4291
extracellular	Q9UKZ9	Procollagen C-endopeptidase enhancer 2 OS=Homo sapiens OX=9606 GN=PCOLCE2 PE=1 SV=1	-2.45	Down	0.0432998	PCOLCE2	NA	NA	17.7227	18.5987	NA	NA	NA	NA	NA	20.9038	NA	20.3174
	P04156	Major prion protein OS=Homo sapiens OX=9606 GN=PRNP PE=1 SV=1	-1.058	Down	0.0433861	PRNP	NA	14.6863	NA	15.2218	15.0491	15.1561	16.2832	16.397	15.3858	17.1985	15.1687	NA
	P0C0L5	Complement C4-B OS=Homo sapiens OX=9606 GN=C4B PE=1 SV=2	-1.496	Down	0.0109631	C4B	19.9185	19.3867	17.1354	17.9912	18.7243	18.144	19.8251	20.6507	19.1927	19.5662	20.5996	20.44
plasma membrane	P01833	Polymeric immunoglobulin receptor OS=Homo sapiens OX=9606 GN=PIGR PE=1 SV=4	-1.3	Down	0.00690198	PIGR	NA	NA	14.6664	14.9903	15.447	14.2948	16.2239	NA	NA	NA	16.2	16.0245
	P33151	Cadherin-5 OS=Homo sapiens OX=9606 GN=CDH5 PE=1 SV=5	-1.023	Down	0.0246427	CDH5	16.4383	16.7332	17.6102	16.444	16.1886	17.4494	17.3364	17.8969	19.016	18.1419	17.7978	16.8137
mitochondria	Q9H299	SH3 domain-binding glutamic acid-rich-like protein 3 OS=Homo sapiens OX=9606 GN=SH3BGRL3 PE=1 SV=1	-1.797	Down	0.0146553	SH3BGRL3	NA	NA	NA	14.8807	14.7472	15.9363	NA	16.3375	17.0508	17.8368	16.715	NA
	O75368	SH3 domain-binding glutamic acid-rich-like protein OS=Homo sapiens OX=9606 GN=SH3BGRL PE=1 SV=1	-1.859	Down	0.00812942	SH3BGRL	16.4675	17.1118	15.5404	14.8993	17.1736	16.6194	18.0165	17.3497	NA	18.9566	18.3204	NA
cytoplasm,nucleus	Q9Y490	Talin-1 OS=Homo sapiens OX=9606 GN=TLN1 PE=1 SV=3	-1.684	Down	0.015959	TLN1	15.254	14.5859	14.8028	15.8114	15.0859	14.6991	15.6669	16.7869	14.7901	18.2921	18.0671	16.7391
cytoskeleton	P60709	Actin, cytoplasmic 1 OS=Homo sapiens OX=9606 GN=ACTB PE=1 SV=1	-1.325	Down	0.014077	ACTB	17.1557	17.1221	17.0689	17.0289	17.4192	16.5232	17.0003	18.1072	17.5853	19.4377	19.7262	18.4087
