# Supplementary material for: Screening and Analysis of Serum Protein Biomarkers Infected by Coronavirus Disease 2019 (COVID-19)
Source: Trop Med Infect Dis. 2022 Nov 25;7(12):397. doi: 10.3390/tropicalmed7120397 (PMC9788497; doi:10.3390/tropicalmed7120397)
Supplement: Supplementary file 1 [file tropicalmed-07-00397-s001.zip › Supplementary Table S5. GO enrichment analysis of the 24 DEPs.xlsx]

## Sheet: all
GO Terms Level 1	GO Terms Description	GO Terms Level	GO Terms ID	Mapping	Background	All Mapping	All Background	Fold Enrichment	Fisher' exact test P value	-log10(p value)	Related Protein
Cellular Component	chromosomal part	9	GO:0044427	3	4	24	628	19.62	0.000192104	3.72	P21333 P62805 P60709
	chromosome	8	GO:0005694	3	4	24	628	19.62	0.000192104	3.72	P21333 P62805 P60709
	nuclear chromosome part	12	GO:0044454	2	3	24	628	17.44	0.00410712	2.39	P62805 P60709
	nuclear chromatin	13	GO:0000790	2	3	24	628	17.44	0.00410712	2.39	P62805 P60709
	chromatin	10	GO:0000785	2	3	24	628	17.44	0.00410712	2.39	P62805 P60709
	nuclear chromosome	11	GO:0000228	2	3	24	628	17.44	0.00410712	2.39	P62805 P60709
	nucleoplasm part	12	GO:0044451	2	4	24	628	13.08	0.00802213	2.1	Q9H299 P60709
	contractile fiber part	9	GO:0044449	3	12	24	628	6.54	0.00861831	2.06	P21333 P14649 P06753
Molecular Function	ion channel binding	4	GO:0044325	3	6	24	627	13.06	0.000917018	3.04	P21333 P33151 P04156
	cytoskeletal protein binding	4	GO:0008092	6	45	24	627	3.48	0.00491016	2.31	P21333 P06702 P06753 P04156 Q9Y490 P60709
	structural constituent of muscle	3	GO:0008307	2	5	24	627	10.45	0.0130983	1.88	P14649 P06753
	actin filament binding	6	GO:0051015	3	15	24	627	5.22	0.0165883	1.78	P21333 P06753 Q9Y490
	transcription factor binding	4	GO:0008134	2	6	24	627	8.71	0.019189	1.72	P21333 P60709
	microtubule binding	6	GO:0008017	2	6	24	627	8.71	0.019189	1.72	P06702 P04156
	signal transducer activity	2	GO:0004871	5	50	24	627	2.61	0.0350259	1.46	P21333 P01833 P06702 P04156 P08887
	tubulin binding	5	GO:0015631	2	9	24	627	5.81	0.0429158	1.37	P06702 P04156
Biological Process	actin cytoskeleton organization	6	GO:0030036	5	28	24	615	4.58	0.00315023	2.5	P21333 P06702 P06753 Q9Y490 P60709
	chromatin remodeling	7	GO:0006338	2	3	24	615	17.08	0.00428055	2.37	P62805 P60709
	receptor clustering	7	GO:0043113	2	4	24	615	12.81	0.00835665	2.08	P21333 P01833
	actin-myosin filament sliding	7	GO:0033275	2	4	24	615	12.81	0.00835665	2.08	P14649 P06753
	regulation of gene expression, epigenetic	7	GO:0040029	2	4	24	615	12.81	0.00835665	2.08	P62805 P60709
	actin-mediated cell contraction	6	GO:0070252	2	5	24	615	10.25	0.0135958	1.87	P14649 P06753
	chromatin organization	6	GO:0006325	2	5	24	615	10.25	0.0135958	1.87	P62805 P60709
	retina homeostasis	7	GO:0001895	3	14	24	615	5.49	0.0143461	1.84	P01833 P0CG38 P60709
	maintenance of protein location in cell	6	GO:0032507	2	7	24	615	7.32	0.02721	1.57	P21333 Q9Y490
	homotypic cell-cell adhesion	6	GO:0034109	3	18	24	615	4.27	0.0289974	1.54	P21333 Q9Y490 P60709
	tissue homeostasis	6	GO:0001894	3	19	24	615	4.05	0.0335562	1.47	P01833 P0CG38 P60709
	actin cytoskeleton reorganization	7	GO:0031532	2	8	24	615	6.41	0.0354203	1.45	P21333 P06702
	cell-cell junction assembly	6	GO:0007043	2	9	24	615	5.69	0.0444634	1.35	P33151 Q9Y490

## Sheet: all GO2Protein
GO Terms Level 1	GO Terms ID	GO Terms Level	GO Terms Description	Fisher's exact test P value	Protein Accession	Protein Description	Log2FC	Regulated Type	P value	Protein Gene	Q1_TCH	Q2_ZWB	Q3_WJH	Q5_JYJ	Q9_CT	Q11_CCH	Q14_SZF	Q16_CJQ	Q17_CGS	Q20_BXX	Q32_LJM	Q33_JYH
Cellular Component	GO:0030425	6	dendrite	0.0234651	P21333	Filamin-A OS=Homo sapiens OX=9606 GN=FLNA PE=1 SV=4	-1.908	Down	0.0072122	FLNA	14.5197	15.2972	15.6517	15.3458	14.9449	15.258	16.2607	16.1269	15.4801	18.8242	18.3412	17.4291
Cellular Component	GO:0030425	6	dendrite	0.0234651	P0C0L5	Complement C4-B OS=Homo sapiens OX=9606 GN=C4B PE=1 SV=2	-1.496	Down	0.0109631	C4B	19.9185	19.3867	17.1354	17.9912	18.7243	18.144	19.8251	20.6507	19.1927	19.5662	20.5996	20.44
Cellular Component	GO:0030425	6	dendrite	0.0234651	P04156	Major prion protein OS=Homo sapiens OX=9606 GN=PRNP PE=1 SV=1	-1.058	Down	0.0433861	PRNP	NA	14.6863	NA	15.2218	15.0491	15.1561	16.2832	16.397	15.3858	17.1985	15.1687	NA
Cellular Component	GO:0099568	8	cytoplasmic region	0.217757	P21333	Filamin-A OS=Homo sapiens OX=9606 GN=FLNA PE=1 SV=4	-1.908	Down	0.0072122	FLNA	14.5197	15.2972	15.6517	15.3458	14.9449	15.258	16.2607	16.1269	15.4801	18.8242	18.3412	17.4291
Cellular Component	GO:0099568	8	cytoplasmic region	0.217757	P60709	Actin, cytoplasmic 1 OS=Homo sapiens OX=9606 GN=ACTB PE=1 SV=1	-1.325	Down	0.014077	ACTB	17.1557	17.1221	17.0689	17.0289	17.4192	16.5232	17.0003	18.1072	17.5853	19.4377	19.7262	18.4087
Cellular Component	GO:0043228	3	non-membrane-bounded organelle	0.021106	P21333	Filamin-A OS=Homo sapiens OX=9606 GN=FLNA PE=1 SV=4	-1.908	Down	0.0072122	FLNA	14.5197	15.2972	15.6517	15.3458	14.9449	15.258	16.2607	16.1269	15.4801	18.8242	18.3412	17.4291
Cellular Component	GO:0043228	3	non-membrane-bounded organelle	0.021106	P14649	Myosin light chain 6B OS=Homo sapiens OX=9606 GN=MYL6B PE=1 SV=1	-1.651	Down	0.0405392	MYL6B	14.4089	14.9938	13.2151	15.0473	14.0397	NA	14.8866	15.9628	13.9049	16.8755	16.7551	17.5675
Cellular Component	GO:0043228	3	non-membrane-bounded organelle	0.021106	P06702	Protein S100-A9 OS=Homo sapiens OX=9606 GN=S100A9 PE=1 SV=1	1.768	Up	0.00304083	S100A9	19.402	18.9827	19.3961	20.9303	20.5803	20.201	18.8641	18.3806	16.6183	18.718	18.267	18.0385
Cellular Component	GO:0043228	3	non-membrane-bounded organelle	0.021106	P06753	Tropomyosin alpha-3 chain OS=Homo sapiens OX=9606 GN=TPM3 PE=1 SV=2	-1.433	Down	0.0241759	TPM3	19.5859	18.656	18.1571	18.2944	19.1002	18.1739	19.3304	19.8412	18.7389	21.6233	21.4899	19.5415
Cellular Component	GO:0043228	3	non-membrane-bounded organelle	0.021106	P62805	Histone H4 OS=Homo sapiens OX=9606 GN=HIST1H4A PE=1 SV=2	1.261	Up	0.0284993	HIST1H4A	NA	17.8548	18.3429	17.1955	16.984	NA	15.9461	NA	16.324	16.73	NA	NA
Cellular Component	GO:0043228	3	non-membrane-bounded organelle	0.021106	P60709	Actin, cytoplasmic 1 OS=Homo sapiens OX=9606 GN=ACTB PE=1 SV=1	-1.325	Down	0.014077	ACTB	17.1557	17.1221	17.0689	17.0289	17.4192	16.5232	17.0003	18.1072	17.5853	19.4377	19.7262	18.4087
Cellular Component	GO:0043228	3	non-membrane-bounded organelle	0.021106	O00151	PDZ and LIM domain protein 1 OS=Homo sapiens OX=9606 GN=PDLIM1 PE=1 SV=4	-2.887	Down	0.00313371	PDLIM1	NA	NA	15.6127	15.929	NA	NA	18.693	NA	NA	NA	18.6231	NA
Cellular Component	GO:0043228	3	non-membrane-bounded organelle	0.021106	Q9Y490	Talin-1 OS=Homo sapiens OX=9606 GN=TLN1 PE=1 SV=3	-1.684	Down	0.015959	TLN1	15.254	14.5859	14.8028	15.8114	15.0859	14.6991	15.6669	16.7869	14.7901	18.2921	18.0671	16.7391
Cellular Component	GO:0005654	11	nucleoplasm	0.0592829	P06702	Protein S100-A9 OS=Homo sapiens OX=9606 GN=S100A9 PE=1 SV=1	1.768	Up	0.00304083	S100A9	19.402	18.9827	19.3961	20.9303	20.5803	20.201	18.8641	18.3806	16.6183	18.718	18.267	18.0385
Cellular Component	GO:0005654	11	nucleoplasm	0.0592829	P62805	Histone H4 OS=Homo sapiens OX=9606 GN=HIST1H4A PE=1 SV=2	1.261	Up	0.0284993	HIST1H4A	NA	17.8548	18.3429	17.1955	16.984	NA	15.9461	NA	16.324	16.73	NA	NA
Cellular Component	GO:0005654	11	nucleoplasm	0.0592829	Q9H299	SH3 domain-binding glutamic acid-rich-like protein 3 OS=Homo sapiens OX=9606 GN=SH3BGRL3 PE=1 SV=1	-1.797	Down	0.0146553	SH3BGRL3	NA	NA	NA	14.8807	14.7472	15.9363	NA	16.3375	17.0508	17.8368	16.715	NA
Cellular Component	GO:0005654	11	nucleoplasm	0.0592829	P60709	Actin, cytoplasmic 1 OS=Homo sapiens OX=9606 GN=ACTB PE=1 SV=1	-1.325	Down	0.014077	ACTB	17.1557	17.1221	17.0689	17.0289	17.4192	16.5232	17.0003	18.1072	17.5853	19.4377	19.7262	18.4087
Cellular Component	GO:0044454	12	nuclear chromosome part	0.00410712	P62805	Histone H4 OS=Homo sapiens OX=9606 GN=HIST1H4A PE=1 SV=2	1.261	Up	0.0284993	HIST1H4A	NA	17.8548	18.3429	17.1955	16.984	NA	15.9461	NA	16.324	16.73	NA	NA
Cellular Component	GO:0044454	12	nuclear chromosome part	0.00410712	P60709	Actin, cytoplasmic 1 OS=Homo sapiens OX=9606 GN=ACTB PE=1 SV=1	-1.325	Down	0.014077	ACTB	17.1557	17.1221	17.0689	17.0289	17.4192	16.5232	17.0003	18.1072	17.5853	19.4377	19.7262	18.4087
Cellular Component	GO:0043005	5	neuron projection	0.201591	P21333	Filamin-A OS=Homo sapiens OX=9606 GN=FLNA PE=1 SV=4	-1.908	Down	0.0072122	FLNA	14.5197	15.2972	15.6517	15.3458	14.9449	15.258	16.2607	16.1269	15.4801	18.8242	18.3412	17.4291
Cellular Component	GO:0043005	5	neuron projection	0.201591	P0C0L5	Complement C4-B OS=Homo sapiens OX=9606 GN=C4B PE=1 SV=2	-1.496	Down	0.0109631	C4B	19.9185	19.3867	17.1354	17.9912	18.7243	18.144	19.8251	20.6507	19.1927	19.5662	20.5996	20.44
Cellular Component	GO:0043005	5	neuron projection	0.201591	P04156	Major prion protein OS=Homo sapiens OX=9606 GN=PRNP PE=1 SV=1	-1.058	Down	0.0433861	PRNP	NA	14.6863	NA	15.2218	15.0491	15.1561	16.2832	16.397	15.3858	17.1985	15.1687	NA
Cellular Component	GO:0030055	3	cell-substrate junction	0.164868	P21333	Filamin-A OS=Homo sapiens OX=9606 GN=FLNA PE=1 SV=4	-1.908	Down	0.0072122	FLNA	14.5197	15.2972	15.6517	15.3458	14.9449	15.258	16.2607	16.1269	15.4801	18.8242	18.3412	17.4291
Cellular Component	GO:0030055	3	cell-substrate junction	0.164868	Q9Y490	Talin-1 OS=Homo sapiens OX=9606 GN=TLN1 PE=1 SV=3	-1.684	Down	0.015959	TLN1	15.254	14.5859	14.8028	15.8114	15.0859	14.6991	15.6669	16.7869	14.7901	18.2921	18.0671	16.7391
Cellular Component	GO:0030055	3	cell-substrate junction	0.164868	P60709	Actin, cytoplasmic 1 OS=Homo sapiens OX=9606 GN=ACTB PE=1 SV=1	-1.325	Down	0.014077	ACTB	17.1557	17.1221	17.0689	17.0289	17.4192	16.5232	17.0003	18.1072	17.5853	19.4377	19.7262	18.4087
Cellular Component	GO:0030055	3	cell-substrate junction	0.164868	O00151	PDZ and LIM domain protein 1 OS=Homo sapiens OX=9606 GN=PDLIM1 PE=1 SV=4	-2.887	Down	0.00313371	PDLIM1	NA	NA	15.6127	15.929	NA	NA	18.693	NA	NA	NA	18.6231	NA
Cellular Component	GO:0097458	4	neuron part	0.275289	P21333	Filamin-A OS=Homo sapiens OX=9606 GN=FLNA PE=1 SV=4	-1.908	Down	0.0072122	FLNA	14.5197	15.2972	15.6517	15.3458	14.9449	15.258	16.2607	16.1269	15.4801	18.8242	18.3412	17.4291
Cellular Component	GO:0097458	4	neuron part	0.275289	P0C0L5	Complement C4-B OS=Homo sapiens OX=9606 GN=C4B PE=1 SV=2	-1.496	Down	0.0109631	C4B	19.9185	19.3867	17.1354	17.9912	18.7243	18.144	19.8251	20.6507	19.1927	19.5662	20.5996	20.44
Cellular Component	GO:0097458	4	neuron part	0.275289	P04156	Major prion protein OS=Homo sapiens OX=9606 GN=PRNP PE=1 SV=1	-1.058	Down	0.0433861	PRNP	NA	14.6863	NA	15.2218	15.0491	15.1561	16.2832	16.397	15.3858	17.1985	15.1687	NA
Cellular Component	GO:0005924	5	cell-substrate adherens junction	0.164868	P21333	Filamin-A OS=Homo sapiens OX=9606 GN=FLNA PE=1 SV=4	-1.908	Down	0.0072122	FLNA	14.5197	15.2972	15.6517	15.3458	14.9449	15.258	16.2607	16.1269	15.4801	18.8242	18.3412	17.4291
Cellular Component	GO:0005924	5	cell-substrate adherens junction	0.164868	Q9Y490	Talin-1 OS=Homo sapiens OX=9606 GN=TLN1 PE=1 SV=3	-1.684	Down	0.015959	TLN1	15.254	14.5859	14.8028	15.8114	15.0859	14.6991	15.6669	16.7869	14.7901	18.2921	18.0671	16.7391
Cellular Component	GO:0005924	5	cell-substrate adherens junction	0.164868	P60709	Actin, cytoplasmic 1 OS=Homo sapiens OX=9606 GN=ACTB PE=1 SV=1	-1.325	Down	0.014077	ACTB	17.1557	17.1221	17.0689	17.0289	17.4192	16.5232	17.0003	18.1072	17.5853	19.4377	19.7262	18.4087
Cellular Component	GO:0005924	5	cell-substrate adherens junction	0.164868	O00151	PDZ and LIM domain protein 1 OS=Homo sapiens OX=9606 GN=PDLIM1 PE=1 SV=4	-2.887	Down	0.00313371	PDLIM1	NA	NA	15.6127	15.929	NA	NA	18.693	NA	NA	NA	18.6231	NA
Cellular Component	GO:0031252	4	cell leading edge	0.217757	Q9Y490	Talin-1 OS=Homo sapiens OX=9606 GN=TLN1 PE=1 SV=3	-1.684	Down	0.015959	TLN1	15.254	14.5859	14.8028	15.8114	15.0859	14.6991	15.6669	16.7869	14.7901	18.2921	18.0671	16.7391
Cellular Component	GO:0031252	4	cell leading edge	0.217757	Q9H299	SH3 domain-binding glutamic acid-rich-like protein 3 OS=Homo sapiens OX=9606 GN=SH3BGRL3 PE=1 SV=1	-1.797	Down	0.0146553	SH3BGRL3	NA	NA	NA	14.8807	14.7472	15.9363	NA	16.3375	17.0508	17.8368	16.715	NA
Cellular Component	GO:0042995	4	cell projection	0.128749	P21333	Filamin-A OS=Homo sapiens OX=9606 GN=FLNA PE=1 SV=4	-1.908	Down	0.0072122	FLNA	14.5197	15.2972	15.6517	15.3458	14.9449	15.258	16.2607	16.1269	15.4801	18.8242	18.3412	17.4291
Cellular Component	GO:0042995	4	cell projection	0.128749	P0C0L5	Complement C4-B OS=Homo sapiens OX=9606 GN=C4B PE=1 SV=2	-1.496	Down	0.0109631	C4B	19.9185	19.3867	17.1354	17.9912	18.7243	18.144	19.8251	20.6507	19.1927	19.5662	20.5996	20.44
Cellular Component	GO:0042995	4	cell projection	0.128749	P04156	Major prion protein OS=Homo sapiens OX=9606 GN=PRNP PE=1 SV=1	-1.058	Down	0.0433861	PRNP	NA	14.6863	NA	15.2218	15.0491	15.1561	16.2832	16.397	15.3858	17.1985	15.1687	NA
Cellular Component	GO:0042995	4	cell projection	0.128749	Q9Y490	Talin-1 OS=Homo sapiens OX=9606 GN=TLN1 PE=1 SV=3	-1.684	Down	0.015959	TLN1	15.254	14.5859	14.8028	15.8114	15.0859	14.6991	15.6669	16.7869	14.7901	18.2921	18.0671	16.7391
Cellular Component	GO:0042995	4	cell projection	0.128749	Q9H299	SH3 domain-binding glutamic acid-rich-like protein 3 OS=Homo sapiens OX=9606 GN=SH3BGRL3 PE=1 SV=1	-1.797	Down	0.0146553	SH3BGRL3	NA	NA	NA	14.8807	14.7472	15.9363	NA	16.3375	17.0508	17.8368	16.715	NA
Cellular Component	GO:0070161	3	anchoring junction	0.106599	P21333	Filamin-A OS=Homo sapiens OX=9606 GN=FLNA PE=1 SV=4	-1.908	Down	0.0072122	FLNA	14.5197	15.2972	15.6517	15.3458	14.9449	15.258	16.2607	16.1269	15.4801	18.8242	18.3412	17.4291
Cellular Component	GO:0070161	3	anchoring junction	0.106599	P33151	Cadherin-5 OS=Homo sapiens OX=9606 GN=CDH5 PE=1 SV=5	-1.023	Down	0.0246427	CDH5	16.4383	16.7332	17.6102	16.444	16.1886	17.4494	17.3364	17.8969	19.016	18.1419	17.7978	16.8137
Cellular Component	GO:0070161	3	anchoring junction	0.106599	Q9Y490	Talin-1 OS=Homo sapiens OX=9606 GN=TLN1 PE=1 SV=3	-1.684	Down	0.015959	TLN1	15.254	14.5859	14.8028	15.8114	15.0859	14.6991	15.6669	16.7869	14.7901	18.2921	18.0671	16.7391
Cellular Component	GO:0070161	3	anchoring junction	0.106599	P60709	Actin, cytoplasmic 1 OS=Homo sapiens OX=9606 GN=ACTB PE=1 SV=1	-1.325	Down	0.014077	ACTB	17.1557	17.1221	17.0689	17.0289	17.4192	16.5232	17.0003	18.1072	17.5853	19.4377	19.7262	18.4087
Cellular Component	GO:0070161	3	anchoring junction	0.106599	O00151	PDZ and LIM domain protein 1 OS=Homo sapiens OX=9606 GN=PDLIM1 PE=1 SV=4	-2.887	Down	0.00313371	PDLIM1	NA	NA	15.6127	15.929	NA	NA	18.693	NA	NA	NA	18.6231	NA
Cellular Component	GO:0031981	10	nuclear lumen	0.0375963	P21333	Filamin-A OS=Homo sapiens OX=9606 GN=FLNA PE=1 SV=4	-1.908	Down	0.0072122	FLNA	14.5197	15.2972	15.6517	15.3458	14.9449	15.258	16.2607	16.1269	15.4801	18.8242	18.3412	17.4291
Cellular Component	GO:0031981	10	nuclear lumen	0.0375963	P06702	Protein S100-A9 OS=Homo sapiens OX=9606 GN=S100A9 PE=1 SV=1	1.768	Up	0.00304083	S100A9	19.402	18.9827	19.3961	20.9303	20.5803	20.201	18.8641	18.3806	16.6183	18.718	18.267	18.0385
Cellular Component	GO:0031981	10	nuclear lumen	0.0375963	P62805	Histone H4 OS=Homo sapiens OX=9606 GN=HIST1H4A PE=1 SV=2	1.261	Up	0.0284993	HIST1H4A	NA	17.8548	18.3429	17.1955	16.984	NA	15.9461	NA	16.324	16.73	NA	NA
Cellular Component	GO:0031981	10	nuclear lumen	0.0375963	Q9H299	SH3 domain-binding glutamic acid-rich-like protein 3 OS=Homo sapiens OX=9606 GN=SH3BGRL3 PE=1 SV=1	-1.797	Down	0.0146553	SH3BGRL3	NA	NA	NA	14.8807	14.7472	15.9363	NA	16.3375	17.0508	17.8368	16.715	NA
Cellular Component	GO:0031981	10	nuclear lumen	0.0375963	P60709	Actin, cytoplasmic 1 OS=Homo sapiens OX=9606 GN=ACTB PE=1 SV=1	-1.325	Down	0.014077	ACTB	17.1557	17.1221	17.0689	17.0289	17.4192	16.5232	17.0003	18.1072	17.5853	19.4377	19.7262	18.4087
Cellular Component	GO:0044449	9	contractile fiber part	0.00861831	P21333	Filamin-A OS=Homo sapiens OX=9606 GN=FLNA PE=1 SV=4	-1.908	Down	0.0072122	FLNA	14.5197	15.2972	15.6517	15.3458	14.9449	15.258	16.2607	16.1269	15.4801	18.8242	18.3412	17.4291
Cellular Component	GO:0044449	9	contractile fiber part	0.00861831	P14649	Myosin light chain 6B OS=Homo sapiens OX=9606 GN=MYL6B PE=1 SV=1	-1.651	Down	0.0405392	MYL6B	14.4089	14.9938	13.2151	15.0473	14.0397	NA	14.8866	15.9628	13.9049	16.8755	16.7551	17.5675
Cellular Component	GO:0044449	9	contractile fiber part	0.00861831	P06753	Tropomyosin alpha-3 chain OS=Homo sapiens OX=9606 GN=TPM3 PE=1 SV=2	-1.433	Down	0.0241759	TPM3	19.5859	18.656	18.1571	18.2944	19.1002	18.1739	19.3304	19.8412	18.7389	21.6233	21.4899	19.5415
Cellular Component	GO:0030054	2	cell junction	0.0385215	P21333	Filamin-A OS=Homo sapiens OX=9606 GN=FLNA PE=1 SV=4	-1.908	Down	0.0072122	FLNA	14.5197	15.2972	15.6517	15.3458	14.9449	15.258	16.2607	16.1269	15.4801	18.8242	18.3412	17.4291
Cellular Component	GO:0030054	2	cell junction	0.0385215	P06702	Protein S100-A9 OS=Homo sapiens OX=9606 GN=S100A9 PE=1 SV=1	1.768	Up	0.00304083	S100A9	19.402	18.9827	19.3961	20.9303	20.5803	20.201	18.8641	18.3806	16.6183	18.718	18.267	18.0385
Cellular Component	GO:0030054	2	cell junction	0.0385215	P33151	Cadherin-5 OS=Homo sapiens OX=9606 GN=CDH5 PE=1 SV=5	-1.023	Down	0.0246427	CDH5	16.4383	16.7332	17.6102	16.444	16.1886	17.4494	17.3364	17.8969	19.016	18.1419	17.7978	16.8137
Cellular Component	GO:0030054	2	cell junction	0.0385215	P0C0L5	Complement C4-B OS=Homo sapiens OX=9606 GN=C4B PE=1 SV=2	-1.496	Down	0.0109631	C4B	19.9185	19.3867	17.1354	17.9912	18.7243	18.144	19.8251	20.6507	19.1927	19.5662	20.5996	20.44
Cellular Component	GO:0030054	2	cell junction	0.0385215	Q9Y490	Talin-1 OS=Homo sapiens OX=9606 GN=TLN1 PE=1 SV=3	-1.684	Down	0.015959	TLN1	15.254	14.5859	14.8028	15.8114	15.0859	14.6991	15.6669	16.7869	14.7901	18.2921	18.0671	16.7391
Cellular Component	GO:0030054	2	cell junction	0.0385215	P60709	Actin, cytoplasmic 1 OS=Homo sapiens OX=9606 GN=ACTB PE=1 SV=1	-1.325	Down	0.014077	ACTB	17.1557	17.1221	17.0689	17.0289	17.4192	16.5232	17.0003	18.1072	17.5853	19.4377	19.7262	18.4087
Cellular Component	GO:0030054	2	cell junction	0.0385215	O00151	PDZ and LIM domain protein 1 OS=Homo sapiens OX=9606 GN=PDLIM1 PE=1 SV=4	-2.887	Down	0.00313371	PDLIM1	NA	NA	15.6127	15.929	NA	NA	18.693	NA	NA	NA	18.6231	NA
Cellular Component	GO:0030016	9	myofibril	0.0623898	P21333	Filamin-A OS=Homo sapiens OX=9606 GN=FLNA PE=1 SV=4	-1.908	Down	0.0072122	FLNA	14.5197	15.2972	15.6517	15.3458	14.9449	15.258	16.2607	16.1269	15.4801	18.8242	18.3412	17.4291
Cellular Component	GO:0030016	9	myofibril	0.0623898	P06753	Tropomyosin alpha-3 chain OS=Homo sapiens OX=9606 GN=TPM3 PE=1 SV=2	-1.433	Down	0.0241759	TPM3	19.5859	18.656	18.1571	18.2944	19.1002	18.1739	19.3304	19.8412	18.7389	21.6233	21.4899	19.5415
Cellular Component	GO:0005911	3	cell-cell junction	0.0257973	P21333	Filamin-A OS=Homo sapiens OX=9606 GN=FLNA PE=1 SV=4	-1.908	Down	0.0072122	FLNA	14.5197	15.2972	15.6517	15.3458	14.9449	15.258	16.2607	16.1269	15.4801	18.8242	18.3412	17.4291
Cellular Component	GO:0005911	3	cell-cell junction	0.0257973	P33151	Cadherin-5 OS=Homo sapiens OX=9606 GN=CDH5 PE=1 SV=5	-1.023	Down	0.0246427	CDH5	16.4383	16.7332	17.6102	16.444	16.1886	17.4494	17.3364	17.8969	19.016	18.1419	17.7978	16.8137
Cellular Component	GO:0005911	3	cell-cell junction	0.0257973	Q9Y490	Talin-1 OS=Homo sapiens OX=9606 GN=TLN1 PE=1 SV=3	-1.684	Down	0.015959	TLN1	15.254	14.5859	14.8028	15.8114	15.0859	14.6991	15.6669	16.7869	14.7901	18.2921	18.0671	16.7391
Cellular Component	GO:0005911	3	cell-cell junction	0.0257973	O00151	PDZ and LIM domain protein 1 OS=Homo sapiens OX=9606 GN=PDLIM1 PE=1 SV=4	-2.887	Down	0.00313371	PDLIM1	NA	NA	15.6127	15.929	NA	NA	18.693	NA	NA	NA	18.6231	NA
Cellular Component	GO:0005856	8	cytoskeleton	0.0222391	P21333	Filamin-A OS=Homo sapiens OX=9606 GN=FLNA PE=1 SV=4	-1.908	Down	0.0072122	FLNA	14.5197	15.2972	15.6517	15.3458	14.9449	15.258	16.2607	16.1269	15.4801	18.8242	18.3412	17.4291
Cellular Component	GO:0005856	8	cytoskeleton	0.0222391	P14649	Myosin light chain 6B OS=Homo sapiens OX=9606 GN=MYL6B PE=1 SV=1	-1.651	Down	0.0405392	MYL6B	14.4089	14.9938	13.2151	15.0473	14.0397	NA	14.8866	15.9628	13.9049	16.8755	16.7551	17.5675
Cellular Component	GO:0005856	8	cytoskeleton	0.0222391	P06702	Protein S100-A9 OS=Homo sapiens OX=9606 GN=S100A9 PE=1 SV=1	1.768	Up	0.00304083	S100A9	19.402	18.9827	19.3961	20.9303	20.5803	20.201	18.8641	18.3806	16.6183	18.718	18.267	18.0385
Cellular Component	GO:0005856	8	cytoskeleton	0.0222391	P06753	Tropomyosin alpha-3 chain OS=Homo sapiens OX=9606 GN=TPM3 PE=1 SV=2	-1.433	Down	0.0241759	TPM3	19.5859	18.656	18.1571	18.2944	19.1002	18.1739	19.3304	19.8412	18.7389	21.6233	21.4899	19.5415
Cellular Component	GO:0005856	8	cytoskeleton	0.0222391	Q9Y490	Talin-1 OS=Homo sapiens OX=9606 GN=TLN1 PE=1 SV=3	-1.684	Down	0.015959	TLN1	15.254	14.5859	14.8028	15.8114	15.0859	14.6991	15.6669	16.7869	14.7901	18.2921	18.0671	16.7391
Cellular Component	GO:0005856	8	cytoskeleton	0.0222391	P60709	Actin, cytoplasmic 1 OS=Homo sapiens OX=9606 GN=ACTB PE=1 SV=1	-1.325	Down	0.014077	ACTB	17.1557	17.1221	17.0689	17.0289	17.4192	16.5232	17.0003	18.1072	17.5853	19.4377	19.7262	18.4087
Cellular Component	GO:0005856	8	cytoskeleton	0.0222391	O00151	PDZ and LIM domain protein 1 OS=Homo sapiens OX=9606 GN=PDLIM1 PE=1 SV=4	-2.887	Down	0.00313371	PDLIM1	NA	NA	15.6127	15.929	NA	NA	18.693	NA	NA	NA	18.6231	NA
Cellular Component	GO:0043292	8	contractile fiber	0.0109228	P21333	Filamin-A OS=Homo sapiens OX=9606 GN=FLNA PE=1 SV=4	-1.908	Down	0.0072122	FLNA	14.5197	15.2972	15.6517	15.3458	14.9449	15.258	16.2607	16.1269	15.4801	18.8242	18.3412	17.4291
Cellular Component	GO:0043292	8	contractile fiber	0.0109228	P14649	Myosin light chain 6B OS=Homo sapiens OX=9606 GN=MYL6B PE=1 SV=1	-1.651	Down	0.0405392	MYL6B	14.4089	14.9938	13.2151	15.0473	14.0397	NA	14.8866	15.9628	13.9049	16.8755	16.7551	17.5675
Cellular Component	GO:0043292	8	contractile fiber	0.0109228	P06753	Tropomyosin alpha-3 chain OS=Homo sapiens OX=9606 GN=TPM3 PE=1 SV=2	-1.433	Down	0.0241759	TPM3	19.5859	18.656	18.1571	18.2944	19.1002	18.1739	19.3304	19.8412	18.7389	21.6233	21.4899	19.5415
Cellular Component	GO:0043232	7	intracellular non-membrane-bounded organelle	0.021106	P21333	Filamin-A OS=Homo sapiens OX=9606 GN=FLNA PE=1 SV=4	-1.908	Down	0.0072122	FLNA	14.5197	15.2972	15.6517	15.3458	14.9449	15.258	16.2607	16.1269	15.4801	18.8242	18.3412	17.4291
Cellular Component	GO:0043232	7	intracellular non-membrane-bounded organelle	0.021106	P14649	Myosin light chain 6B OS=Homo sapiens OX=9606 GN=MYL6B PE=1 SV=1	-1.651	Down	0.0405392	MYL6B	14.4089	14.9938	13.2151	15.0473	14.0397	NA	14.8866	15.9628	13.9049	16.8755	16.7551	17.5675
Cellular Component	GO:0043232	7	intracellular non-membrane-bounded organelle	0.021106	P06702	Protein S100-A9 OS=Homo sapiens OX=9606 GN=S100A9 PE=1 SV=1	1.768	Up	0.00304083	S100A9	19.402	18.9827	19.3961	20.9303	20.5803	20.201	18.8641	18.3806	16.6183	18.718	18.267	18.0385
Cellular Component	GO:0043232	7	intracellular non-membrane-bounded organelle	0.021106	P06753	Tropomyosin alpha-3 chain OS=Homo sapiens OX=9606 GN=TPM3 PE=1 SV=2	-1.433	Down	0.0241759	TPM3	19.5859	18.656	18.1571	18.2944	19.1002	18.1739	19.3304	19.8412	18.7389	21.6233	21.4899	19.5415
Cellular Component	GO:0043232	7	intracellular non-membrane-bounded organelle	0.021106	P62805	Histone H4 OS=Homo sapiens OX=9606 GN=HIST1H4A PE=1 SV=2	1.261	Up	0.0284993	HIST1H4A	NA	17.8548	18.3429	17.1955	16.984	NA	15.9461	NA	16.324	16.73	NA	NA
Cellular Component	GO:0043232	7	intracellular non-membrane-bounded organelle	0.021106	P60709	Actin, cytoplasmic 1 OS=Homo sapiens OX=9606 GN=ACTB PE=1 SV=1	-1.325	Down	0.014077	ACTB	17.1557	17.1221	17.0689	17.0289	17.4192	16.5232	17.0003	18.1072	17.5853	19.4377	19.7262	18.4087
Cellular Component	GO:0043232	7	intracellular non-membrane-bounded organelle	0.021106	O00151	PDZ and LIM domain protein 1 OS=Homo sapiens OX=9606 GN=PDLIM1 PE=1 SV=4	-2.887	Down	0.00313371	PDLIM1	NA	NA	15.6127	15.929	NA	NA	18.693	NA	NA	NA	18.6231	NA
Cellular Component	GO:0043232	7	intracellular non-membrane-bounded organelle	0.021106	Q9Y490	Talin-1 OS=Homo sapiens OX=9606 GN=TLN1 PE=1 SV=3	-1.684	Down	0.015959	TLN1	15.254	14.5859	14.8028	15.8114	15.0859	14.6991	15.6669	16.7869	14.7901	18.2921	18.0671	16.7391
Cellular Component	GO:0044463	5	cell projection part	0.319902	P21333	Filamin-A OS=Homo sapiens OX=9606 GN=FLNA PE=1 SV=4	-1.908	Down	0.0072122	FLNA	14.5197	15.2972	15.6517	15.3458	14.9449	15.258	16.2607	16.1269	15.4801	18.8242	18.3412	17.4291
Cellular Component	GO:0044463	5	cell projection part	0.319902	Q9Y490	Talin-1 OS=Homo sapiens OX=9606 GN=TLN1 PE=1 SV=3	-1.684	Down	0.015959	TLN1	15.254	14.5859	14.8028	15.8114	15.0859	14.6991	15.6669	16.7869	14.7901	18.2921	18.0671	16.7391
Cellular Component	GO:0045202	2	synapse	0.276033	P0C0L5	Complement C4-B OS=Homo sapiens OX=9606 GN=C4B PE=1 SV=2	-1.496	Down	0.0109631	C4B	19.9185	19.3867	17.1354	17.9912	18.7243	18.144	19.8251	20.6507	19.1927	19.5662	20.5996	20.44
Cellular Component	GO:0045202	2	synapse	0.276033	P04156	Major prion protein OS=Homo sapiens OX=9606 GN=PRNP PE=1 SV=1	-1.058	Down	0.0433861	PRNP	NA	14.6863	NA	15.2218	15.0491	15.1561	16.2832	16.397	15.3858	17.1985	15.1687	NA
Cellular Component	GO:0030017	10	sarcomere	0.0427905	P21333	Filamin-A OS=Homo sapiens OX=9606 GN=FLNA PE=1 SV=4	-1.908	Down	0.0072122	FLNA	14.5197	15.2972	15.6517	15.3458	14.9449	15.258	16.2607	16.1269	15.4801	18.8242	18.3412	17.4291
Cellular Component	GO:0030017	10	sarcomere	0.0427905	P06753	Tropomyosin alpha-3 chain OS=Homo sapiens OX=9606 GN=TPM3 PE=1 SV=2	-1.433	Down	0.0241759	TPM3	19.5859	18.656	18.1571	18.2944	19.1002	18.1739	19.3304	19.8412	18.7389	21.6233	21.4899	19.5415
Cellular Component	GO:0044428	9	nuclear part	0.0314136	P21333	Filamin-A OS=Homo sapiens OX=9606 GN=FLNA PE=1 SV=4	-1.908	Down	0.0072122	FLNA	14.5197	15.2972	15.6517	15.3458	14.9449	15.258	16.2607	16.1269	15.4801	18.8242	18.3412	17.4291
Cellular Component	GO:0044428	9	nuclear part	0.0314136	P06702	Protein S100-A9 OS=Homo sapiens OX=9606 GN=S100A9 PE=1 SV=1	1.768	Up	0.00304083	S100A9	19.402	18.9827	19.3961	20.9303	20.5803	20.201	18.8641	18.3806	16.6183	18.718	18.267	18.0385
Cellular Component	GO:0044428	9	nuclear part	0.0314136	P62805	Histone H4 OS=Homo sapiens OX=9606 GN=HIST1H4A PE=1 SV=2	1.261	Up	0.0284993	HIST1H4A	NA	17.8548	18.3429	17.1955	16.984	NA	15.9461	NA	16.324	16.73	NA	NA
Cellular Component	GO:0044428	9	nuclear part	0.0314136	P04156	Major prion protein OS=Homo sapiens OX=9606 GN=PRNP PE=1 SV=1	-1.058	Down	0.0433861	PRNP	NA	14.6863	NA	15.2218	15.0491	15.1561	16.2832	16.397	15.3858	17.1985	15.1687	NA
Cellular Component	GO:0044428	9	nuclear part	0.0314136	Q9H299	SH3 domain-binding glutamic acid-rich-like protein 3 OS=Homo sapiens OX=9606 GN=SH3BGRL3 PE=1 SV=1	-1.797	Down	0.0146553	SH3BGRL3	NA	NA	NA	14.8807	14.7472	15.9363	NA	16.3375	17.0508	17.8368	16.715	NA
Cellular Component	GO:0044428	9	nuclear part	0.0314136	P60709	Actin, cytoplasmic 1 OS=Homo sapiens OX=9606 GN=ACTB PE=1 SV=1	-1.325	Down	0.014077	ACTB	17.1557	17.1221	17.0689	17.0289	17.4192	16.5232	17.0003	18.1072	17.5853	19.4377	19.7262	18.4087
Cellular Component	GO:0005925	6	focal adhesion	0.164868	P21333	Filamin-A OS=Homo sapiens OX=9606 GN=FLNA PE=1 SV=4	-1.908	Down	0.0072122	FLNA	14.5197	15.2972	15.6517	15.3458	14.9449	15.258	16.2607	16.1269	15.4801	18.8242	18.3412	17.4291
Cellular Component	GO:0005925	6	focal adhesion	0.164868	Q9Y490	Talin-1 OS=Homo sapiens OX=9606 GN=TLN1 PE=1 SV=3	-1.684	Down	0.015959	TLN1	15.254	14.5859	14.8028	15.8114	15.0859	14.6991	15.6669	16.7869	14.7901	18.2921	18.0671	16.7391
Cellular Component	GO:0005925	6	focal adhesion	0.164868	P60709	Actin, cytoplasmic 1 OS=Homo sapiens OX=9606 GN=ACTB PE=1 SV=1	-1.325	Down	0.014077	ACTB	17.1557	17.1221	17.0689	17.0289	17.4192	16.5232	17.0003	18.1072	17.5853	19.4377	19.7262	18.4087
Cellular Component	GO:0005925	6	focal adhesion	0.164868	O00151	PDZ and LIM domain protein 1 OS=Homo sapiens OX=9606 GN=PDLIM1 PE=1 SV=4	-2.887	Down	0.00313371	PDLIM1	NA	NA	15.6127	15.929	NA	NA	18.693	NA	NA	NA	18.6231	NA
Cellular Component	GO:0000790	13	nuclear chromatin	0.00410712	P62805	Histone H4 OS=Homo sapiens OX=9606 GN=HIST1H4A PE=1 SV=2	1.261	Up	0.0284993	HIST1H4A	NA	17.8548	18.3429	17.1955	16.984	NA	15.9461	NA	16.324	16.73	NA	NA
Cellular Component	GO:0000790	13	nuclear chromatin	0.00410712	P60709	Actin, cytoplasmic 1 OS=Homo sapiens OX=9606 GN=ACTB PE=1 SV=1	-1.325	Down	0.014077	ACTB	17.1557	17.1221	17.0689	17.0289	17.4192	16.5232	17.0003	18.1072	17.5853	19.4377	19.7262	18.4087
Cellular Component	GO:0044451	12	nucleoplasm part	0.00802213	Q9H299	SH3 domain-binding glutamic acid-rich-like protein 3 OS=Homo sapiens OX=9606 GN=SH3BGRL3 PE=1 SV=1	-1.797	Down	0.0146553	SH3BGRL3	NA	NA	NA	14.8807	14.7472	15.9363	NA	16.3375	17.0508	17.8368	16.715	NA
Cellular Component	GO:0044451	12	nucleoplasm part	0.00802213	P60709	Actin, cytoplasmic 1 OS=Homo sapiens OX=9606 GN=ACTB PE=1 SV=1	-1.325	Down	0.014077	ACTB	17.1557	17.1221	17.0689	17.0289	17.4192	16.5232	17.0003	18.1072	17.5853	19.4377	19.7262	18.4087
Cellular Component	GO:0043235	3	receptor complex	0.203388	P01833	Polymeric immunoglobulin receptor OS=Homo sapiens OX=9606 GN=PIGR PE=1 SV=4	-1.3	Down	0.00690198	PIGR	NA	NA	14.6664	14.9903	15.447	14.2948	16.2239	NA	NA	NA	16.2	16.0245
Cellular Component	GO:0043235	3	receptor complex	0.203388	P08887	Interleukin-6 receptor subunit alpha OS=Homo sapiens OX=9606 GN=IL6R PE=1 SV=1	1.175	Up	0.0456688	IL6R	16.738	16.6315	15.4916	16.1002	NA	15.0195	NA	15.3846	14.5301	15.4044	13.9635	NA
Cellular Component	GO:0000785	10	chromatin	0.00410712	P62805	Histone H4 OS=Homo sapiens OX=9606 GN=HIST1H4A PE=1 SV=2	1.261	Up	0.0284993	HIST1H4A	NA	17.8548	18.3429	17.1955	16.984	NA	15.9461	NA	16.324	16.73	NA	NA
Cellular Component	GO:0000785	10	chromatin	0.00410712	P60709	Actin, cytoplasmic 1 OS=Homo sapiens OX=9606 GN=ACTB PE=1 SV=1	-1.325	Down	0.014077	ACTB	17.1557	17.1221	17.0689	17.0289	17.4192	16.5232	17.0003	18.1072	17.5853	19.4377	19.7262	18.4087
Cellular Component	GO:0005938	9	cell cortex	0.203388	P21333	Filamin-A OS=Homo sapiens OX=9606 GN=FLNA PE=1 SV=4	-1.908	Down	0.0072122	FLNA	14.5197	15.2972	15.6517	15.3458	14.9449	15.258	16.2607	16.1269	15.4801	18.8242	18.3412	17.4291
Cellular Component	GO:0005938	9	cell cortex	0.203388	P60709	Actin, cytoplasmic 1 OS=Homo sapiens OX=9606 GN=ACTB PE=1 SV=1	-1.325	Down	0.014077	ACTB	17.1557	17.1221	17.0689	17.0289	17.4192	16.5232	17.0003	18.1072	17.5853	19.4377	19.7262	18.4087
Cellular Component	GO:0030863	11	cortical cytoskeleton	0.073144	P21333	Filamin-A OS=Homo sapiens OX=9606 GN=FLNA PE=1 SV=4	-1.908	Down	0.0072122	FLNA	14.5197	15.2972	15.6517	15.3458	14.9449	15.258	16.2607	16.1269	15.4801	18.8242	18.3412	17.4291
Cellular Component	GO:0030863	11	cortical cytoskeleton	0.073144	P60709	Actin, cytoplasmic 1 OS=Homo sapiens OX=9606 GN=ACTB PE=1 SV=1	-1.325	Down	0.014077	ACTB	17.1557	17.1221	17.0689	17.0289	17.4192	16.5232	17.0003	18.1072	17.5853	19.4377	19.7262	18.4087
Cellular Component	GO:0044427	9	chromosomal part	0.000192104	P21333	Filamin-A OS=Homo sapiens OX=9606 GN=FLNA PE=1 SV=4	-1.908	Down	0.0072122	FLNA	14.5197	15.2972	15.6517	15.3458	14.9449	15.258	16.2607	16.1269	15.4801	18.8242	18.3412	17.4291
Cellular Component	GO:0044427	9	chromosomal part	0.000192104	P62805	Histone H4 OS=Homo sapiens OX=9606 GN=HIST1H4A PE=1 SV=2	1.261	Up	0.0284993	HIST1H4A	NA	17.8548	18.3429	17.1955	16.984	NA	15.9461	NA	16.324	16.73	NA	NA
Cellular Component	GO:0044427	9	chromosomal part	0.000192104	P60709	Actin, cytoplasmic 1 OS=Homo sapiens OX=9606 GN=ACTB PE=1 SV=1	-1.325	Down	0.014077	ACTB	17.1557	17.1221	17.0689	17.0289	17.4192	16.5232	17.0003	18.1072	17.5853	19.4377	19.7262	18.4087
Cellular Component	GO:0005694	8	chromosome	0.000192104	P21333	Filamin-A OS=Homo sapiens OX=9606 GN=FLNA PE=1 SV=4	-1.908	Down	0.0072122	FLNA	14.5197	15.2972	15.6517	15.3458	14.9449	15.258	16.2607	16.1269	15.4801	18.8242	18.3412	17.4291
Cellular Component	GO:0005694	8	chromosome	0.000192104	P62805	Histone H4 OS=Homo sapiens OX=9606 GN=HIST1H4A PE=1 SV=2	1.261	Up	0.0284993	HIST1H4A	NA	17.8548	18.3429	17.1955	16.984	NA	15.9461	NA	16.324	16.73	NA	NA
Cellular Component	GO:0005694	8	chromosome	0.000192104	P60709	Actin, cytoplasmic 1 OS=Homo sapiens OX=9606 GN=ACTB PE=1 SV=1	-1.325	Down	0.014077	ACTB	17.1557	17.1221	17.0689	17.0289	17.4192	16.5232	17.0003	18.1072	17.5853	19.4377	19.7262	18.4087
Cellular Component	GO:0005912	4	adherens junction	0.0866459	P21333	Filamin-A OS=Homo sapiens OX=9606 GN=FLNA PE=1 SV=4	-1.908	Down	0.0072122	FLNA	14.5197	15.2972	15.6517	15.3458	14.9449	15.258	16.2607	16.1269	15.4801	18.8242	18.3412	17.4291
Cellular Component	GO:0005912	4	adherens junction	0.0866459	P33151	Cadherin-5 OS=Homo sapiens OX=9606 GN=CDH5 PE=1 SV=5	-1.023	Down	0.0246427	CDH5	16.4383	16.7332	17.6102	16.444	16.1886	17.4494	17.3364	17.8969	19.016	18.1419	17.7978	16.8137
Cellular Component	GO:0005912	4	adherens junction	0.0866459	Q9Y490	Talin-1 OS=Homo sapiens OX=9606 GN=TLN1 PE=1 SV=3	-1.684	Down	0.015959	TLN1	15.254	14.5859	14.8028	15.8114	15.0859	14.6991	15.6669	16.7869	14.7901	18.2921	18.0671	16.7391
Cellular Component	GO:0005912	4	adherens junction	0.0866459	P60709	Actin, cytoplasmic 1 OS=Homo sapiens OX=9606 GN=ACTB PE=1 SV=1	-1.325	Down	0.014077	ACTB	17.1557	17.1221	17.0689	17.0289	17.4192	16.5232	17.0003	18.1072	17.5853	19.4377	19.7262	18.4087
Cellular Component	GO:0005912	4	adherens junction	0.0866459	O00151	PDZ and LIM domain protein 1 OS=Homo sapiens OX=9606 GN=PDLIM1 PE=1 SV=4	-2.887	Down	0.00313371	PDLIM1	NA	NA	15.6127	15.929	NA	NA	18.693	NA	NA	NA	18.6231	NA
Cellular Component	GO:0005884	11	actin filament	0.0340707	P21333	Filamin-A OS=Homo sapiens OX=9606 GN=FLNA PE=1 SV=4	-1.908	Down	0.0072122	FLNA	14.5197	15.2972	15.6517	15.3458	14.9449	15.258	16.2607	16.1269	15.4801	18.8242	18.3412	17.4291
Cellular Component	GO:0005884	11	actin filament	0.0340707	P06753	Tropomyosin alpha-3 chain OS=Homo sapiens OX=9606 GN=TPM3 PE=1 SV=2	-1.433	Down	0.0241759	TPM3	19.5859	18.656	18.1571	18.2944	19.1002	18.1739	19.3304	19.8412	18.7389	21.6233	21.4899	19.5415
Cellular Component	GO:0015629	9	actin cytoskeleton	0.09318	P21333	Filamin-A OS=Homo sapiens OX=9606 GN=FLNA PE=1 SV=4	-1.908	Down	0.0072122	FLNA	14.5197	15.2972	15.6517	15.3458	14.9449	15.258	16.2607	16.1269	15.4801	18.8242	18.3412	17.4291
Cellular Component	GO:0015629	9	actin cytoskeleton	0.09318	P14649	Myosin light chain 6B OS=Homo sapiens OX=9606 GN=MYL6B PE=1 SV=1	-1.651	Down	0.0405392	MYL6B	14.4089	14.9938	13.2151	15.0473	14.0397	NA	14.8866	15.9628	13.9049	16.8755	16.7551	17.5675
Cellular Component	GO:0015629	9	actin cytoskeleton	0.09318	P06753	Tropomyosin alpha-3 chain OS=Homo sapiens OX=9606 GN=TPM3 PE=1 SV=2	-1.433	Down	0.0241759	TPM3	19.5859	18.656	18.1571	18.2944	19.1002	18.1739	19.3304	19.8412	18.7389	21.6233	21.4899	19.5415
Cellular Component	GO:0036477	5	somatodendritic compartment	0.0784294	P21333	Filamin-A OS=Homo sapiens OX=9606 GN=FLNA PE=1 SV=4	-1.908	Down	0.0072122	FLNA	14.5197	15.2972	15.6517	15.3458	14.9449	15.258	16.2607	16.1269	15.4801	18.8242	18.3412	17.4291
Cellular Component	GO:0036477	5	somatodendritic compartment	0.0784294	P0C0L5	Complement C4-B OS=Homo sapiens OX=9606 GN=C4B PE=1 SV=2	-1.496	Down	0.0109631	C4B	19.9185	19.3867	17.1354	17.9912	18.7243	18.144	19.8251	20.6507	19.1927	19.5662	20.5996	20.44
Cellular Component	GO:0036477	5	somatodendritic compartment	0.0784294	P04156	Major prion protein OS=Homo sapiens OX=9606 GN=PRNP PE=1 SV=1	-1.058	Down	0.0433861	PRNP	NA	14.6863	NA	15.2218	15.0491	15.1561	16.2832	16.397	15.3858	17.1985	15.1687	NA
Cellular Component	GO:0044448	10	cell cortex part	0.084457	P21333	Filamin-A OS=Homo sapiens OX=9606 GN=FLNA PE=1 SV=4	-1.908	Down	0.0072122	FLNA	14.5197	15.2972	15.6517	15.3458	14.9449	15.258	16.2607	16.1269	15.4801	18.8242	18.3412	17.4291
Cellular Component	GO:0044448	10	cell cortex part	0.084457	P60709	Actin, cytoplasmic 1 OS=Homo sapiens OX=9606 GN=ACTB PE=1 SV=1	-1.325	Down	0.014077	ACTB	17.1557	17.1221	17.0689	17.0289	17.4192	16.5232	17.0003	18.1072	17.5853	19.4377	19.7262	18.4087
Cellular Component	GO:0000228	11	nuclear chromosome	0.00410712	P62805	Histone H4 OS=Homo sapiens OX=9606 GN=HIST1H4A PE=1 SV=2	1.261	Up	0.0284993	HIST1H4A	NA	17.8548	18.3429	17.1955	16.984	NA	15.9461	NA	16.324	16.73	NA	NA
Cellular Component	GO:0000228	11	nuclear chromosome	0.00410712	P60709	Actin, cytoplasmic 1 OS=Homo sapiens OX=9606 GN=ACTB PE=1 SV=1	-1.325	Down	0.014077	ACTB	17.1557	17.1221	17.0689	17.0289	17.4192	16.5232	17.0003	18.1072	17.5853	19.4377	19.7262	18.4087
Molecular Function	GO:0051015	6	actin filament binding	0.0165883	P21333	Filamin-A OS=Homo sapiens OX=9606 GN=FLNA PE=1 SV=4	-1.908	Down	0.0072122	FLNA	14.5197	15.2972	15.6517	15.3458	14.9449	15.258	16.2607	16.1269	15.4801	18.8242	18.3412	17.4291
Molecular Function	GO:0051015	6	actin filament binding	0.0165883	P06753	Tropomyosin alpha-3 chain OS=Homo sapiens OX=9606 GN=TPM3 PE=1 SV=2	-1.433	Down	0.0241759	TPM3	19.5859	18.656	18.1571	18.2944	19.1002	18.1739	19.3304	19.8412	18.7389	21.6233	21.4899	19.5415
Molecular Function	GO:0051015	6	actin filament binding	0.0165883	Q9Y490	Talin-1 OS=Homo sapiens OX=9606 GN=TLN1 PE=1 SV=3	-1.684	Down	0.015959	TLN1	15.254	14.5859	14.8028	15.8114	15.0859	14.6991	15.6669	16.7869	14.7901	18.2921	18.0671	16.7391
Molecular Function	GO:0008307	3	structural constituent of muscle	0.0130983	P14649	Myosin light chain 6B OS=Homo sapiens OX=9606 GN=MYL6B PE=1 SV=1	-1.651	Down	0.0405392	MYL6B	14.4089	14.9938	13.2151	15.0473	14.0397	NA	14.8866	15.9628	13.9049	16.8755	16.7551	17.5675
Molecular Function	GO:0008307	3	structural constituent of muscle	0.0130983	P06753	Tropomyosin alpha-3 chain OS=Homo sapiens OX=9606 GN=TPM3 PE=1 SV=2	-1.433	Down	0.0241759	TPM3	19.5859	18.656	18.1571	18.2944	19.1002	18.1739	19.3304	19.8412	18.7389	21.6233	21.4899	19.5415
Molecular Function	GO:0008092	4	cytoskeletal protein binding	0.00491016	P21333	Filamin-A OS=Homo sapiens OX=9606 GN=FLNA PE=1 SV=4	-1.908	Down	0.0072122	FLNA	14.5197	15.2972	15.6517	15.3458	14.9449	15.258	16.2607	16.1269	15.4801	18.8242	18.3412	17.4291
Molecular Function	GO:0008092	4	cytoskeletal protein binding	0.00491016	P06702	Protein S100-A9 OS=Homo sapiens OX=9606 GN=S100A9 PE=1 SV=1	1.768	Up	0.00304083	S100A9	19.402	18.9827	19.3961	20.9303	20.5803	20.201	18.8641	18.3806	16.6183	18.718	18.267	18.0385
Molecular Function	GO:0008092	4	cytoskeletal protein binding	0.00491016	P06753	Tropomyosin alpha-3 chain OS=Homo sapiens OX=9606 GN=TPM3 PE=1 SV=2	-1.433	Down	0.0241759	TPM3	19.5859	18.656	18.1571	18.2944	19.1002	18.1739	19.3304	19.8412	18.7389	21.6233	21.4899	19.5415
Molecular Function	GO:0008092	4	cytoskeletal protein binding	0.00491016	P04156	Major prion protein OS=Homo sapiens OX=9606 GN=PRNP PE=1 SV=1	-1.058	Down	0.0433861	PRNP	NA	14.6863	NA	15.2218	15.0491	15.1561	16.2832	16.397	15.3858	17.1985	15.1687	NA
Molecular Function	GO:0008092	4	cytoskeletal protein binding	0.00491016	Q9Y490	Talin-1 OS=Homo sapiens OX=9606 GN=TLN1 PE=1 SV=3	-1.684	Down	0.015959	TLN1	15.254	14.5859	14.8028	15.8114	15.0859	14.6991	15.6669	16.7869	14.7901	18.2921	18.0671	16.7391
Molecular Function	GO:0008092	4	cytoskeletal protein binding	0.00491016	P60709	Actin, cytoplasmic 1 OS=Homo sapiens OX=9606 GN=ACTB PE=1 SV=1	-1.325	Down	0.014077	ACTB	17.1557	17.1221	17.0689	17.0289	17.4192	16.5232	17.0003	18.1072	17.5853	19.4377	19.7262	18.4087
Molecular Function	GO:0015631	5	tubulin binding	0.0429158	P06702	Protein S100-A9 OS=Homo sapiens OX=9606 GN=S100A9 PE=1 SV=1	1.768	Up	0.00304083	S100A9	19.402	18.9827	19.3961	20.9303	20.5803	20.201	18.8641	18.3806	16.6183	18.718	18.267	18.0385
Molecular Function	GO:0015631	5	tubulin binding	0.0429158	P04156	Major prion protein OS=Homo sapiens OX=9606 GN=PRNP PE=1 SV=1	-1.058	Down	0.0433861	PRNP	NA	14.6863	NA	15.2218	15.0491	15.1561	16.2832	16.397	15.3858	17.1985	15.1687	NA
Molecular Function	GO:0004888	5	transmembrane signaling receptor activity	0.378374	P01833	Polymeric immunoglobulin receptor OS=Homo sapiens OX=9606 GN=PIGR PE=1 SV=4	-1.3	Down	0.00690198	PIGR	NA	NA	14.6664	14.9903	15.447	14.2948	16.2239	NA	NA	NA	16.2	16.0245
Molecular Function	GO:0004888	5	transmembrane signaling receptor activity	0.378374	P08887	Interleukin-6 receptor subunit alpha OS=Homo sapiens OX=9606 GN=IL6R PE=1 SV=1	1.175	Up	0.0456688	IL6R	16.738	16.6315	15.4916	16.1002	NA	15.0195	NA	15.3846	14.5301	15.4044	13.9635	NA
Molecular Function	GO:0008017	6	microtubule binding	0.019189	P06702	Protein S100-A9 OS=Homo sapiens OX=9606 GN=S100A9 PE=1 SV=1	1.768	Up	0.00304083	S100A9	19.402	18.9827	19.3961	20.9303	20.5803	20.201	18.8641	18.3806	16.6183	18.718	18.267	18.0385
Molecular Function	GO:0008017	6	microtubule binding	0.019189	P04156	Major prion protein OS=Homo sapiens OX=9606 GN=PRNP PE=1 SV=1	-1.058	Down	0.0433861	PRNP	NA	14.6863	NA	15.2218	15.0491	15.1561	16.2832	16.397	15.3858	17.1985	15.1687	NA
Molecular Function	GO:0045296	5	cadherin binding	0.117757	P21333	Filamin-A OS=Homo sapiens OX=9606 GN=FLNA PE=1 SV=4	-1.908	Down	0.0072122	FLNA	14.5197	15.2972	15.6517	15.3458	14.9449	15.258	16.2607	16.1269	15.4801	18.8242	18.3412	17.4291
Molecular Function	GO:0045296	5	cadherin binding	0.117757	Q9Y490	Talin-1 OS=Homo sapiens OX=9606 GN=TLN1 PE=1 SV=3	-1.684	Down	0.015959	TLN1	15.254	14.5859	14.8028	15.8114	15.0859	14.6991	15.6669	16.7869	14.7901	18.2921	18.0671	16.7391
Molecular Function	GO:0045296	5	cadherin binding	0.117757	O00151	PDZ and LIM domain protein 1 OS=Homo sapiens OX=9606 GN=PDLIM1 PE=1 SV=4	-2.887	Down	0.00313371	PDLIM1	NA	NA	15.6127	15.929	NA	NA	18.693	NA	NA	NA	18.6231	NA
Molecular Function	GO:0046914	6	transition metal ion binding	0.157977	P06702	Protein S100-A9 OS=Homo sapiens OX=9606 GN=S100A9 PE=1 SV=1	1.768	Up	0.00304083	S100A9	19.402	18.9827	19.3961	20.9303	20.5803	20.201	18.8641	18.3806	16.6183	18.718	18.267	18.0385
Molecular Function	GO:0046914	6	transition metal ion binding	0.157977	P04156	Major prion protein OS=Homo sapiens OX=9606 GN=PRNP PE=1 SV=1	-1.058	Down	0.0433861	PRNP	NA	14.6863	NA	15.2218	15.0491	15.1561	16.2832	16.397	15.3858	17.1985	15.1687	NA
Molecular Function	GO:0046914	6	transition metal ion binding	0.157977	Q96SM3	Probable carboxypeptidase X1 OS=Homo sapiens OX=9606 GN=CPXM1 PE=2 SV=2	1.285	Up	0.0272994	CPXM1	18.5685	NA	17.5341	17.7942	NA	17.4754	16.5956	NA	NA	16.5206	NA	NA
Molecular Function	GO:0046914	6	transition metal ion binding	0.157977	O00151	PDZ and LIM domain protein 1 OS=Homo sapiens OX=9606 GN=PDLIM1 PE=1 SV=4	-2.887	Down	0.00313371	PDLIM1	NA	NA	15.6127	15.929	NA	NA	18.693	NA	NA	NA	18.6231	NA
Molecular Function	GO:0044325	4	ion channel binding	0.000917018	P21333	Filamin-A OS=Homo sapiens OX=9606 GN=FLNA PE=1 SV=4	-1.908	Down	0.0072122	FLNA	14.5197	15.2972	15.6517	15.3458	14.9449	15.258	16.2607	16.1269	15.4801	18.8242	18.3412	17.4291
Molecular Function	GO:0044325	4	ion channel binding	0.000917018	P33151	Cadherin-5 OS=Homo sapiens OX=9606 GN=CDH5 PE=1 SV=5	-1.023	Down	0.0246427	CDH5	16.4383	16.7332	17.6102	16.444	16.1886	17.4494	17.3364	17.8969	19.016	18.1419	17.7978	16.8137
Molecular Function	GO:0044325	4	ion channel binding	0.000917018	P04156	Major prion protein OS=Homo sapiens OX=9606 GN=PRNP PE=1 SV=1	-1.058	Down	0.0433861	PRNP	NA	14.6863	NA	15.2218	15.0491	15.1561	16.2832	16.397	15.3858	17.1985	15.1687	NA
Molecular Function	GO:0004871	2	signal transducer activity	0.0350259	P21333	Filamin-A OS=Homo sapiens OX=9606 GN=FLNA PE=1 SV=4	-1.908	Down	0.0072122	FLNA	14.5197	15.2972	15.6517	15.3458	14.9449	15.258	16.2607	16.1269	15.4801	18.8242	18.3412	17.4291
Molecular Function	GO:0004871	2	signal transducer activity	0.0350259	P01833	Polymeric immunoglobulin receptor OS=Homo sapiens OX=9606 GN=PIGR PE=1 SV=4	-1.3	Down	0.00690198	PIGR	NA	NA	14.6664	14.9903	15.447	14.2948	16.2239	NA	NA	NA	16.2	16.0245
Molecular Function	GO:0004871	2	signal transducer activity	0.0350259	P06702	Protein S100-A9 OS=Homo sapiens OX=9606 GN=S100A9 PE=1 SV=1	1.768	Up	0.00304083	S100A9	19.402	18.9827	19.3961	20.9303	20.5803	20.201	18.8641	18.3806	16.6183	18.718	18.267	18.0385
Molecular Function	GO:0004871	2	signal transducer activity	0.0350259	P04156	Major prion protein OS=Homo sapiens OX=9606 GN=PRNP PE=1 SV=1	-1.058	Down	0.0433861	PRNP	NA	14.6863	NA	15.2218	15.0491	15.1561	16.2832	16.397	15.3858	17.1985	15.1687	NA
Molecular Function	GO:0004871	2	signal transducer activity	0.0350259	P08887	Interleukin-6 receptor subunit alpha OS=Homo sapiens OX=9606 GN=IL6R PE=1 SV=1	1.175	Up	0.0456688	IL6R	16.738	16.6315	15.4916	16.1002	NA	15.0195	NA	15.3846	14.5301	15.4044	13.9635	NA
Molecular Function	GO:0003779	5	actin binding	0.0717651	P21333	Filamin-A OS=Homo sapiens OX=9606 GN=FLNA PE=1 SV=4	-1.908	Down	0.0072122	FLNA	14.5197	15.2972	15.6517	15.3458	14.9449	15.258	16.2607	16.1269	15.4801	18.8242	18.3412	17.4291
Molecular Function	GO:0003779	5	actin binding	0.0717651	P06753	Tropomyosin alpha-3 chain OS=Homo sapiens OX=9606 GN=TPM3 PE=1 SV=2	-1.433	Down	0.0241759	TPM3	19.5859	18.656	18.1571	18.2944	19.1002	18.1739	19.3304	19.8412	18.7389	21.6233	21.4899	19.5415
Molecular Function	GO:0003779	5	actin binding	0.0717651	Q9Y490	Talin-1 OS=Homo sapiens OX=9606 GN=TLN1 PE=1 SV=3	-1.684	Down	0.015959	TLN1	15.254	14.5859	14.8028	15.8114	15.0859	14.6991	15.6669	16.7869	14.7901	18.2921	18.0671	16.7391
Molecular Function	GO:0005198	2	structural molecule activity	0.150543	P14649	Myosin light chain 6B OS=Homo sapiens OX=9606 GN=MYL6B PE=1 SV=1	-1.651	Down	0.0405392	MYL6B	14.4089	14.9938	13.2151	15.0473	14.0397	NA	14.8866	15.9628	13.9049	16.8755	16.7551	17.5675
Molecular Function	GO:0005198	2	structural molecule activity	0.150543	P06753	Tropomyosin alpha-3 chain OS=Homo sapiens OX=9606 GN=TPM3 PE=1 SV=2	-1.433	Down	0.0241759	TPM3	19.5859	18.656	18.1571	18.2944	19.1002	18.1739	19.3304	19.8412	18.7389	21.6233	21.4899	19.5415
Molecular Function	GO:0005198	2	structural molecule activity	0.150543	Q9Y490	Talin-1 OS=Homo sapiens OX=9606 GN=TLN1 PE=1 SV=3	-1.684	Down	0.015959	TLN1	15.254	14.5859	14.8028	15.8114	15.0859	14.6991	15.6669	16.7869	14.7901	18.2921	18.0671	16.7391
Molecular Function	GO:0005198	2	structural molecule activity	0.150543	P60709	Actin, cytoplasmic 1 OS=Homo sapiens OX=9606 GN=ACTB PE=1 SV=1	-1.325	Down	0.014077	ACTB	17.1557	17.1221	17.0689	17.0289	17.4192	16.5232	17.0003	18.1072	17.5853	19.4377	19.7262	18.4087
Molecular Function	GO:0008134	4	transcription factor binding	0.019189	P21333	Filamin-A OS=Homo sapiens OX=9606 GN=FLNA PE=1 SV=4	-1.908	Down	0.0072122	FLNA	14.5197	15.2972	15.6517	15.3458	14.9449	15.258	16.2607	16.1269	15.4801	18.8242	18.3412	17.4291
Molecular Function	GO:0008134	4	transcription factor binding	0.019189	P60709	Actin, cytoplasmic 1 OS=Homo sapiens OX=9606 GN=ACTB PE=1 SV=1	-1.325	Down	0.014077	ACTB	17.1557	17.1221	17.0689	17.0289	17.4192	16.5232	17.0003	18.1072	17.5853	19.4377	19.7262	18.4087
Molecular Function	GO:0099600	4	transmembrane receptor activity	0.378374	P01833	Polymeric immunoglobulin receptor OS=Homo sapiens OX=9606 GN=PIGR PE=1 SV=4	-1.3	Down	0.00690198	PIGR	NA	NA	14.6664	14.9903	15.447	14.2948	16.2239	NA	NA	NA	16.2	16.0245
Molecular Function	GO:0099600	4	transmembrane receptor activity	0.378374	P08887	Interleukin-6 receptor subunit alpha OS=Homo sapiens OX=9606 GN=IL6R PE=1 SV=1	1.175	Up	0.0456688	IL6R	16.738	16.6315	15.4916	16.1002	NA	15.0195	NA	15.3846	14.5301	15.4044	13.9635	NA
Molecular Function	GO:0008047	4	enzyme activator activity	0.262002	Q9H299	SH3 domain-binding glutamic acid-rich-like protein 3 OS=Homo sapiens OX=9606 GN=SH3BGRL3 PE=1 SV=1	-1.797	Down	0.0146553	SH3BGRL3	NA	NA	NA	14.8807	14.7472	15.9363	NA	16.3375	17.0508	17.8368	16.715	NA
Molecular Function	GO:0008047	4	enzyme activator activity	0.262002	Q9UKZ9	Procollagen C-endopeptidase enhancer 2 OS=Homo sapiens OX=9606 GN=PCOLCE2 PE=1 SV=1	-2.45	Down	0.0432998	PCOLCE2	NA	NA	17.7227	18.5987	NA	NA	NA	NA	NA	20.9038	NA	20.3174
Molecular Function	GO:0008270	7	zinc ion binding	0.135136	P06702	Protein S100-A9 OS=Homo sapiens OX=9606 GN=S100A9 PE=1 SV=1	1.768	Up	0.00304083	S100A9	19.402	18.9827	19.3961	20.9303	20.5803	20.201	18.8641	18.3806	16.6183	18.718	18.267	18.0385
Molecular Function	GO:0008270	7	zinc ion binding	0.135136	Q96SM3	Probable carboxypeptidase X1 OS=Homo sapiens OX=9606 GN=CPXM1 PE=2 SV=2	1.285	Up	0.0272994	CPXM1	18.5685	NA	17.5341	17.7942	NA	17.4754	16.5956	NA	NA	16.5206	NA	NA
Molecular Function	GO:0008270	7	zinc ion binding	0.135136	O00151	PDZ and LIM domain protein 1 OS=Homo sapiens OX=9606 GN=PDLIM1 PE=1 SV=4	-2.887	Down	0.00313371	PDLIM1	NA	NA	15.6127	15.929	NA	NA	18.693	NA	NA	NA	18.6231	NA
Molecular Function	GO:0005200	3	structural constituent of cytoskeleton	0.175534	Q9Y490	Talin-1 OS=Homo sapiens OX=9606 GN=TLN1 PE=1 SV=3	-1.684	Down	0.015959	TLN1	15.254	14.5859	14.8028	15.8114	15.0859	14.6991	15.6669	16.7869	14.7901	18.2921	18.0671	16.7391
Molecular Function	GO:0005200	3	structural constituent of cytoskeleton	0.175534	P60709	Actin, cytoplasmic 1 OS=Homo sapiens OX=9606 GN=ACTB PE=1 SV=1	-1.325	Down	0.014077	ACTB	17.1557	17.1221	17.0689	17.0289	17.4192	16.5232	17.0003	18.1072	17.5853	19.4377	19.7262	18.4087
Molecular Function	GO:0019904	4	protein domain specific binding	0.0717651	P62805	Histone H4 OS=Homo sapiens OX=9606 GN=HIST1H4A PE=1 SV=2	1.261	Up	0.0284993	HIST1H4A	NA	17.8548	18.3429	17.1955	16.984	NA	15.9461	NA	16.324	16.73	NA	NA
Molecular Function	GO:0019904	4	protein domain specific binding	0.0717651	Q9Y490	Talin-1 OS=Homo sapiens OX=9606 GN=TLN1 PE=1 SV=3	-1.684	Down	0.015959	TLN1	15.254	14.5859	14.8028	15.8114	15.0859	14.6991	15.6669	16.7869	14.7901	18.2921	18.0671	16.7391
Molecular Function	GO:0019904	4	protein domain specific binding	0.0717651	O75368	SH3 domain-binding glutamic acid-rich-like protein OS=Homo sapiens OX=9606 GN=SH3BGRL PE=1 SV=1	-1.859	Down	0.00812942	SH3BGRL	16.4675	17.1118	15.5404	14.8993	17.1736	16.6194	18.0165	17.3497	NA	18.9566	18.3204	NA
Biological Process	GO:0009593	4	detection of chemical stimulus	0.0199084	P01833	Polymeric immunoglobulin receptor OS=Homo sapiens OX=9606 GN=PIGR PE=1 SV=4	-1.3	Down	0.00690198	PIGR	NA	NA	14.6664	14.9903	15.447	14.2948	16.2239	NA	NA	NA	16.2	16.0245
Biological Process	GO:0009593	4	detection of chemical stimulus	0.0199084	P0C0L5	Complement C4-B OS=Homo sapiens OX=9606 GN=C4B PE=1 SV=2	-1.496	Down	0.0109631	C4B	19.9185	19.3867	17.1354	17.9912	18.7243	18.144	19.8251	20.6507	19.1927	19.5662	20.5996	20.44
Biological Process	GO:0055065	8	metal ion homeostasis	0.224759	P06702	Protein S100-A9 OS=Homo sapiens OX=9606 GN=S100A9 PE=1 SV=1	1.768	Up	0.00304083	S100A9	19.402	18.9827	19.3961	20.9303	20.5803	20.201	18.8641	18.3806	16.6183	18.718	18.267	18.0385
Biological Process	GO:0055065	8	metal ion homeostasis	0.224759	P04156	Major prion protein OS=Homo sapiens OX=9606 GN=PRNP PE=1 SV=1	-1.058	Down	0.0433861	PRNP	NA	14.6863	NA	15.2218	15.0491	15.1561	16.2832	16.397	15.3858	17.1985	15.1687	NA
Biological Process	GO:0051493	7	regulation of cytoskeleton organization	0.299345	P06702	Protein S100-A9 OS=Homo sapiens OX=9606 GN=S100A9 PE=1 SV=1	1.768	Up	0.00304083	S100A9	19.402	18.9827	19.3961	20.9303	20.5803	20.201	18.8641	18.3806	16.6183	18.718	18.267	18.0385
Biological Process	GO:0051493	7	regulation of cytoskeleton organization	0.299345	Q9H299	SH3 domain-binding glutamic acid-rich-like protein 3 OS=Homo sapiens OX=9606 GN=SH3BGRL3 PE=1 SV=1	-1.797	Down	0.0146553	SH3BGRL3	NA	NA	NA	14.8807	14.7472	15.9363	NA	16.3375	17.0508	17.8368	16.715	NA
Biological Process	GO:0045815	8	positive regulation of gene expression, epigenetic	0.00428055	P62805	Histone H4 OS=Homo sapiens OX=9606 GN=HIST1H4A PE=1 SV=2	1.261	Up	0.0284993	HIST1H4A	NA	17.8548	18.3429	17.1955	16.984	NA	15.9461	NA	16.324	16.73	NA	NA
Biological Process	GO:0045815	8	positive regulation of gene expression, epigenetic	0.00428055	P60709	Actin, cytoplasmic 1 OS=Homo sapiens OX=9606 GN=ACTB PE=1 SV=1	-1.325	Down	0.014077	ACTB	17.1557	17.1221	17.0689	17.0289	17.4192	16.5232	17.0003	18.1072	17.5853	19.4377	19.7262	18.4087
Biological Process	GO:0030168	7	platelet activation	0.131905	P21333	Filamin-A OS=Homo sapiens OX=9606 GN=FLNA PE=1 SV=4	-1.908	Down	0.0072122	FLNA	14.5197	15.2972	15.6517	15.3458	14.9449	15.258	16.2607	16.1269	15.4801	18.8242	18.3412	17.4291
Biological Process	GO:0030168	7	platelet activation	0.131905	Q9Y490	Talin-1 OS=Homo sapiens OX=9606 GN=TLN1 PE=1 SV=3	-1.684	Down	0.015959	TLN1	15.254	14.5859	14.8028	15.8114	15.0859	14.6991	15.6669	16.7869	14.7901	18.2921	18.0671	16.7391
Biological Process	GO:0030168	7	platelet activation	0.131905	P60709	Actin, cytoplasmic 1 OS=Homo sapiens OX=9606 GN=ACTB PE=1 SV=1	-1.325	Down	0.014077	ACTB	17.1557	17.1221	17.0689	17.0289	17.4192	16.5232	17.0003	18.1072	17.5853	19.4377	19.7262	18.4087
Biological Process	GO:0051172	6	negative regulation of nitrogen compound metabolic process	0.269432	P21333	Filamin-A OS=Homo sapiens OX=9606 GN=FLNA PE=1 SV=4	-1.908	Down	0.0072122	FLNA	14.5197	15.2972	15.6517	15.3458	14.9449	15.258	16.2607	16.1269	15.4801	18.8242	18.3412	17.4291
Biological Process	GO:0051172	6	negative regulation of nitrogen compound metabolic process	0.269432	P62805	Histone H4 OS=Homo sapiens OX=9606 GN=HIST1H4A PE=1 SV=2	1.261	Up	0.0284993	HIST1H4A	NA	17.8548	18.3429	17.1955	16.984	NA	15.9461	NA	16.324	16.73	NA	NA
Biological Process	GO:2000112	7	regulation of cellular macromolecule biosynthetic process	0.137643	P21333	Filamin-A OS=Homo sapiens OX=9606 GN=FLNA PE=1 SV=4	-1.908	Down	0.0072122	FLNA	14.5197	15.2972	15.6517	15.3458	14.9449	15.258	16.2607	16.1269	15.4801	18.8242	18.3412	17.4291
Biological Process	GO:2000112	7	regulation of cellular macromolecule biosynthetic process	0.137643	P06702	Protein S100-A9 OS=Homo sapiens OX=9606 GN=S100A9 PE=1 SV=1	1.768	Up	0.00304083	S100A9	19.402	18.9827	19.3961	20.9303	20.5803	20.201	18.8641	18.3806	16.6183	18.718	18.267	18.0385
Biological Process	GO:2000112	7	regulation of cellular macromolecule biosynthetic process	0.137643	P62805	Histone H4 OS=Homo sapiens OX=9606 GN=HIST1H4A PE=1 SV=2	1.261	Up	0.0284993	HIST1H4A	NA	17.8548	18.3429	17.1955	16.984	NA	15.9461	NA	16.324	16.73	NA	NA
Biological Process	GO:2000112	7	regulation of cellular macromolecule biosynthetic process	0.137643	P04156	Major prion protein OS=Homo sapiens OX=9606 GN=PRNP PE=1 SV=1	-1.058	Down	0.0433861	PRNP	NA	14.6863	NA	15.2218	15.0491	15.1561	16.2832	16.397	15.3858	17.1985	15.1687	NA
Biological Process	GO:2000112	7	regulation of cellular macromolecule biosynthetic process	0.137643	O00151	PDZ and LIM domain protein 1 OS=Homo sapiens OX=9606 GN=PDLIM1 PE=1 SV=4	-2.887	Down	0.00313371	PDLIM1	NA	NA	15.6127	15.929	NA	NA	18.693	NA	NA	NA	18.6231	NA
Biological Process	GO:0045892	11	negative regulation of transcription, DNA-templated	0.125529	P21333	Filamin-A OS=Homo sapiens OX=9606 GN=FLNA PE=1 SV=4	-1.908	Down	0.0072122	FLNA	14.5197	15.2972	15.6517	15.3458	14.9449	15.258	16.2607	16.1269	15.4801	18.8242	18.3412	17.4291
Biological Process	GO:0045892	11	negative regulation of transcription, DNA-templated	0.125529	P62805	Histone H4 OS=Homo sapiens OX=9606 GN=HIST1H4A PE=1 SV=2	1.261	Up	0.0284993	HIST1H4A	NA	17.8548	18.3429	17.1955	16.984	NA	15.9461	NA	16.324	16.73	NA	NA
Biological Process	GO:0009889	5	regulation of biosynthetic process	0.167822	P21333	Filamin-A OS=Homo sapiens OX=9606 GN=FLNA PE=1 SV=4	-1.908	Down	0.0072122	FLNA	14.5197	15.2972	15.6517	15.3458	14.9449	15.258	16.2607	16.1269	15.4801	18.8242	18.3412	17.4291
Biological Process	GO:0009889	5	regulation of biosynthetic process	0.167822	P06702	Protein S100-A9 OS=Homo sapiens OX=9606 GN=S100A9 PE=1 SV=1	1.768	Up	0.00304083	S100A9	19.402	18.9827	19.3961	20.9303	20.5803	20.201	18.8641	18.3806	16.6183	18.718	18.267	18.0385
Biological Process	GO:0009889	5	regulation of biosynthetic process	0.167822	P62805	Histone H4 OS=Homo sapiens OX=9606 GN=HIST1H4A PE=1 SV=2	1.261	Up	0.0284993	HIST1H4A	NA	17.8548	18.3429	17.1955	16.984	NA	15.9461	NA	16.324	16.73	NA	NA
Biological Process	GO:0009889	5	regulation of biosynthetic process	0.167822	P04156	Major prion protein OS=Homo sapiens OX=9606 GN=PRNP PE=1 SV=1	-1.058	Down	0.0433861	PRNP	NA	14.6863	NA	15.2218	15.0491	15.1561	16.2832	16.397	15.3858	17.1985	15.1687	NA
Biological Process	GO:0009889	5	regulation of biosynthetic process	0.167822	P08887	Interleukin-6 receptor subunit alpha OS=Homo sapiens OX=9606 GN=IL6R PE=1 SV=1	1.175	Up	0.0456688	IL6R	16.738	16.6315	15.4916	16.1002	NA	15.0195	NA	15.3846	14.5301	15.4044	13.9635	NA
Biological Process	GO:0009889	5	regulation of biosynthetic process	0.167822	O00151	PDZ and LIM domain protein 1 OS=Homo sapiens OX=9606 GN=PDLIM1 PE=1 SV=4	-2.887	Down	0.00313371	PDLIM1	NA	NA	15.6127	15.929	NA	NA	18.693	NA	NA	NA	18.6231	NA
Biological Process	GO:0010959	7	regulation of metal ion transport	0.112458	P21333	Filamin-A OS=Homo sapiens OX=9606 GN=FLNA PE=1 SV=4	-1.908	Down	0.0072122	FLNA	14.5197	15.2972	15.6517	15.3458	14.9449	15.258	16.2607	16.1269	15.4801	18.8242	18.3412	17.4291
Biological Process	GO:0010959	7	regulation of metal ion transport	0.112458	P04156	Major prion protein OS=Homo sapiens OX=9606 GN=PRNP PE=1 SV=1	-1.058	Down	0.0433861	PRNP	NA	14.6863	NA	15.2218	15.0491	15.1561	16.2832	16.397	15.3858	17.1985	15.1687	NA
Biological Process	GO:0038093	8	Fc receptor signaling pathway	0.0843964	P01833	Polymeric immunoglobulin receptor OS=Homo sapiens OX=9606 GN=PIGR PE=1 SV=4	-1.3	Down	0.00690198	PIGR	NA	NA	14.6664	14.9903	15.447	14.2948	16.2239	NA	NA	NA	16.2	16.0245
Biological Process	GO:0038093	8	Fc receptor signaling pathway	0.0843964	P01715	Immunoglobulin lambda variable 3-1 OS=Homo sapiens OX=9606 GN=IGLV3-1 PE=1 SV=2	1.785	Up	0.0172391	IGLV3-1	19.6554	19.9262	16.686	19.6858	17.7837	18.7343	15.8478	16.9578	18.152	16.7312	17.6561	16.4183
Biological Process	GO:0038093	8	Fc receptor signaling pathway	0.0843964	P01714	Immunoglobulin lambda variable 3-19 OS=Homo sapiens OX=9606 GN=IGLV3-19 PE=1 SV=2	1.478	Up	0.0377947	IGLV3-19	19.6002	20.3743	17.2803	18.1352	20.0653	20.4982	17.3795	17.2479	18.0198	18.1435	19.1153	17.1806
Biological Process	GO:0038093	8	Fc receptor signaling pathway	0.0843964	P60709	Actin, cytoplasmic 1 OS=Homo sapiens OX=9606 GN=ACTB PE=1 SV=1	-1.325	Down	0.014077	ACTB	17.1557	17.1221	17.0689	17.0289	17.4192	16.5232	17.0003	18.1072	17.5853	19.4377	19.7262	18.4087
Biological Process	GO:1901379	9	regulation of potassium ion transmembrane transport	0.00428055	P21333	Filamin-A OS=Homo sapiens OX=9606 GN=FLNA PE=1 SV=4	-1.908	Down	0.0072122	FLNA	14.5197	15.2972	15.6517	15.3458	14.9449	15.258	16.2607	16.1269	15.4801	18.8242	18.3412	17.4291
Biological Process	GO:1901379	9	regulation of potassium ion transmembrane transport	0.00428055	P04156	Major prion protein OS=Homo sapiens OX=9606 GN=PRNP PE=1 SV=1	-1.058	Down	0.0433861	PRNP	NA	14.6863	NA	15.2218	15.0491	15.1561	16.2832	16.397	15.3858	17.1985	15.1687	NA
Biological Process	GO:0002251	4	organ or tissue specific immune response	0.0199084	P01833	Polymeric immunoglobulin receptor OS=Homo sapiens OX=9606 GN=PIGR PE=1 SV=4	-1.3	Down	0.00690198	PIGR	NA	NA	14.6664	14.9903	15.447	14.2948	16.2239	NA	NA	NA	16.2	16.0245
Biological Process	GO:0002251	4	organ or tissue specific immune response	0.0199084	P08887	Interleukin-6 receptor subunit alpha OS=Homo sapiens OX=9606 GN=IL6R PE=1 SV=1	1.175	Up	0.0456688	IL6R	16.738	16.6315	15.4916	16.1002	NA	15.0195	NA	15.3846	14.5301	15.4044	13.9635	NA
Biological Process	GO:0030048	5	actin filament-based movement	0.0199084	P14649	Myosin light chain 6B OS=Homo sapiens OX=9606 GN=MYL6B PE=1 SV=1	-1.651	Down	0.0405392	MYL6B	14.4089	14.9938	13.2151	15.0473	14.0397	NA	14.8866	15.9628	13.9049	16.8755	16.7551	17.5675
Biological Process	GO:0030048	5	actin filament-based movement	0.0199084	P06753	Tropomyosin alpha-3 chain OS=Homo sapiens OX=9606 GN=TPM3 PE=1 SV=2	-1.433	Down	0.0241759	TPM3	19.5859	18.656	18.1571	18.2944	19.1002	18.1739	19.3304	19.8412	18.7389	21.6233	21.4899	19.5415
Biological Process	GO:0003012	4	muscle system process	0.0143461	P14649	Myosin light chain 6B OS=Homo sapiens OX=9606 GN=MYL6B PE=1 SV=1	-1.651	Down	0.0405392	MYL6B	14.4089	14.9938	13.2151	15.0473	14.0397	NA	14.8866	15.9628	13.9049	16.8755	16.7551	17.5675
Biological Process	GO:0003012	4	muscle system process	0.0143461	P06753	Tropomyosin alpha-3 chain OS=Homo sapiens OX=9606 GN=TPM3 PE=1 SV=2	-1.433	Down	0.0241759	TPM3	19.5859	18.656	18.1571	18.2944	19.1002	18.1739	19.3304	19.8412	18.7389	21.6233	21.4899	19.5415
Biological Process	GO:0003012	4	muscle system process	0.0143461	Q9Y490	Talin-1 OS=Homo sapiens OX=9606 GN=TLN1 PE=1 SV=3	-1.684	Down	0.015959	TLN1	15.254	14.5859	14.8028	15.8114	15.0859	14.6991	15.6669	16.7869	14.7901	18.2921	18.0671	16.7391
Biological Process	GO:0045216	5	cell-cell junction organization	0.224759	P33151	Cadherin-5 OS=Homo sapiens OX=9606 GN=CDH5 PE=1 SV=5	-1.023	Down	0.0246427	CDH5	16.4383	16.7332	17.6102	16.444	16.1886	17.4494	17.3364	17.8969	19.016	18.1419	17.7978	16.8137
Biological Process	GO:0045216	5	cell-cell junction organization	0.224759	Q9Y490	Talin-1 OS=Homo sapiens OX=9606 GN=TLN1 PE=1 SV=3	-1.684	Down	0.015959	TLN1	15.254	14.5859	14.8028	15.8114	15.0859	14.6991	15.6669	16.7869	14.7901	18.2921	18.0671	16.7391
Biological Process	GO:0051253	8	negative regulation of RNA metabolic process	0.13896	P21333	Filamin-A OS=Homo sapiens OX=9606 GN=FLNA PE=1 SV=4	-1.908	Down	0.0072122	FLNA	14.5197	15.2972	15.6517	15.3458	14.9449	15.258	16.2607	16.1269	15.4801	18.8242	18.3412	17.4291
Biological Process	GO:0051253	8	negative regulation of RNA metabolic process	0.13896	P62805	Histone H4 OS=Homo sapiens OX=9606 GN=HIST1H4A PE=1 SV=2	1.261	Up	0.0284993	HIST1H4A	NA	17.8548	18.3429	17.1955	16.984	NA	15.9461	NA	16.324	16.73	NA	NA
Biological Process	GO:0016337	5	single organismal cell-cell adhesion	0.020663	P21333	Filamin-A OS=Homo sapiens OX=9606 GN=FLNA PE=1 SV=4	-1.908	Down	0.0072122	FLNA	14.5197	15.2972	15.6517	15.3458	14.9449	15.258	16.2607	16.1269	15.4801	18.8242	18.3412	17.4291
Biological Process	GO:0016337	5	single organismal cell-cell adhesion	0.020663	P06702	Protein S100-A9 OS=Homo sapiens OX=9606 GN=S100A9 PE=1 SV=1	1.768	Up	0.00304083	S100A9	19.402	18.9827	19.3961	20.9303	20.5803	20.201	18.8641	18.3806	16.6183	18.718	18.267	18.0385
Biological Process	GO:0016337	5	single organismal cell-cell adhesion	0.020663	P33151	Cadherin-5 OS=Homo sapiens OX=9606 GN=CDH5 PE=1 SV=5	-1.023	Down	0.0246427	CDH5	16.4383	16.7332	17.6102	16.444	16.1886	17.4494	17.3364	17.8969	19.016	18.1419	17.7978	16.8137
Biological Process	GO:0016337	5	single organismal cell-cell adhesion	0.020663	Q9Y490	Talin-1 OS=Homo sapiens OX=9606 GN=TLN1 PE=1 SV=3	-1.684	Down	0.015959	TLN1	15.254	14.5859	14.8028	15.8114	15.0859	14.6991	15.6669	16.7869	14.7901	18.2921	18.0671	16.7391
Biological Process	GO:0016337	5	single organismal cell-cell adhesion	0.020663	P60709	Actin, cytoplasmic 1 OS=Homo sapiens OX=9606 GN=ACTB PE=1 SV=1	-1.325	Down	0.014077	ACTB	17.1557	17.1221	17.0689	17.0289	17.4192	16.5232	17.0003	18.1072	17.5853	19.4377	19.7262	18.4087
Biological Process	GO:0002768	7	immune response-regulating cell surface receptor signaling pathway	0.241694	P01833	Polymeric immunoglobulin receptor OS=Homo sapiens OX=9606 GN=PIGR PE=1 SV=4	-1.3	Down	0.00690198	PIGR	NA	NA	14.6664	14.9903	15.447	14.2948	16.2239	NA	NA	NA	16.2	16.0245
Biological Process	GO:0002768	7	immune response-regulating cell surface receptor signaling pathway	0.241694	P01715	Immunoglobulin lambda variable 3-1 OS=Homo sapiens OX=9606 GN=IGLV3-1 PE=1 SV=2	1.785	Up	0.0172391	IGLV3-1	19.6554	19.9262	16.686	19.6858	17.7837	18.7343	15.8478	16.9578	18.152	16.7312	17.6561	16.4183
Biological Process	GO:0002768	7	immune response-regulating cell surface receptor signaling pathway	0.241694	P01714	Immunoglobulin lambda variable 3-19 OS=Homo sapiens OX=9606 GN=IGLV3-19 PE=1 SV=2	1.478	Up	0.0377947	IGLV3-19	19.6002	20.3743	17.2803	18.1352	20.0653	20.4982	17.3795	17.2479	18.0198	18.1435	19.1153	17.1806
Biological Process	GO:0002768	7	immune response-regulating cell surface receptor signaling pathway	0.241694	P60709	Actin, cytoplasmic 1 OS=Homo sapiens OX=9606 GN=ACTB PE=1 SV=1	-1.325	Down	0.014077	ACTB	17.1557	17.1221	17.0689	17.0289	17.4192	16.5232	17.0003	18.1072	17.5853	19.4377	19.7262	18.4087
Biological Process	GO:0098771	7	inorganic ion homeostasis	0.23959	P06702	Protein S100-A9 OS=Homo sapiens OX=9606 GN=S100A9 PE=1 SV=1	1.768	Up	0.00304083	S100A9	19.402	18.9827	19.3961	20.9303	20.5803	20.201	18.8641	18.3806	16.6183	18.718	18.267	18.0385
Biological Process	GO:0098771	7	inorganic ion homeostasis	0.23959	P04156	Major prion protein OS=Homo sapiens OX=9606 GN=PRNP PE=1 SV=1	-1.058	Down	0.0433861	PRNP	NA	14.6863	NA	15.2218	15.0491	15.1561	16.2832	16.397	15.3858	17.1985	15.1687	NA
Biological Process	GO:0006351	10	transcription, DNA-templated	0.0647649	P21333	Filamin-A OS=Homo sapiens OX=9606 GN=FLNA PE=1 SV=4	-1.908	Down	0.0072122	FLNA	14.5197	15.2972	15.6517	15.3458	14.9449	15.258	16.2607	16.1269	15.4801	18.8242	18.3412	17.4291
Biological Process	GO:0006351	10	transcription, DNA-templated	0.0647649	P62805	Histone H4 OS=Homo sapiens OX=9606 GN=HIST1H4A PE=1 SV=2	1.261	Up	0.0284993	HIST1H4A	NA	17.8548	18.3429	17.1955	16.984	NA	15.9461	NA	16.324	16.73	NA	NA
Biological Process	GO:1902679	9	negative regulation of RNA biosynthetic process	0.13896	P21333	Filamin-A OS=Homo sapiens OX=9606 GN=FLNA PE=1 SV=4	-1.908	Down	0.0072122	FLNA	14.5197	15.2972	15.6517	15.3458	14.9449	15.258	16.2607	16.1269	15.4801	18.8242	18.3412	17.4291
Biological Process	GO:1902679	9	negative regulation of RNA biosynthetic process	0.13896	P62805	Histone H4 OS=Homo sapiens OX=9606 GN=HIST1H4A PE=1 SV=2	1.261	Up	0.0284993	HIST1H4A	NA	17.8548	18.3429	17.1955	16.984	NA	15.9461	NA	16.324	16.73	NA	NA
Biological Process	GO:1903829	7	positive regulation of cellular protein localization	0.195419	P21333	Filamin-A OS=Homo sapiens OX=9606 GN=FLNA PE=1 SV=4	-1.908	Down	0.0072122	FLNA	14.5197	15.2972	15.6517	15.3458	14.9449	15.258	16.2607	16.1269	15.4801	18.8242	18.3412	17.4291
Biological Process	GO:1903829	7	positive regulation of cellular protein localization	0.195419	P04156	Major prion protein OS=Homo sapiens OX=9606 GN=PRNP PE=1 SV=1	-1.058	Down	0.0433861	PRNP	NA	14.6863	NA	15.2218	15.0491	15.1561	16.2832	16.397	15.3858	17.1985	15.1687	NA
Biological Process	GO:0045862	9	positive regulation of proteolysis	0.299345	P06702	Protein S100-A9 OS=Homo sapiens OX=9606 GN=S100A9 PE=1 SV=1	1.768	Up	0.00304083	S100A9	19.402	18.9827	19.3961	20.9303	20.5803	20.201	18.8641	18.3806	16.6183	18.718	18.267	18.0385
Biological Process	GO:0045862	9	positive regulation of proteolysis	0.299345	Q9UKZ9	Procollagen C-endopeptidase enhancer 2 OS=Homo sapiens OX=9606 GN=PCOLCE2 PE=1 SV=1	-2.45	Down	0.0432998	PCOLCE2	NA	NA	17.7227	18.5987	NA	NA	NA	NA	NA	20.9038	NA	20.3174
Biological Process	GO:0055080	7	cation homeostasis	0.23959	P06702	Protein S100-A9 OS=Homo sapiens OX=9606 GN=S100A9 PE=1 SV=1	1.768	Up	0.00304083	S100A9	19.402	18.9827	19.3961	20.9303	20.5803	20.201	18.8641	18.3806	16.6183	18.718	18.267	18.0385
Biological Process	GO:0055080	7	cation homeostasis	0.23959	P04156	Major prion protein OS=Homo sapiens OX=9606 GN=PRNP PE=1 SV=1	-1.058	Down	0.0433861	PRNP	NA	14.6863	NA	15.2218	15.0491	15.1561	16.2832	16.397	15.3858	17.1985	15.1687	NA
Biological Process	GO:0051235	4	maintenance of location	0.0247974	P21333	Filamin-A OS=Homo sapiens OX=9606 GN=FLNA PE=1 SV=4	-1.908	Down	0.0072122	FLNA	14.5197	15.2972	15.6517	15.3458	14.9449	15.258	16.2607	16.1269	15.4801	18.8242	18.3412	17.4291
Biological Process	GO:0051235	4	maintenance of location	0.0247974	P06702	Protein S100-A9 OS=Homo sapiens OX=9606 GN=S100A9 PE=1 SV=1	1.768	Up	0.00304083	S100A9	19.402	18.9827	19.3961	20.9303	20.5803	20.201	18.8641	18.3806	16.6183	18.718	18.267	18.0385
Biological Process	GO:0051235	4	maintenance of location	0.0247974	Q9Y490	Talin-1 OS=Homo sapiens OX=9606 GN=TLN1 PE=1 SV=3	-1.684	Down	0.015959	TLN1	15.254	14.5859	14.8028	15.8114	15.0859	14.6991	15.6669	16.7869	14.7901	18.2921	18.0671	16.7391
Biological Process	GO:0010629	7	negative regulation of gene expression	0.373324	P21333	Filamin-A OS=Homo sapiens OX=9606 GN=FLNA PE=1 SV=4	-1.908	Down	0.0072122	FLNA	14.5197	15.2972	15.6517	15.3458	14.9449	15.258	16.2607	16.1269	15.4801	18.8242	18.3412	17.4291
Biological Process	GO:0010629	7	negative regulation of gene expression	0.373324	P62805	Histone H4 OS=Homo sapiens OX=9606 GN=HIST1H4A PE=1 SV=2	1.261	Up	0.0284993	HIST1H4A	NA	17.8548	18.3429	17.1955	16.984	NA	15.9461	NA	16.324	16.73	NA	NA
Biological Process	GO:0044271	5	cellular nitrogen compound biosynthetic process	0.373324	P21333	Filamin-A OS=Homo sapiens OX=9606 GN=FLNA PE=1 SV=4	-1.908	Down	0.0072122	FLNA	14.5197	15.2972	15.6517	15.3458	14.9449	15.258	16.2607	16.1269	15.4801	18.8242	18.3412	17.4291
Biological Process	GO:0044271	5	cellular nitrogen compound biosynthetic process	0.373324	P62805	Histone H4 OS=Homo sapiens OX=9606 GN=HIST1H4A PE=1 SV=2	1.261	Up	0.0284993	HIST1H4A	NA	17.8548	18.3429	17.1955	16.984	NA	15.9461	NA	16.324	16.73	NA	NA
Biological Process	GO:0034765	7	regulation of ion transmembrane transport	0.152706	P21333	Filamin-A OS=Homo sapiens OX=9606 GN=FLNA PE=1 SV=4	-1.908	Down	0.0072122	FLNA	14.5197	15.2972	15.6517	15.3458	14.9449	15.258	16.2607	16.1269	15.4801	18.8242	18.3412	17.4291
Biological Process	GO:0034765	7	regulation of ion transmembrane transport	0.152706	P04156	Major prion protein OS=Homo sapiens OX=9606 GN=PRNP PE=1 SV=1	-1.058	Down	0.0433861	PRNP	NA	14.6863	NA	15.2218	15.0491	15.1561	16.2832	16.397	15.3858	17.1985	15.1687	NA
Biological Process	GO:0031327	7	negative regulation of cellular biosynthetic process	0.269432	P21333	Filamin-A OS=Homo sapiens OX=9606 GN=FLNA PE=1 SV=4	-1.908	Down	0.0072122	FLNA	14.5197	15.2972	15.6517	15.3458	14.9449	15.258	16.2607	16.1269	15.4801	18.8242	18.3412	17.4291
Biological Process	GO:0031327	7	negative regulation of cellular biosynthetic process	0.269432	P62805	Histone H4 OS=Homo sapiens OX=9606 GN=HIST1H4A PE=1 SV=2	1.261	Up	0.0284993	HIST1H4A	NA	17.8548	18.3429	17.1955	16.984	NA	15.9461	NA	16.324	16.73	NA	NA
Biological Process	GO:0022402	5	cell cycle process	0.224759	P21333	Filamin-A OS=Homo sapiens OX=9606 GN=FLNA PE=1 SV=4	-1.908	Down	0.0072122	FLNA	14.5197	15.2972	15.6517	15.3458	14.9449	15.258	16.2607	16.1269	15.4801	18.8242	18.3412	17.4291
Biological Process	GO:0022402	5	cell cycle process	0.224759	P04156	Major prion protein OS=Homo sapiens OX=9606 GN=PRNP PE=1 SV=1	-1.058	Down	0.0433861	PRNP	NA	14.6863	NA	15.2218	15.0491	15.1561	16.2832	16.397	15.3858	17.1985	15.1687	NA
Biological Process	GO:0097659	9	nucleic acid-templated transcription	0.0647649	P21333	Filamin-A OS=Homo sapiens OX=9606 GN=FLNA PE=1 SV=4	-1.908	Down	0.0072122	FLNA	14.5197	15.2972	15.6517	15.3458	14.9449	15.258	16.2607	16.1269	15.4801	18.8242	18.3412	17.4291
Biological Process	GO:0097659	9	nucleic acid-templated transcription	0.0647649	P62805	Histone H4 OS=Homo sapiens OX=9606 GN=HIST1H4A PE=1 SV=2	1.261	Up	0.0284993	HIST1H4A	NA	17.8548	18.3429	17.1955	16.984	NA	15.9461	NA	16.324	16.73	NA	NA
Biological Process	GO:1903533	9	regulation of protein targeting	0.0997933	P21333	Filamin-A OS=Homo sapiens OX=9606 GN=FLNA PE=1 SV=4	-1.908	Down	0.0072122	FLNA	14.5197	15.2972	15.6517	15.3458	14.9449	15.258	16.2607	16.1269	15.4801	18.8242	18.3412	17.4291
Biological Process	GO:1903533	9	regulation of protein targeting	0.0997933	P04156	Major prion protein OS=Homo sapiens OX=9606 GN=PRNP PE=1 SV=1	-1.058	Down	0.0433861	PRNP	NA	14.6863	NA	15.2218	15.0491	15.1561	16.2832	16.397	15.3858	17.1985	15.1687	NA
Biological Process	GO:0010558	7	negative regulation of macromolecule biosynthetic process	0.0682409	P21333	Filamin-A OS=Homo sapiens OX=9606 GN=FLNA PE=1 SV=4	-1.908	Down	0.0072122	FLNA	14.5197	15.2972	15.6517	15.3458	14.9449	15.258	16.2607	16.1269	15.4801	18.8242	18.3412	17.4291
Biological Process	GO:0010558	7	negative regulation of macromolecule biosynthetic process	0.0682409	P62805	Histone H4 OS=Homo sapiens OX=9606 GN=HIST1H4A PE=1 SV=2	1.261	Up	0.0284993	HIST1H4A	NA	17.8548	18.3429	17.1955	16.984	NA	15.9461	NA	16.324	16.73	NA	NA
Biological Process	GO:0010558	7	negative regulation of macromolecule biosynthetic process	0.0682409	P08887	Interleukin-6 receptor subunit alpha OS=Homo sapiens OX=9606 GN=IL6R PE=1 SV=1	1.175	Up	0.0456688	IL6R	16.738	16.6315	15.4916	16.1002	NA	15.0195	NA	15.3846	14.5301	15.4044	13.9635	NA
Biological Process	GO:0018130	5	heterocycle biosynthetic process	0.0616158	P21333	Filamin-A OS=Homo sapiens OX=9606 GN=FLNA PE=1 SV=4	-1.908	Down	0.0072122	FLNA	14.5197	15.2972	15.6517	15.3458	14.9449	15.258	16.2607	16.1269	15.4801	18.8242	18.3412	17.4291
Biological Process	GO:0018130	5	heterocycle biosynthetic process	0.0616158	P62805	Histone H4 OS=Homo sapiens OX=9606 GN=HIST1H4A PE=1 SV=2	1.261	Up	0.0284993	HIST1H4A	NA	17.8548	18.3429	17.1955	16.984	NA	15.9461	NA	16.324	16.73	NA	NA
Biological Process	GO:0018130	5	heterocycle biosynthetic process	0.0616158	P55058	Phospholipid transfer protein OS=Homo sapiens OX=9606 GN=PLTP PE=1 SV=1	1.407	Up	0.0389844	PLTP	NA	15.2005	14.7467	13.9026	14.2553	16.0108	12.3286	13.3016	NA	13.7414	NA	14.2917
Biological Process	GO:0032507	6	maintenance of protein location in cell	0.02721	P21333	Filamin-A OS=Homo sapiens OX=9606 GN=FLNA PE=1 SV=4	-1.908	Down	0.0072122	FLNA	14.5197	15.2972	15.6517	15.3458	14.9449	15.258	16.2607	16.1269	15.4801	18.8242	18.3412	17.4291
Biological Process	GO:0032507	6	maintenance of protein location in cell	0.02721	Q9Y490	Talin-1 OS=Homo sapiens OX=9606 GN=TLN1 PE=1 SV=3	-1.684	Down	0.015959	TLN1	15.254	14.5859	14.8028	15.8114	15.0859	14.6991	15.6669	16.7869	14.7901	18.2921	18.0671	16.7391
Biological Process	GO:0043269	6	regulation of ion transport	0.25449	P21333	Filamin-A OS=Homo sapiens OX=9606 GN=FLNA PE=1 SV=4	-1.908	Down	0.0072122	FLNA	14.5197	15.2972	15.6517	15.3458	14.9449	15.258	16.2607	16.1269	15.4801	18.8242	18.3412	17.4291
Biological Process	GO:0043269	6	regulation of ion transport	0.25449	P04156	Major prion protein OS=Homo sapiens OX=9606 GN=PRNP PE=1 SV=1	-1.058	Down	0.0433861	PRNP	NA	14.6863	NA	15.2218	15.0491	15.1561	16.2832	16.397	15.3858	17.1985	15.1687	NA
Biological Process	GO:0007169	8	transmembrane receptor protein tyrosine kinase signaling pathway	0.314271	P01833	Polymeric immunoglobulin receptor OS=Homo sapiens OX=9606 GN=PIGR PE=1 SV=4	-1.3	Down	0.00690198	PIGR	NA	NA	14.6664	14.9903	15.447	14.2948	16.2239	NA	NA	NA	16.2	16.0245
Biological Process	GO:0007169	8	transmembrane receptor protein tyrosine kinase signaling pathway	0.314271	P60709	Actin, cytoplasmic 1 OS=Homo sapiens OX=9606 GN=ACTB PE=1 SV=1	-1.325	Down	0.014077	ACTB	17.1557	17.1221	17.0689	17.0289	17.4192	16.5232	17.0003	18.1072	17.5853	19.4377	19.7262	18.4087
Biological Process	GO:0046916	10	cellular transition metal ion homeostasis	0.0444634	P06702	Protein S100-A9 OS=Homo sapiens OX=9606 GN=S100A9 PE=1 SV=1	1.768	Up	0.00304083	S100A9	19.402	18.9827	19.3961	20.9303	20.5803	20.201	18.8641	18.3806	16.6183	18.718	18.267	18.0385
Biological Process	GO:0046916	10	cellular transition metal ion homeostasis	0.0444634	P04156	Major prion protein OS=Homo sapiens OX=9606 GN=PRNP PE=1 SV=1	-1.058	Down	0.0433861	PRNP	NA	14.6863	NA	15.2218	15.0491	15.1561	16.2832	16.397	15.3858	17.1985	15.1687	NA
Biological Process	GO:0034762	6	regulation of transmembrane transport	0.152706	P21333	Filamin-A OS=Homo sapiens OX=9606 GN=FLNA PE=1 SV=4	-1.908	Down	0.0072122	FLNA	14.5197	15.2972	15.6517	15.3458	14.9449	15.258	16.2607	16.1269	15.4801	18.8242	18.3412	17.4291
Biological Process	GO:0034762	6	regulation of transmembrane transport	0.152706	P04156	Major prion protein OS=Homo sapiens OX=9606 GN=PRNP PE=1 SV=1	-1.058	Down	0.0433861	PRNP	NA	14.6863	NA	15.2218	15.0491	15.1561	16.2832	16.397	15.3858	17.1985	15.1687	NA
Biological Process	GO:1903506	9	regulation of nucleic acid-templated transcription	0.0657315	P21333	Filamin-A OS=Homo sapiens OX=9606 GN=FLNA PE=1 SV=4	-1.908	Down	0.0072122	FLNA	14.5197	15.2972	15.6517	15.3458	14.9449	15.258	16.2607	16.1269	15.4801	18.8242	18.3412	17.4291
Biological Process	GO:1903506	9	regulation of nucleic acid-templated transcription	0.0657315	P06702	Protein S100-A9 OS=Homo sapiens OX=9606 GN=S100A9 PE=1 SV=1	1.768	Up	0.00304083	S100A9	19.402	18.9827	19.3961	20.9303	20.5803	20.201	18.8641	18.3806	16.6183	18.718	18.267	18.0385
Biological Process	GO:1903506	9	regulation of nucleic acid-templated transcription	0.0657315	P62805	Histone H4 OS=Homo sapiens OX=9606 GN=HIST1H4A PE=1 SV=2	1.261	Up	0.0284993	HIST1H4A	NA	17.8548	18.3429	17.1955	16.984	NA	15.9461	NA	16.324	16.73	NA	NA
Biological Process	GO:1903506	9	regulation of nucleic acid-templated transcription	0.0657315	P04156	Major prion protein OS=Homo sapiens OX=9606 GN=PRNP PE=1 SV=1	-1.058	Down	0.0433861	PRNP	NA	14.6863	NA	15.2218	15.0491	15.1561	16.2832	16.397	15.3858	17.1985	15.1687	NA
Biological Process	GO:1903506	9	regulation of nucleic acid-templated transcription	0.0657315	O00151	PDZ and LIM domain protein 1 OS=Homo sapiens OX=9606 GN=PDLIM1 PE=1 SV=4	-2.887	Down	0.00313371	PDLIM1	NA	NA	15.6127	15.929	NA	NA	18.693	NA	NA	NA	18.6231	NA
Biological Process	GO:0050900	7	leukocyte migration	0.259629	P01715	Immunoglobulin lambda variable 3-1 OS=Homo sapiens OX=9606 GN=IGLV3-1 PE=1 SV=2	1.785	Up	0.0172391	IGLV3-1	19.6554	19.9262	16.686	19.6858	17.7837	18.7343	15.8478	16.9578	18.152	16.7312	17.6561	16.4183
Biological Process	GO:0050900	7	leukocyte migration	0.259629	P06702	Protein S100-A9 OS=Homo sapiens OX=9606 GN=S100A9 PE=1 SV=1	1.768	Up	0.00304083	S100A9	19.402	18.9827	19.3961	20.9303	20.5803	20.201	18.8641	18.3806	16.6183	18.718	18.267	18.0385
Biological Process	GO:0050900	7	leukocyte migration	0.259629	P01714	Immunoglobulin lambda variable 3-19 OS=Homo sapiens OX=9606 GN=IGLV3-19 PE=1 SV=2	1.478	Up	0.0377947	IGLV3-19	19.6002	20.3743	17.2803	18.1352	20.0653	20.4982	17.3795	17.2479	18.0198	18.1435	19.1153	17.1806
Biological Process	GO:0050900	7	leukocyte migration	0.259629	P08887	Interleukin-6 receptor subunit alpha OS=Homo sapiens OX=9606 GN=IL6R PE=1 SV=1	1.175	Up	0.0456688	IL6R	16.738	16.6315	15.4916	16.1002	NA	15.0195	NA	15.3846	14.5301	15.4044	13.9635	NA
Biological Process	GO:0051090	11	regulation of sequence-specific DNA binding transcription factor activity	0.0384717	P21333	Filamin-A OS=Homo sapiens OX=9606 GN=FLNA PE=1 SV=4	-1.908	Down	0.0072122	FLNA	14.5197	15.2972	15.6517	15.3458	14.9449	15.258	16.2607	16.1269	15.4801	18.8242	18.3412	17.4291
Biological Process	GO:0051090	11	regulation of sequence-specific DNA binding transcription factor activity	0.0384717	P06702	Protein S100-A9 OS=Homo sapiens OX=9606 GN=S100A9 PE=1 SV=1	1.768	Up	0.00304083	S100A9	19.402	18.9827	19.3961	20.9303	20.5803	20.201	18.8641	18.3806	16.6183	18.718	18.267	18.0385
Biological Process	GO:0051090	11	regulation of sequence-specific DNA binding transcription factor activity	0.0384717	P04156	Major prion protein OS=Homo sapiens OX=9606 GN=PRNP PE=1 SV=1	-1.058	Down	0.0433861	PRNP	NA	14.6863	NA	15.2218	15.0491	15.1561	16.2832	16.397	15.3858	17.1985	15.1687	NA
Biological Process	GO:0010952	10	positive regulation of peptidase activity	0.0647649	P06702	Protein S100-A9 OS=Homo sapiens OX=9606 GN=S100A9 PE=1 SV=1	1.768	Up	0.00304083	S100A9	19.402	18.9827	19.3961	20.9303	20.5803	20.201	18.8641	18.3806	16.6183	18.718	18.267	18.0385
Biological Process	GO:0010952	10	positive regulation of peptidase activity	0.0647649	Q9UKZ9	Procollagen C-endopeptidase enhancer 2 OS=Homo sapiens OX=9606 GN=PCOLCE2 PE=1 SV=1	-2.45	Down	0.0432998	PCOLCE2	NA	NA	17.7227	18.5987	NA	NA	NA	NA	NA	20.9038	NA	20.3174
Biological Process	GO:0055076	9	transition metal ion homeostasis	0.0647649	P06702	Protein S100-A9 OS=Homo sapiens OX=9606 GN=S100A9 PE=1 SV=1	1.768	Up	0.00304083	S100A9	19.402	18.9827	19.3961	20.9303	20.5803	20.201	18.8641	18.3806	16.6183	18.718	18.267	18.0385
Biological Process	GO:0055076	9	transition metal ion homeostasis	0.0647649	P04156	Major prion protein OS=Homo sapiens OX=9606 GN=PRNP PE=1 SV=1	-1.058	Down	0.0433861	PRNP	NA	14.6863	NA	15.2218	15.0491	15.1561	16.2832	16.397	15.3858	17.1985	15.1687	NA
Biological Process	GO:0060249	5	anatomical structure homeostasis	0.00962072	P01833	Polymeric immunoglobulin receptor OS=Homo sapiens OX=9606 GN=PIGR PE=1 SV=4	-1.3	Down	0.00690198	PIGR	NA	NA	14.6664	14.9903	15.447	14.2948	16.2239	NA	NA	NA	16.2	16.0245
Biological Process	GO:0060249	5	anatomical structure homeostasis	0.00962072	P0CG38	POTE ankyrin domain family member I OS=Homo sapiens OX=9606 GN=POTEI PE=3 SV=1	-1.412	Down	0.0253416	POTEI	NA	18.026	17.2988	16.5756	18.2508	17.686	17.7044	19.8332	17.8049	19.2382	19.207	20.0866
Biological Process	GO:0060249	5	anatomical structure homeostasis	0.00962072	P62805	Histone H4 OS=Homo sapiens OX=9606 GN=HIST1H4A PE=1 SV=2	1.261	Up	0.0284993	HIST1H4A	NA	17.8548	18.3429	17.1955	16.984	NA	15.9461	NA	16.324	16.73	NA	NA
Biological Process	GO:0060249	5	anatomical structure homeostasis	0.00962072	P60709	Actin, cytoplasmic 1 OS=Homo sapiens OX=9606 GN=ACTB PE=1 SV=1	-1.325	Down	0.014077	ACTB	17.1557	17.1221	17.0689	17.0289	17.4192	16.5232	17.0003	18.1072	17.5853	19.4377	19.7262	18.4087
Biological Process	GO:0051171	5	regulation of nitrogen compound metabolic process	0.219793	P21333	Filamin-A OS=Homo sapiens OX=9606 GN=FLNA PE=1 SV=4	-1.908	Down	0.0072122	FLNA	14.5197	15.2972	15.6517	15.3458	14.9449	15.258	16.2607	16.1269	15.4801	18.8242	18.3412	17.4291
Biological Process	GO:0051171	5	regulation of nitrogen compound metabolic process	0.219793	P06702	Protein S100-A9 OS=Homo sapiens OX=9606 GN=S100A9 PE=1 SV=1	1.768	Up	0.00304083	S100A9	19.402	18.9827	19.3961	20.9303	20.5803	20.201	18.8641	18.3806	16.6183	18.718	18.267	18.0385
Biological Process	GO:0051171	5	regulation of nitrogen compound metabolic process	0.219793	P62805	Histone H4 OS=Homo sapiens OX=9606 GN=HIST1H4A PE=1 SV=2	1.261	Up	0.0284993	HIST1H4A	NA	17.8548	18.3429	17.1955	16.984	NA	15.9461	NA	16.324	16.73	NA	NA
Biological Process	GO:0051171	5	regulation of nitrogen compound metabolic process	0.219793	P04156	Major prion protein OS=Homo sapiens OX=9606 GN=PRNP PE=1 SV=1	-1.058	Down	0.0433861	PRNP	NA	14.6863	NA	15.2218	15.0491	15.1561	16.2832	16.397	15.3858	17.1985	15.1687	NA
Biological Process	GO:0051171	5	regulation of nitrogen compound metabolic process	0.219793	O00151	PDZ and LIM domain protein 1 OS=Homo sapiens OX=9606 GN=PDLIM1 PE=1 SV=4	-2.887	Down	0.00313371	PDLIM1	NA	NA	15.6127	15.929	NA	NA	18.693	NA	NA	NA	18.6231	NA
Biological Process	GO:0034654	6	nucleobase-containing compound biosynthetic process	0.210025	P21333	Filamin-A OS=Homo sapiens OX=9606 GN=FLNA PE=1 SV=4	-1.908	Down	0.0072122	FLNA	14.5197	15.2972	15.6517	15.3458	14.9449	15.258	16.2607	16.1269	15.4801	18.8242	18.3412	17.4291
Biological Process	GO:0034654	6	nucleobase-containing compound biosynthetic process	0.210025	P62805	Histone H4 OS=Homo sapiens OX=9606 GN=HIST1H4A PE=1 SV=2	1.261	Up	0.0284993	HIST1H4A	NA	17.8548	18.3429	17.1955	16.984	NA	15.9461	NA	16.324	16.73	NA	NA
Biological Process	GO:1904951	7	positive regulation of establishment of protein localization	0.373324	P21333	Filamin-A OS=Homo sapiens OX=9606 GN=FLNA PE=1 SV=4	-1.908	Down	0.0072122	FLNA	14.5197	15.2972	15.6517	15.3458	14.9449	15.258	16.2607	16.1269	15.4801	18.8242	18.3412	17.4291
Biological Process	GO:1904951	7	positive regulation of establishment of protein localization	0.373324	P04156	Major prion protein OS=Homo sapiens OX=9606 GN=PRNP PE=1 SV=1	-1.058	Down	0.0433861	PRNP	NA	14.6863	NA	15.2218	15.0491	15.1561	16.2832	16.397	15.3858	17.1985	15.1687	NA
Biological Process	GO:0006873	7	cellular ion homeostasis	0.195419	P06702	Protein S100-A9 OS=Homo sapiens OX=9606 GN=S100A9 PE=1 SV=1	1.768	Up	0.00304083	S100A9	19.402	18.9827	19.3961	20.9303	20.5803	20.201	18.8641	18.3806	16.6183	18.718	18.267	18.0385
Biological Process	GO:0006873	7	cellular ion homeostasis	0.195419	P04156	Major prion protein OS=Homo sapiens OX=9606 GN=PRNP PE=1 SV=1	-1.058	Down	0.0433861	PRNP	NA	14.6863	NA	15.2218	15.0491	15.1561	16.2832	16.397	15.3858	17.1985	15.1687	NA
Biological Process	GO:0006928	4	movement of cell or subcellular component	0.0238312	P21333	Filamin-A OS=Homo sapiens OX=9606 GN=FLNA PE=1 SV=4	-1.908	Down	0.0072122	FLNA	14.5197	15.2972	15.6517	15.3458	14.9449	15.258	16.2607	16.1269	15.4801	18.8242	18.3412	17.4291
Biological Process	GO:0006928	4	movement of cell or subcellular component	0.0238312	P14649	Myosin light chain 6B OS=Homo sapiens OX=9606 GN=MYL6B PE=1 SV=1	-1.651	Down	0.0405392	MYL6B	14.4089	14.9938	13.2151	15.0473	14.0397	NA	14.8866	15.9628	13.9049	16.8755	16.7551	17.5675
Biological Process	GO:0006928	4	movement of cell or subcellular component	0.0238312	P01715	Immunoglobulin lambda variable 3-1 OS=Homo sapiens OX=9606 GN=IGLV3-1 PE=1 SV=2	1.785	Up	0.0172391	IGLV3-1	19.6554	19.9262	16.686	19.6858	17.7837	18.7343	15.8478	16.9578	18.152	16.7312	17.6561	16.4183
Biological Process	GO:0006928	4	movement of cell or subcellular component	0.0238312	P06702	Protein S100-A9 OS=Homo sapiens OX=9606 GN=S100A9 PE=1 SV=1	1.768	Up	0.00304083	S100A9	19.402	18.9827	19.3961	20.9303	20.5803	20.201	18.8641	18.3806	16.6183	18.718	18.267	18.0385
Biological Process	GO:0006928	4	movement of cell or subcellular component	0.0238312	P06753	Tropomyosin alpha-3 chain OS=Homo sapiens OX=9606 GN=TPM3 PE=1 SV=2	-1.433	Down	0.0241759	TPM3	19.5859	18.656	18.1571	18.2944	19.1002	18.1739	19.3304	19.8412	18.7389	21.6233	21.4899	19.5415
Biological Process	GO:0006928	4	movement of cell or subcellular component	0.0238312	P60709	Actin, cytoplasmic 1 OS=Homo sapiens OX=9606 GN=ACTB PE=1 SV=1	-1.325	Down	0.014077	ACTB	17.1557	17.1221	17.0689	17.0289	17.4192	16.5232	17.0003	18.1072	17.5853	19.4377	19.7262	18.4087
Biological Process	GO:0006928	4	movement of cell or subcellular component	0.0238312	P01714	Immunoglobulin lambda variable 3-19 OS=Homo sapiens OX=9606 GN=IGLV3-19 PE=1 SV=2	1.478	Up	0.0377947	IGLV3-19	19.6002	20.3743	17.2803	18.1352	20.0653	20.4982	17.3795	17.2479	18.0198	18.1435	19.1153	17.1806
Biological Process	GO:0006928	4	movement of cell or subcellular component	0.0238312	Q9Y490	Talin-1 OS=Homo sapiens OX=9606 GN=TLN1 PE=1 SV=3	-1.684	Down	0.015959	TLN1	15.254	14.5859	14.8028	15.8114	15.0859	14.6991	15.6669	16.7869	14.7901	18.2921	18.0671	16.7391
Biological Process	GO:0006928	4	movement of cell or subcellular component	0.0238312	P55058	Phospholipid transfer protein OS=Homo sapiens OX=9606 GN=PLTP PE=1 SV=1	1.407	Up	0.0389844	PLTP	NA	15.2005	14.7467	13.9026	14.2553	16.0108	12.3286	13.3016	NA	13.7414	NA	14.2917
Biological Process	GO:0006928	4	movement of cell or subcellular component	0.0238312	P08887	Interleukin-6 receptor subunit alpha OS=Homo sapiens OX=9606 GN=IL6R PE=1 SV=1	1.175	Up	0.0456688	IL6R	16.738	16.6315	15.4916	16.1002	NA	15.0195	NA	15.3846	14.5301	15.4044	13.9635	NA
Biological Process	GO:0070252	6	actin-mediated cell contraction	0.0135958	P14649	Myosin light chain 6B OS=Homo sapiens OX=9606 GN=MYL6B PE=1 SV=1	-1.651	Down	0.0405392	MYL6B	14.4089	14.9938	13.2151	15.0473	14.0397	NA	14.8866	15.9628	13.9049	16.8755	16.7551	17.5675
Biological Process	GO:0070252	6	actin-mediated cell contraction	0.0135958	P06753	Tropomyosin alpha-3 chain OS=Homo sapiens OX=9606 GN=TPM3 PE=1 SV=2	-1.433	Down	0.0241759	TPM3	19.5859	18.656	18.1571	18.2944	19.1002	18.1739	19.3304	19.8412	18.7389	21.6233	21.4899	19.5415
Biological Process	GO:1902533	8	positive regulation of intracellular signal transduction	0.297427	P21333	Filamin-A OS=Homo sapiens OX=9606 GN=FLNA PE=1 SV=4	-1.908	Down	0.0072122	FLNA	14.5197	15.2972	15.6517	15.3458	14.9449	15.258	16.2607	16.1269	15.4801	18.8242	18.3412	17.4291
Biological Process	GO:1902533	8	positive regulation of intracellular signal transduction	0.297427	P06702	Protein S100-A9 OS=Homo sapiens OX=9606 GN=S100A9 PE=1 SV=1	1.768	Up	0.00304083	S100A9	19.402	18.9827	19.3961	20.9303	20.5803	20.201	18.8641	18.3806	16.6183	18.718	18.267	18.0385
Biological Process	GO:1902533	8	positive regulation of intracellular signal transduction	0.297427	P08887	Interleukin-6 receptor subunit alpha OS=Homo sapiens OX=9606 GN=IL6R PE=1 SV=1	1.175	Up	0.0456688	IL6R	16.738	16.6315	15.4916	16.1002	NA	15.0195	NA	15.3846	14.5301	15.4044	13.9635	NA
Biological Process	GO:0043266	8	regulation of potassium ion transport	0.00428055	P21333	Filamin-A OS=Homo sapiens OX=9606 GN=FLNA PE=1 SV=4	-1.908	Down	0.0072122	FLNA	14.5197	15.2972	15.6517	15.3458	14.9449	15.258	16.2607	16.1269	15.4801	18.8242	18.3412	17.4291
Biological Process	GO:0043266	8	regulation of potassium ion transport	0.00428055	P04156	Major prion protein OS=Homo sapiens OX=9606 GN=PRNP PE=1 SV=1	-1.058	Down	0.0433861	PRNP	NA	14.6863	NA	15.2218	15.0491	15.1561	16.2832	16.397	15.3858	17.1985	15.1687	NA
Biological Process	GO:0022607	4	cellular component assembly	0.179977	P21333	Filamin-A OS=Homo sapiens OX=9606 GN=FLNA PE=1 SV=4	-1.908	Down	0.0072122	FLNA	14.5197	15.2972	15.6517	15.3458	14.9449	15.258	16.2607	16.1269	15.4801	18.8242	18.3412	17.4291
Biological Process	GO:0022607	4	cellular component assembly	0.179977	P33151	Cadherin-5 OS=Homo sapiens OX=9606 GN=CDH5 PE=1 SV=5	-1.023	Down	0.0246427	CDH5	16.4383	16.7332	17.6102	16.444	16.1886	17.4494	17.3364	17.8969	19.016	18.1419	17.7978	16.8137
Biological Process	GO:0022607	4	cellular component assembly	0.179977	P62805	Histone H4 OS=Homo sapiens OX=9606 GN=HIST1H4A PE=1 SV=2	1.261	Up	0.0284993	HIST1H4A	NA	17.8548	18.3429	17.1955	16.984	NA	15.9461	NA	16.324	16.73	NA	NA
Biological Process	GO:0022607	4	cellular component assembly	0.179977	P04156	Major prion protein OS=Homo sapiens OX=9606 GN=PRNP PE=1 SV=1	-1.058	Down	0.0433861	PRNP	NA	14.6863	NA	15.2218	15.0491	15.1561	16.2832	16.397	15.3858	17.1985	15.1687	NA
Biological Process	GO:0022607	4	cellular component assembly	0.179977	Q9Y490	Talin-1 OS=Homo sapiens OX=9606 GN=TLN1 PE=1 SV=3	-1.684	Down	0.015959	TLN1	15.254	14.5859	14.8028	15.8114	15.0859	14.6991	15.6669	16.7869	14.7901	18.2921	18.0671	16.7391
Biological Process	GO:0022607	4	cellular component assembly	0.179977	P60709	Actin, cytoplasmic 1 OS=Homo sapiens OX=9606 GN=ACTB PE=1 SV=1	-1.325	Down	0.014077	ACTB	17.1557	17.1221	17.0689	17.0289	17.4192	16.5232	17.0003	18.1072	17.5853	19.4377	19.7262	18.4087
Biological Process	GO:0097529	8	myeloid leukocyte migration	0.0758914	P06702	Protein S100-A9 OS=Homo sapiens OX=9606 GN=S100A9 PE=1 SV=1	1.768	Up	0.00304083	S100A9	19.402	18.9827	19.3961	20.9303	20.5803	20.201	18.8641	18.3806	16.6183	18.718	18.267	18.0385
Biological Process	GO:0097529	8	myeloid leukocyte migration	0.0758914	P08887	Interleukin-6 receptor subunit alpha OS=Homo sapiens OX=9606 GN=IL6R PE=1 SV=1	1.175	Up	0.0456688	IL6R	16.738	16.6315	15.4916	16.1002	NA	15.0195	NA	15.3846	14.5301	15.4044	13.9635	NA
Biological Process	GO:0006979	4	response to oxidative stress	0.358693	P04156	Major prion protein OS=Homo sapiens OX=9606 GN=PRNP PE=1 SV=1	-1.058	Down	0.0433861	PRNP	NA	14.6863	NA	15.2218	15.0491	15.1561	16.2832	16.397	15.3858	17.1985	15.1687	NA
Biological Process	GO:0006979	4	response to oxidative stress	0.358693	O00151	PDZ and LIM domain protein 1 OS=Homo sapiens OX=9606 GN=PDLIM1 PE=1 SV=4	-2.887	Down	0.00313371	PDLIM1	NA	NA	15.6127	15.929	NA	NA	18.693	NA	NA	NA	18.6231	NA
Biological Process	GO:1903507	10	negative regulation of nucleic acid-templated transcription	0.125529	P21333	Filamin-A OS=Homo sapiens OX=9606 GN=FLNA PE=1 SV=4	-1.908	Down	0.0072122	FLNA	14.5197	15.2972	15.6517	15.3458	14.9449	15.258	16.2607	16.1269	15.4801	18.8242	18.3412	17.4291
Biological Process	GO:1903507	10	negative regulation of nucleic acid-templated transcription	0.125529	P62805	Histone H4 OS=Homo sapiens OX=9606 GN=HIST1H4A PE=1 SV=2	1.261	Up	0.0284993	HIST1H4A	NA	17.8548	18.3429	17.1955	16.984	NA	15.9461	NA	16.324	16.73	NA	NA
Biological Process	GO:0010468	6	regulation of gene expression	0.141865	P21333	Filamin-A OS=Homo sapiens OX=9606 GN=FLNA PE=1 SV=4	-1.908	Down	0.0072122	FLNA	14.5197	15.2972	15.6517	15.3458	14.9449	15.258	16.2607	16.1269	15.4801	18.8242	18.3412	17.4291
Biological Process	GO:0010468	6	regulation of gene expression	0.141865	P06702	Protein S100-A9 OS=Homo sapiens OX=9606 GN=S100A9 PE=1 SV=1	1.768	Up	0.00304083	S100A9	19.402	18.9827	19.3961	20.9303	20.5803	20.201	18.8641	18.3806	16.6183	18.718	18.267	18.0385
Biological Process	GO:0010468	6	regulation of gene expression	0.141865	P62805	Histone H4 OS=Homo sapiens OX=9606 GN=HIST1H4A PE=1 SV=2	1.261	Up	0.0284993	HIST1H4A	NA	17.8548	18.3429	17.1955	16.984	NA	15.9461	NA	16.324	16.73	NA	NA
Biological Process	GO:0010468	6	regulation of gene expression	0.141865	P0C0L5	Complement C4-B OS=Homo sapiens OX=9606 GN=C4B PE=1 SV=2	-1.496	Down	0.0109631	C4B	19.9185	19.3867	17.1354	17.9912	18.7243	18.144	19.8251	20.6507	19.1927	19.5662	20.5996	20.44
Biological Process	GO:0010468	6	regulation of gene expression	0.141865	P04156	Major prion protein OS=Homo sapiens OX=9606 GN=PRNP PE=1 SV=1	-1.058	Down	0.0433861	PRNP	NA	14.6863	NA	15.2218	15.0491	15.1561	16.2832	16.397	15.3858	17.1985	15.1687	NA
Biological Process	GO:0010468	6	regulation of gene expression	0.141865	P60709	Actin, cytoplasmic 1 OS=Homo sapiens OX=9606 GN=ACTB PE=1 SV=1	-1.325	Down	0.014077	ACTB	17.1557	17.1221	17.0689	17.0289	17.4192	16.5232	17.0003	18.1072	17.5853	19.4377	19.7262	18.4087
Biological Process	GO:0010468	6	regulation of gene expression	0.141865	O00151	PDZ and LIM domain protein 1 OS=Homo sapiens OX=9606 GN=PDLIM1 PE=1 SV=4	-2.887	Down	0.00313371	PDLIM1	NA	NA	15.6127	15.929	NA	NA	18.693	NA	NA	NA	18.6231	NA
Biological Process	GO:0019725	5	cellular homeostasis	0.179609	P06702	Protein S100-A9 OS=Homo sapiens OX=9606 GN=S100A9 PE=1 SV=1	1.768	Up	0.00304083	S100A9	19.402	18.9827	19.3961	20.9303	20.5803	20.201	18.8641	18.3806	16.6183	18.718	18.267	18.0385
Biological Process	GO:0019725	5	cellular homeostasis	0.179609	P04156	Major prion protein OS=Homo sapiens OX=9606 GN=PRNP PE=1 SV=1	-1.058	Down	0.0433861	PRNP	NA	14.6863	NA	15.2218	15.0491	15.1561	16.2832	16.397	15.3858	17.1985	15.1687	NA
Biological Process	GO:0019725	5	cellular homeostasis	0.179609	Q9H299	SH3 domain-binding glutamic acid-rich-like protein 3 OS=Homo sapiens OX=9606 GN=SH3BGRL3 PE=1 SV=1	-1.797	Down	0.0146553	SH3BGRL3	NA	NA	NA	14.8807	14.7472	15.9363	NA	16.3375	17.0508	17.8368	16.715	NA
Biological Process	GO:0002683	5	negative regulation of immune system process	0.314271	P62805	Histone H4 OS=Homo sapiens OX=9606 GN=HIST1H4A PE=1 SV=2	1.261	Up	0.0284993	HIST1H4A	NA	17.8548	18.3429	17.1955	16.984	NA	15.9461	NA	16.324	16.73	NA	NA
Biological Process	GO:0002683	5	negative regulation of immune system process	0.314271	P04156	Major prion protein OS=Homo sapiens OX=9606 GN=PRNP PE=1 SV=1	-1.058	Down	0.0433861	PRNP	NA	14.6863	NA	15.2218	15.0491	15.1561	16.2832	16.397	15.3858	17.1985	15.1687	NA
Biological Process	GO:0070527	8	platelet aggregation	0.0174739	P21333	Filamin-A OS=Homo sapiens OX=9606 GN=FLNA PE=1 SV=4	-1.908	Down	0.0072122	FLNA	14.5197	15.2972	15.6517	15.3458	14.9449	15.258	16.2607	16.1269	15.4801	18.8242	18.3412	17.4291
Biological Process	GO:0070527	8	platelet aggregation	0.0174739	Q9Y490	Talin-1 OS=Homo sapiens OX=9606 GN=TLN1 PE=1 SV=3	-1.684	Down	0.015959	TLN1	15.254	14.5859	14.8028	15.8114	15.0859	14.6991	15.6669	16.7869	14.7901	18.2921	18.0671	16.7391
Biological Process	GO:0070527	8	platelet aggregation	0.0174739	P60709	Actin, cytoplasmic 1 OS=Homo sapiens OX=9606 GN=ACTB PE=1 SV=1	-1.325	Down	0.014077	ACTB	17.1557	17.1221	17.0689	17.0289	17.4192	16.5232	17.0003	18.1072	17.5853	19.4377	19.7262	18.4087
Biological Process	GO:0034329	5	cell junction assembly	0.00570128	P21333	Filamin-A OS=Homo sapiens OX=9606 GN=FLNA PE=1 SV=4	-1.908	Down	0.0072122	FLNA	14.5197	15.2972	15.6517	15.3458	14.9449	15.258	16.2607	16.1269	15.4801	18.8242	18.3412	17.4291
Biological Process	GO:0034329	5	cell junction assembly	0.00570128	P33151	Cadherin-5 OS=Homo sapiens OX=9606 GN=CDH5 PE=1 SV=5	-1.023	Down	0.0246427	CDH5	16.4383	16.7332	17.6102	16.444	16.1886	17.4494	17.3364	17.8969	19.016	18.1419	17.7978	16.8137
Biological Process	GO:0034329	5	cell junction assembly	0.00570128	Q9Y490	Talin-1 OS=Homo sapiens OX=9606 GN=TLN1 PE=1 SV=3	-1.684	Down	0.015959	TLN1	15.254	14.5859	14.8028	15.8114	15.0859	14.6991	15.6669	16.7869	14.7901	18.2921	18.0671	16.7391
Biological Process	GO:0034329	5	cell junction assembly	0.00570128	P60709	Actin, cytoplasmic 1 OS=Homo sapiens OX=9606 GN=ACTB PE=1 SV=1	-1.325	Down	0.014077	ACTB	17.1557	17.1221	17.0689	17.0289	17.4192	16.5232	17.0003	18.1072	17.5853	19.4377	19.7262	18.4087
Biological Process	GO:0019219	6	regulation of nucleobase-containing compound metabolic process	0.143834	P21333	Filamin-A OS=Homo sapiens OX=9606 GN=FLNA PE=1 SV=4	-1.908	Down	0.0072122	FLNA	14.5197	15.2972	15.6517	15.3458	14.9449	15.258	16.2607	16.1269	15.4801	18.8242	18.3412	17.4291
Biological Process	GO:0019219	6	regulation of nucleobase-containing compound metabolic process	0.143834	P06702	Protein S100-A9 OS=Homo sapiens OX=9606 GN=S100A9 PE=1 SV=1	1.768	Up	0.00304083	S100A9	19.402	18.9827	19.3961	20.9303	20.5803	20.201	18.8641	18.3806	16.6183	18.718	18.267	18.0385
Biological Process	GO:0019219	6	regulation of nucleobase-containing compound metabolic process	0.143834	P62805	Histone H4 OS=Homo sapiens OX=9606 GN=HIST1H4A PE=1 SV=2	1.261	Up	0.0284993	HIST1H4A	NA	17.8548	18.3429	17.1955	16.984	NA	15.9461	NA	16.324	16.73	NA	NA
Biological Process	GO:0019219	6	regulation of nucleobase-containing compound metabolic process	0.143834	P04156	Major prion protein OS=Homo sapiens OX=9606 GN=PRNP PE=1 SV=1	-1.058	Down	0.0433861	PRNP	NA	14.6863	NA	15.2218	15.0491	15.1561	16.2832	16.397	15.3858	17.1985	15.1687	NA
Biological Process	GO:0019219	6	regulation of nucleobase-containing compound metabolic process	0.143834	O00151	PDZ and LIM domain protein 1 OS=Homo sapiens OX=9606 GN=PDLIM1 PE=1 SV=4	-2.887	Down	0.00313371	PDLIM1	NA	NA	15.6127	15.929	NA	NA	18.693	NA	NA	NA	18.6231	NA
Biological Process	GO:0007015	7	actin filament organization	0.13896	P21333	Filamin-A OS=Homo sapiens OX=9606 GN=FLNA PE=1 SV=4	-1.908	Down	0.0072122	FLNA	14.5197	15.2972	15.6517	15.3458	14.9449	15.258	16.2607	16.1269	15.4801	18.8242	18.3412	17.4291
Biological Process	GO:0007015	7	actin filament organization	0.13896	P06753	Tropomyosin alpha-3 chain OS=Homo sapiens OX=9606 GN=TPM3 PE=1 SV=2	-1.433	Down	0.0241759	TPM3	19.5859	18.656	18.1571	18.2944	19.1002	18.1739	19.3304	19.8412	18.7389	21.6233	21.4899	19.5415
Biological Process	GO:0055082	6	cellular chemical homeostasis	0.299345	P06702	Protein S100-A9 OS=Homo sapiens OX=9606 GN=S100A9 PE=1 SV=1	1.768	Up	0.00304083	S100A9	19.402	18.9827	19.3961	20.9303	20.5803	20.201	18.8641	18.3806	16.6183	18.718	18.267	18.0385
Biological Process	GO:0055082	6	cellular chemical homeostasis	0.299345	P04156	Major prion protein OS=Homo sapiens OX=9606 GN=PRNP PE=1 SV=1	-1.058	Down	0.0433861	PRNP	NA	14.6863	NA	15.2218	15.0491	15.1561	16.2832	16.397	15.3858	17.1985	15.1687	NA
Biological Process	GO:0006936	5	muscle contraction	0.00913235	P14649	Myosin light chain 6B OS=Homo sapiens OX=9606 GN=MYL6B PE=1 SV=1	-1.651	Down	0.0405392	MYL6B	14.4089	14.9938	13.2151	15.0473	14.0397	NA	14.8866	15.9628	13.9049	16.8755	16.7551	17.5675
Biological Process	GO:0006936	5	muscle contraction	0.00913235	P06753	Tropomyosin alpha-3 chain OS=Homo sapiens OX=9606 GN=TPM3 PE=1 SV=2	-1.433	Down	0.0241759	TPM3	19.5859	18.656	18.1571	18.2944	19.1002	18.1739	19.3304	19.8412	18.7389	21.6233	21.4899	19.5415
Biological Process	GO:0006936	5	muscle contraction	0.00913235	Q9Y490	Talin-1 OS=Homo sapiens OX=9606 GN=TLN1 PE=1 SV=3	-1.684	Down	0.015959	TLN1	15.254	14.5859	14.8028	15.8114	15.0859	14.6991	15.6669	16.7869	14.7901	18.2921	18.0671	16.7391
Biological Process	GO:0007043	6	cell-cell junction assembly	0.0444634	P33151	Cadherin-5 OS=Homo sapiens OX=9606 GN=CDH5 PE=1 SV=5	-1.023	Down	0.0246427	CDH5	16.4383	16.7332	17.6102	16.444	16.1886	17.4494	17.3364	17.8969	19.016	18.1419	17.7978	16.8137
Biological Process	GO:0007043	6	cell-cell junction assembly	0.0444634	Q9Y490	Talin-1 OS=Homo sapiens OX=9606 GN=TLN1 PE=1 SV=3	-1.684	Down	0.015959	TLN1	15.254	14.5859	14.8028	15.8114	15.0859	14.6991	15.6669	16.7869	14.7901	18.2921	18.0671	16.7391
Biological Process	GO:0032388	7	positive regulation of intracellular transport	0.112458	P21333	Filamin-A OS=Homo sapiens OX=9606 GN=FLNA PE=1 SV=4	-1.908	Down	0.0072122	FLNA	14.5197	15.2972	15.6517	15.3458	14.9449	15.258	16.2607	16.1269	15.4801	18.8242	18.3412	17.4291
Biological Process	GO:0032388	7	positive regulation of intracellular transport	0.112458	P04156	Major prion protein OS=Homo sapiens OX=9606 GN=PRNP PE=1 SV=1	-1.058	Down	0.0433861	PRNP	NA	14.6863	NA	15.2218	15.0491	15.1561	16.2832	16.397	15.3858	17.1985	15.1687	NA
Biological Process	GO:0051252	7	regulation of RNA metabolic process	0.0699101	P21333	Filamin-A OS=Homo sapiens OX=9606 GN=FLNA PE=1 SV=4	-1.908	Down	0.0072122	FLNA	14.5197	15.2972	15.6517	15.3458	14.9449	15.258	16.2607	16.1269	15.4801	18.8242	18.3412	17.4291
Biological Process	GO:0051252	7	regulation of RNA metabolic process	0.0699101	P06702	Protein S100-A9 OS=Homo sapiens OX=9606 GN=S100A9 PE=1 SV=1	1.768	Up	0.00304083	S100A9	19.402	18.9827	19.3961	20.9303	20.5803	20.201	18.8641	18.3806	16.6183	18.718	18.267	18.0385
Biological Process	GO:0051252	7	regulation of RNA metabolic process	0.0699101	P62805	Histone H4 OS=Homo sapiens OX=9606 GN=HIST1H4A PE=1 SV=2	1.261	Up	0.0284993	HIST1H4A	NA	17.8548	18.3429	17.1955	16.984	NA	15.9461	NA	16.324	16.73	NA	NA
Biological Process	GO:0051252	7	regulation of RNA metabolic process	0.0699101	P04156	Major prion protein OS=Homo sapiens OX=9606 GN=PRNP PE=1 SV=1	-1.058	Down	0.0433861	PRNP	NA	14.6863	NA	15.2218	15.0491	15.1561	16.2832	16.397	15.3858	17.1985	15.1687	NA
Biological Process	GO:0051252	7	regulation of RNA metabolic process	0.0699101	O00151	PDZ and LIM domain protein 1 OS=Homo sapiens OX=9606 GN=PDLIM1 PE=1 SV=4	-2.887	Down	0.00313371	PDLIM1	NA	NA	15.6127	15.929	NA	NA	18.693	NA	NA	NA	18.6231	NA
Biological Process	GO:0070727	4	cellular macromolecule localization	0.210373	P21333	Filamin-A OS=Homo sapiens OX=9606 GN=FLNA PE=1 SV=4	-1.908	Down	0.0072122	FLNA	14.5197	15.2972	15.6517	15.3458	14.9449	15.258	16.2607	16.1269	15.4801	18.8242	18.3412	17.4291
Biological Process	GO:0070727	4	cellular macromolecule localization	0.210373	P01833	Polymeric immunoglobulin receptor OS=Homo sapiens OX=9606 GN=PIGR PE=1 SV=4	-1.3	Down	0.00690198	PIGR	NA	NA	14.6664	14.9903	15.447	14.2948	16.2239	NA	NA	NA	16.2	16.0245
Biological Process	GO:0070727	4	cellular macromolecule localization	0.210373	Q9Y490	Talin-1 OS=Homo sapiens OX=9606 GN=TLN1 PE=1 SV=3	-1.684	Down	0.015959	TLN1	15.254	14.5859	14.8028	15.8114	15.0859	14.6991	15.6669	16.7869	14.7901	18.2921	18.0671	16.7391
Biological Process	GO:0044085	3	cellular component biogenesis	0.179977	P21333	Filamin-A OS=Homo sapiens OX=9606 GN=FLNA PE=1 SV=4	-1.908	Down	0.0072122	FLNA	14.5197	15.2972	15.6517	15.3458	14.9449	15.258	16.2607	16.1269	15.4801	18.8242	18.3412	17.4291
Biological Process	GO:0044085	3	cellular component biogenesis	0.179977	P33151	Cadherin-5 OS=Homo sapiens OX=9606 GN=CDH5 PE=1 SV=5	-1.023	Down	0.0246427	CDH5	16.4383	16.7332	17.6102	16.444	16.1886	17.4494	17.3364	17.8969	19.016	18.1419	17.7978	16.8137
Biological Process	GO:0044085	3	cellular component biogenesis	0.179977	P62805	Histone H4 OS=Homo sapiens OX=9606 GN=HIST1H4A PE=1 SV=2	1.261	Up	0.0284993	HIST1H4A	NA	17.8548	18.3429	17.1955	16.984	NA	15.9461	NA	16.324	16.73	NA	NA
Biological Process	GO:0044085	3	cellular component biogenesis	0.179977	P04156	Major prion protein OS=Homo sapiens OX=9606 GN=PRNP PE=1 SV=1	-1.058	Down	0.0433861	PRNP	NA	14.6863	NA	15.2218	15.0491	15.1561	16.2832	16.397	15.3858	17.1985	15.1687	NA
Biological Process	GO:0044085	3	cellular component biogenesis	0.179977	Q9Y490	Talin-1 OS=Homo sapiens OX=9606 GN=TLN1 PE=1 SV=3	-1.684	Down	0.015959	TLN1	15.254	14.5859	14.8028	15.8114	15.0859	14.6991	15.6669	16.7869	14.7901	18.2921	18.0671	16.7391
Biological Process	GO:0044085	3	cellular component biogenesis	0.179977	P60709	Actin, cytoplasmic 1 OS=Homo sapiens OX=9606 GN=ACTB PE=1 SV=1	-1.325	Down	0.014077	ACTB	17.1557	17.1221	17.0689	17.0289	17.4192	16.5232	17.0003	18.1072	17.5853	19.4377	19.7262	18.4087
Biological Process	GO:0031532	7	actin cytoskeleton reorganization	0.0354203	P21333	Filamin-A OS=Homo sapiens OX=9606 GN=FLNA PE=1 SV=4	-1.908	Down	0.0072122	FLNA	14.5197	15.2972	15.6517	15.3458	14.9449	15.258	16.2607	16.1269	15.4801	18.8242	18.3412	17.4291
Biological Process	GO:0031532	7	actin cytoskeleton reorganization	0.0354203	P06702	Protein S100-A9 OS=Homo sapiens OX=9606 GN=S100A9 PE=1 SV=1	1.768	Up	0.00304083	S100A9	19.402	18.9827	19.3961	20.9303	20.5803	20.201	18.8641	18.3806	16.6183	18.718	18.267	18.0385
Biological Process	GO:0043113	7	receptor clustering	0.00835665	P21333	Filamin-A OS=Homo sapiens OX=9606 GN=FLNA PE=1 SV=4	-1.908	Down	0.0072122	FLNA	14.5197	15.2972	15.6517	15.3458	14.9449	15.258	16.2607	16.1269	15.4801	18.8242	18.3412	17.4291
Biological Process	GO:0043113	7	receptor clustering	0.00835665	P01833	Polymeric immunoglobulin receptor OS=Homo sapiens OX=9606 GN=PIGR PE=1 SV=4	-1.3	Down	0.00690198	PIGR	NA	NA	14.6664	14.9903	15.447	14.2948	16.2239	NA	NA	NA	16.2	16.0245
Biological Process	GO:0098602	4	single organism cell adhesion	0.0271494	P21333	Filamin-A OS=Homo sapiens OX=9606 GN=FLNA PE=1 SV=4	-1.908	Down	0.0072122	FLNA	14.5197	15.2972	15.6517	15.3458	14.9449	15.258	16.2607	16.1269	15.4801	18.8242	18.3412	17.4291
Biological Process	GO:0098602	4	single organism cell adhesion	0.0271494	P06702	Protein S100-A9 OS=Homo sapiens OX=9606 GN=S100A9 PE=1 SV=1	1.768	Up	0.00304083	S100A9	19.402	18.9827	19.3961	20.9303	20.5803	20.201	18.8641	18.3806	16.6183	18.718	18.267	18.0385
Biological Process	GO:0098602	4	single organism cell adhesion	0.0271494	P33151	Cadherin-5 OS=Homo sapiens OX=9606 GN=CDH5 PE=1 SV=5	-1.023	Down	0.0246427	CDH5	16.4383	16.7332	17.6102	16.444	16.1886	17.4494	17.3364	17.8969	19.016	18.1419	17.7978	16.8137
Biological Process	GO:0098602	4	single organism cell adhesion	0.0271494	Q9Y490	Talin-1 OS=Homo sapiens OX=9606 GN=TLN1 PE=1 SV=3	-1.684	Down	0.015959	TLN1	15.254	14.5859	14.8028	15.8114	15.0859	14.6991	15.6669	16.7869	14.7901	18.2921	18.0671	16.7391
Biological Process	GO:0098602	4	single organism cell adhesion	0.0271494	P60709	Actin, cytoplasmic 1 OS=Homo sapiens OX=9606 GN=ACTB PE=1 SV=1	-1.325	Down	0.014077	ACTB	17.1557	17.1221	17.0689	17.0289	17.4192	16.5232	17.0003	18.1072	17.5853	19.4377	19.7262	18.4087
Biological Process	GO:0030049	8	muscle filament sliding	0.00835665	P14649	Myosin light chain 6B OS=Homo sapiens OX=9606 GN=MYL6B PE=1 SV=1	-1.651	Down	0.0405392	MYL6B	14.4089	14.9938	13.2151	15.0473	14.0397	NA	14.8866	15.9628	13.9049	16.8755	16.7551	17.5675
Biological Process	GO:0030049	8	muscle filament sliding	0.00835665	P06753	Tropomyosin alpha-3 chain OS=Homo sapiens OX=9606 GN=TPM3 PE=1 SV=2	-1.433	Down	0.0241759	TPM3	19.5859	18.656	18.1571	18.2944	19.1002	18.1739	19.3304	19.8412	18.7389	21.6233	21.4899	19.5415
Biological Process	GO:0051345	6	positive regulation of hydrolase activity	0.18971	P06702	Protein S100-A9 OS=Homo sapiens OX=9606 GN=S100A9 PE=1 SV=1	1.768	Up	0.00304083	S100A9	19.402	18.9827	19.3961	20.9303	20.5803	20.201	18.8641	18.3806	16.6183	18.718	18.267	18.0385
Biological Process	GO:0051345	6	positive regulation of hydrolase activity	0.18971	Q9H299	SH3 domain-binding glutamic acid-rich-like protein 3 OS=Homo sapiens OX=9606 GN=SH3BGRL3 PE=1 SV=1	-1.797	Down	0.0146553	SH3BGRL3	NA	NA	NA	14.8807	14.7472	15.9363	NA	16.3375	17.0508	17.8368	16.715	NA
Biological Process	GO:0051345	6	positive regulation of hydrolase activity	0.18971	Q9UKZ9	Procollagen C-endopeptidase enhancer 2 OS=Homo sapiens OX=9606 GN=PCOLCE2 PE=1 SV=1	-2.45	Down	0.0432998	PCOLCE2	NA	NA	17.7227	18.5987	NA	NA	NA	NA	NA	20.9038	NA	20.3174
Biological Process	GO:0034613	5	cellular protein localization	0.210373	P21333	Filamin-A OS=Homo sapiens OX=9606 GN=FLNA PE=1 SV=4	-1.908	Down	0.0072122	FLNA	14.5197	15.2972	15.6517	15.3458	14.9449	15.258	16.2607	16.1269	15.4801	18.8242	18.3412	17.4291
Biological Process	GO:0034613	5	cellular protein localization	0.210373	P01833	Polymeric immunoglobulin receptor OS=Homo sapiens OX=9606 GN=PIGR PE=1 SV=4	-1.3	Down	0.00690198	PIGR	NA	NA	14.6664	14.9903	15.447	14.2948	16.2239	NA	NA	NA	16.2	16.0245
Biological Process	GO:0034613	5	cellular protein localization	0.210373	Q9Y490	Talin-1 OS=Homo sapiens OX=9606 GN=TLN1 PE=1 SV=3	-1.684	Down	0.015959	TLN1	15.254	14.5859	14.8028	15.8114	15.0859	14.6991	15.6669	16.7869	14.7901	18.2921	18.0671	16.7391
Biological Process	GO:0032970	5	regulation of actin filament-based process	0.299345	P21333	Filamin-A OS=Homo sapiens OX=9606 GN=FLNA PE=1 SV=4	-1.908	Down	0.0072122	FLNA	14.5197	15.2972	15.6517	15.3458	14.9449	15.258	16.2607	16.1269	15.4801	18.8242	18.3412	17.4291
Biological Process	GO:0032970	5	regulation of actin filament-based process	0.299345	Q9H299	SH3 domain-binding glutamic acid-rich-like protein 3 OS=Homo sapiens OX=9606 GN=SH3BGRL3 PE=1 SV=1	-1.797	Down	0.0146553	SH3BGRL3	NA	NA	NA	14.8807	14.7472	15.9363	NA	16.3375	17.0508	17.8368	16.715	NA
Biological Process	GO:0009890	6	negative regulation of biosynthetic process	0.123011	P21333	Filamin-A OS=Homo sapiens OX=9606 GN=FLNA PE=1 SV=4	-1.908	Down	0.0072122	FLNA	14.5197	15.2972	15.6517	15.3458	14.9449	15.258	16.2607	16.1269	15.4801	18.8242	18.3412	17.4291
Biological Process	GO:0009890	6	negative regulation of biosynthetic process	0.123011	P62805	Histone H4 OS=Homo sapiens OX=9606 GN=HIST1H4A PE=1 SV=2	1.261	Up	0.0284993	HIST1H4A	NA	17.8548	18.3429	17.1955	16.984	NA	15.9461	NA	16.324	16.73	NA	NA
Biological Process	GO:0009890	6	negative regulation of biosynthetic process	0.123011	P08887	Interleukin-6 receptor subunit alpha OS=Homo sapiens OX=9606 GN=IL6R PE=1 SV=1	1.175	Up	0.0456688	IL6R	16.738	16.6315	15.4916	16.1002	NA	15.0195	NA	15.3846	14.5301	15.4044	13.9635	NA
Biological Process	GO:0006996	4	organelle organization	0.113394	P21333	Filamin-A OS=Homo sapiens OX=9606 GN=FLNA PE=1 SV=4	-1.908	Down	0.0072122	FLNA	14.5197	15.2972	15.6517	15.3458	14.9449	15.258	16.2607	16.1269	15.4801	18.8242	18.3412	17.4291
Biological Process	GO:0006996	4	organelle organization	0.113394	P06702	Protein S100-A9 OS=Homo sapiens OX=9606 GN=S100A9 PE=1 SV=1	1.768	Up	0.00304083	S100A9	19.402	18.9827	19.3961	20.9303	20.5803	20.201	18.8641	18.3806	16.6183	18.718	18.267	18.0385
Biological Process	GO:0006996	4	organelle organization	0.113394	P06753	Tropomyosin alpha-3 chain OS=Homo sapiens OX=9606 GN=TPM3 PE=1 SV=2	-1.433	Down	0.0241759	TPM3	19.5859	18.656	18.1571	18.2944	19.1002	18.1739	19.3304	19.8412	18.7389	21.6233	21.4899	19.5415
Biological Process	GO:0006996	4	organelle organization	0.113394	P62805	Histone H4 OS=Homo sapiens OX=9606 GN=HIST1H4A PE=1 SV=2	1.261	Up	0.0284993	HIST1H4A	NA	17.8548	18.3429	17.1955	16.984	NA	15.9461	NA	16.324	16.73	NA	NA
Biological Process	GO:0006996	4	organelle organization	0.113394	Q9Y490	Talin-1 OS=Homo sapiens OX=9606 GN=TLN1 PE=1 SV=3	-1.684	Down	0.015959	TLN1	15.254	14.5859	14.8028	15.8114	15.0859	14.6991	15.6669	16.7869	14.7901	18.2921	18.0671	16.7391
Biological Process	GO:0006996	4	organelle organization	0.113394	P60709	Actin, cytoplasmic 1 OS=Homo sapiens OX=9606 GN=ACTB PE=1 SV=1	-1.325	Down	0.014077	ACTB	17.1557	17.1221	17.0689	17.0289	17.4192	16.5232	17.0003	18.1072	17.5853	19.4377	19.7262	18.4087
Biological Process	GO:0038096	11	Fc-gamma receptor signaling pathway involved in phagocytosis	0.14103	P01715	Immunoglobulin lambda variable 3-1 OS=Homo sapiens OX=9606 GN=IGLV3-1 PE=1 SV=2	1.785	Up	0.0172391	IGLV3-1	19.6554	19.9262	16.686	19.6858	17.7837	18.7343	15.8478	16.9578	18.152	16.7312	17.6561	16.4183
Biological Process	GO:0038096	11	Fc-gamma receptor signaling pathway involved in phagocytosis	0.14103	P01714	Immunoglobulin lambda variable 3-19 OS=Homo sapiens OX=9606 GN=IGLV3-19 PE=1 SV=2	1.478	Up	0.0377947	IGLV3-19	19.6002	20.3743	17.2803	18.1352	20.0653	20.4982	17.3795	17.2479	18.0198	18.1435	19.1153	17.1806
Biological Process	GO:0038096	11	Fc-gamma receptor signaling pathway involved in phagocytosis	0.14103	P60709	Actin, cytoplasmic 1 OS=Homo sapiens OX=9606 GN=ACTB PE=1 SV=1	-1.325	Down	0.014077	ACTB	17.1557	17.1221	17.0689	17.0289	17.4192	16.5232	17.0003	18.1072	17.5853	19.4377	19.7262	18.4087
Biological Process	GO:1903827	6	regulation of cellular protein localization	0.32915	P21333	Filamin-A OS=Homo sapiens OX=9606 GN=FLNA PE=1 SV=4	-1.908	Down	0.0072122	FLNA	14.5197	15.2972	15.6517	15.3458	14.9449	15.258	16.2607	16.1269	15.4801	18.8242	18.3412	17.4291
Biological Process	GO:1903827	6	regulation of cellular protein localization	0.32915	P04156	Major prion protein OS=Homo sapiens OX=9606 GN=PRNP PE=1 SV=1	-1.058	Down	0.0433861	PRNP	NA	14.6863	NA	15.2218	15.0491	15.1561	16.2832	16.397	15.3858	17.1985	15.1687	NA
Biological Process	GO:0043433	12	negative regulation of sequence-specific DNA binding transcription factor activity	0.0135958	P21333	Filamin-A OS=Homo sapiens OX=9606 GN=FLNA PE=1 SV=4	-1.908	Down	0.0072122	FLNA	14.5197	15.2972	15.6517	15.3458	14.9449	15.258	16.2607	16.1269	15.4801	18.8242	18.3412	17.4291
Biological Process	GO:0043433	12	negative regulation of sequence-specific DNA binding transcription factor activity	0.0135958	P04156	Major prion protein OS=Homo sapiens OX=9606 GN=PRNP PE=1 SV=1	-1.058	Down	0.0433861	PRNP	NA	14.6863	NA	15.2218	15.0491	15.1561	16.2832	16.397	15.3858	17.1985	15.1687	NA
Biological Process	GO:0051668	4	localization within membrane	0.0135958	P21333	Filamin-A OS=Homo sapiens OX=9606 GN=FLNA PE=1 SV=4	-1.908	Down	0.0072122	FLNA	14.5197	15.2972	15.6517	15.3458	14.9449	15.258	16.2607	16.1269	15.4801	18.8242	18.3412	17.4291
Biological Process	GO:0051668	4	localization within membrane	0.0135958	P01833	Polymeric immunoglobulin receptor OS=Homo sapiens OX=9606 GN=PIGR PE=1 SV=4	-1.3	Down	0.00690198	PIGR	NA	NA	14.6664	14.9903	15.447	14.2948	16.2239	NA	NA	NA	16.2	16.0245
Biological Process	GO:2001141	8	regulation of RNA biosynthetic process	0.0699101	P21333	Filamin-A OS=Homo sapiens OX=9606 GN=FLNA PE=1 SV=4	-1.908	Down	0.0072122	FLNA	14.5197	15.2972	15.6517	15.3458	14.9449	15.258	16.2607	16.1269	15.4801	18.8242	18.3412	17.4291
Biological Process	GO:2001141	8	regulation of RNA biosynthetic process	0.0699101	P06702	Protein S100-A9 OS=Homo sapiens OX=9606 GN=S100A9 PE=1 SV=1	1.768	Up	0.00304083	S100A9	19.402	18.9827	19.3961	20.9303	20.5803	20.201	18.8641	18.3806	16.6183	18.718	18.267	18.0385
Biological Process	GO:2001141	8	regulation of RNA biosynthetic process	0.0699101	P62805	Histone H4 OS=Homo sapiens OX=9606 GN=HIST1H4A PE=1 SV=2	1.261	Up	0.0284993	HIST1H4A	NA	17.8548	18.3429	17.1955	16.984	NA	15.9461	NA	16.324	16.73	NA	NA
Biological Process	GO:2001141	8	regulation of RNA biosynthetic process	0.0699101	P04156	Major prion protein OS=Homo sapiens OX=9606 GN=PRNP PE=1 SV=1	-1.058	Down	0.0433861	PRNP	NA	14.6863	NA	15.2218	15.0491	15.1561	16.2832	16.397	15.3858	17.1985	15.1687	NA
Biological Process	GO:2001141	8	regulation of RNA biosynthetic process	0.0699101	O00151	PDZ and LIM domain protein 1 OS=Homo sapiens OX=9606 GN=PDLIM1 PE=1 SV=4	-2.887	Down	0.00313371	PDLIM1	NA	NA	15.6127	15.929	NA	NA	18.693	NA	NA	NA	18.6231	NA
Biological Process	GO:0006915	6	apoptotic process	0.284391	P06702	Protein S100-A9 OS=Homo sapiens OX=9606 GN=S100A9 PE=1 SV=1	1.768	Up	0.00304083	S100A9	19.402	18.9827	19.3961	20.9303	20.5803	20.201	18.8641	18.3806	16.6183	18.718	18.267	18.0385
Biological Process	GO:0006915	6	apoptotic process	0.284391	P08887	Interleukin-6 receptor subunit alpha OS=Homo sapiens OX=9606 GN=IL6R PE=1 SV=1	1.175	Up	0.0456688	IL6R	16.738	16.6315	15.4916	16.1002	NA	15.0195	NA	15.3846	14.5301	15.4044	13.9635	NA
Biological Process	GO:0002433	8	immune response-regulating cell surface receptor signaling pathway involved in phagocytosis	0.14103	P01715	Immunoglobulin lambda variable 3-1 OS=Homo sapiens OX=9606 GN=IGLV3-1 PE=1 SV=2	1.785	Up	0.0172391	IGLV3-1	19.6554	19.9262	16.686	19.6858	17.7837	18.7343	15.8478	16.9578	18.152	16.7312	17.6561	16.4183
Biological Process	GO:0002433	8	immune response-regulating cell surface receptor signaling pathway involved in phagocytosis	0.14103	P01714	Immunoglobulin lambda variable 3-19 OS=Homo sapiens OX=9606 GN=IGLV3-19 PE=1 SV=2	1.478	Up	0.0377947	IGLV3-19	19.6002	20.3743	17.2803	18.1352	20.0653	20.4982	17.3795	17.2479	18.0198	18.1435	19.1153	17.1806
Biological Process	GO:0002433	8	immune response-regulating cell surface receptor signaling pathway involved in phagocytosis	0.14103	P60709	Actin, cytoplasmic 1 OS=Homo sapiens OX=9606 GN=ACTB PE=1 SV=1	-1.325	Down	0.014077	ACTB	17.1557	17.1221	17.0689	17.0289	17.4192	16.5232	17.0003	18.1072	17.5853	19.4377	19.7262	18.4087
Biological Process	GO:0098609	4	cell-cell adhesion	0.0134961	P21333	Filamin-A OS=Homo sapiens OX=9606 GN=FLNA PE=1 SV=4	-1.908	Down	0.0072122	FLNA	14.5197	15.2972	15.6517	15.3458	14.9449	15.258	16.2607	16.1269	15.4801	18.8242	18.3412	17.4291
Biological Process	GO:0098609	4	cell-cell adhesion	0.0134961	P06702	Protein S100-A9 OS=Homo sapiens OX=9606 GN=S100A9 PE=1 SV=1	1.768	Up	0.00304083	S100A9	19.402	18.9827	19.3961	20.9303	20.5803	20.201	18.8641	18.3806	16.6183	18.718	18.267	18.0385
Biological Process	GO:0098609	4	cell-cell adhesion	0.0134961	P33151	Cadherin-5 OS=Homo sapiens OX=9606 GN=CDH5 PE=1 SV=5	-1.023	Down	0.0246427	CDH5	16.4383	16.7332	17.6102	16.444	16.1886	17.4494	17.3364	17.8969	19.016	18.1419	17.7978	16.8137
Biological Process	GO:0098609	4	cell-cell adhesion	0.0134961	Q9Y490	Talin-1 OS=Homo sapiens OX=9606 GN=TLN1 PE=1 SV=3	-1.684	Down	0.015959	TLN1	15.254	14.5859	14.8028	15.8114	15.0859	14.6991	15.6669	16.7869	14.7901	18.2921	18.0671	16.7391
Biological Process	GO:0098609	4	cell-cell adhesion	0.0134961	P60709	Actin, cytoplasmic 1 OS=Homo sapiens OX=9606 GN=ACTB PE=1 SV=1	-1.325	Down	0.014077	ACTB	17.1557	17.1221	17.0689	17.0289	17.4192	16.5232	17.0003	18.1072	17.5853	19.4377	19.7262	18.4087
Biological Process	GO:0098609	4	cell-cell adhesion	0.0134961	O00151	PDZ and LIM domain protein 1 OS=Homo sapiens OX=9606 GN=PDLIM1 PE=1 SV=4	-2.887	Down	0.00313371	PDLIM1	NA	NA	15.6127	15.929	NA	NA	18.693	NA	NA	NA	18.6231	NA
Biological Process	GO:0002764	6	immune response-regulating signaling pathway	0.17667	P01833	Polymeric immunoglobulin receptor OS=Homo sapiens OX=9606 GN=PIGR PE=1 SV=4	-1.3	Down	0.00690198	PIGR	NA	NA	14.6664	14.9903	15.447	14.2948	16.2239	NA	NA	NA	16.2	16.0245
Biological Process	GO:0002764	6	immune response-regulating signaling pathway	0.17667	P01715	Immunoglobulin lambda variable 3-1 OS=Homo sapiens OX=9606 GN=IGLV3-1 PE=1 SV=2	1.785	Up	0.0172391	IGLV3-1	19.6554	19.9262	16.686	19.6858	17.7837	18.7343	15.8478	16.9578	18.152	16.7312	17.6561	16.4183
Biological Process	GO:0002764	6	immune response-regulating signaling pathway	0.17667	P06702	Protein S100-A9 OS=Homo sapiens OX=9606 GN=S100A9 PE=1 SV=1	1.768	Up	0.00304083	S100A9	19.402	18.9827	19.3961	20.9303	20.5803	20.201	18.8641	18.3806	16.6183	18.718	18.267	18.0385
Biological Process	GO:0002764	6	immune response-regulating signaling pathway	0.17667	P01714	Immunoglobulin lambda variable 3-19 OS=Homo sapiens OX=9606 GN=IGLV3-19 PE=1 SV=2	1.478	Up	0.0377947	IGLV3-19	19.6002	20.3743	17.2803	18.1352	20.0653	20.4982	17.3795	17.2479	18.0198	18.1435	19.1153	17.1806
Biological Process	GO:0002764	6	immune response-regulating signaling pathway	0.17667	P60709	Actin, cytoplasmic 1 OS=Homo sapiens OX=9606 GN=ACTB PE=1 SV=1	-1.325	Down	0.014077	ACTB	17.1557	17.1221	17.0689	17.0289	17.4192	16.5232	17.0003	18.1072	17.5853	19.4377	19.7262	18.4087
Biological Process	GO:0010942	6	positive regulation of cell death	0.373324	P06702	Protein S100-A9 OS=Homo sapiens OX=9606 GN=S100A9 PE=1 SV=1	1.768	Up	0.00304083	S100A9	19.402	18.9827	19.3961	20.9303	20.5803	20.201	18.8641	18.3806	16.6183	18.718	18.267	18.0385
Biological Process	GO:0010942	6	positive regulation of cell death	0.373324	P04156	Major prion protein OS=Homo sapiens OX=9606 GN=PRNP PE=1 SV=1	-1.058	Down	0.0433861	PRNP	NA	14.6863	NA	15.2218	15.0491	15.1561	16.2832	16.397	15.3858	17.1985	15.1687	NA
Biological Process	GO:0006325	6	chromatin organization	0.0135958	P62805	Histone H4 OS=Homo sapiens OX=9606 GN=HIST1H4A PE=1 SV=2	1.261	Up	0.0284993	HIST1H4A	NA	17.8548	18.3429	17.1955	16.984	NA	15.9461	NA	16.324	16.73	NA	NA
Biological Process	GO:0006325	6	chromatin organization	0.0135958	P60709	Actin, cytoplasmic 1 OS=Homo sapiens OX=9606 GN=ACTB PE=1 SV=1	-1.325	Down	0.014077	ACTB	17.1557	17.1221	17.0689	17.0289	17.4192	16.5232	17.0003	18.1072	17.5853	19.4377	19.7262	18.4087
Biological Process	GO:0002431	10	Fc receptor mediated stimulatory signaling pathway	0.14103	P01715	Immunoglobulin lambda variable 3-1 OS=Homo sapiens OX=9606 GN=IGLV3-1 PE=1 SV=2	1.785	Up	0.0172391	IGLV3-1	19.6554	19.9262	16.686	19.6858	17.7837	18.7343	15.8478	16.9578	18.152	16.7312	17.6561	16.4183
Biological Process	GO:0002431	10	Fc receptor mediated stimulatory signaling pathway	0.14103	P01714	Immunoglobulin lambda variable 3-19 OS=Homo sapiens OX=9606 GN=IGLV3-19 PE=1 SV=2	1.478	Up	0.0377947	IGLV3-19	19.6002	20.3743	17.2803	18.1352	20.0653	20.4982	17.3795	17.2479	18.0198	18.1435	19.1153	17.1806
Biological Process	GO:0002431	10	Fc receptor mediated stimulatory signaling pathway	0.14103	P60709	Actin, cytoplasmic 1 OS=Homo sapiens OX=9606 GN=ACTB PE=1 SV=1	-1.325	Down	0.014077	ACTB	17.1557	17.1221	17.0689	17.0289	17.4192	16.5232	17.0003	18.1072	17.5853	19.4377	19.7262	18.4087
Biological Process	GO:0051222	8	positive regulation of protein transport	0.299345	P21333	Filamin-A OS=Homo sapiens OX=9606 GN=FLNA PE=1 SV=4	-1.908	Down	0.0072122	FLNA	14.5197	15.2972	15.6517	15.3458	14.9449	15.258	16.2607	16.1269	15.4801	18.8242	18.3412	17.4291
Biological Process	GO:0051222	8	positive regulation of protein transport	0.299345	P04156	Major prion protein OS=Homo sapiens OX=9606 GN=PRNP PE=1 SV=1	-1.058	Down	0.0433861	PRNP	NA	14.6863	NA	15.2218	15.0491	15.1561	16.2832	16.397	15.3858	17.1985	15.1687	NA
Biological Process	GO:0042592	4	homeostatic process	0.0403008	P01833	Polymeric immunoglobulin receptor OS=Homo sapiens OX=9606 GN=PIGR PE=1 SV=4	-1.3	Down	0.00690198	PIGR	NA	NA	14.6664	14.9903	15.447	14.2948	16.2239	NA	NA	NA	16.2	16.0245
Biological Process	GO:0042592	4	homeostatic process	0.0403008	P0CG38	POTE ankyrin domain family member I OS=Homo sapiens OX=9606 GN=POTEI PE=3 SV=1	-1.412	Down	0.0253416	POTEI	NA	18.026	17.2988	16.5756	18.2508	17.686	17.7044	19.8332	17.8049	19.2382	19.207	20.0866
Biological Process	GO:0042592	4	homeostatic process	0.0403008	P06702	Protein S100-A9 OS=Homo sapiens OX=9606 GN=S100A9 PE=1 SV=1	1.768	Up	0.00304083	S100A9	19.402	18.9827	19.3961	20.9303	20.5803	20.201	18.8641	18.3806	16.6183	18.718	18.267	18.0385
Biological Process	GO:0042592	4	homeostatic process	0.0403008	P62805	Histone H4 OS=Homo sapiens OX=9606 GN=HIST1H4A PE=1 SV=2	1.261	Up	0.0284993	HIST1H4A	NA	17.8548	18.3429	17.1955	16.984	NA	15.9461	NA	16.324	16.73	NA	NA
Biological Process	GO:0042592	4	homeostatic process	0.0403008	P04156	Major prion protein OS=Homo sapiens OX=9606 GN=PRNP PE=1 SV=1	-1.058	Down	0.0433861	PRNP	NA	14.6863	NA	15.2218	15.0491	15.1561	16.2832	16.397	15.3858	17.1985	15.1687	NA
Biological Process	GO:0042592	4	homeostatic process	0.0403008	Q9H299	SH3 domain-binding glutamic acid-rich-like protein 3 OS=Homo sapiens OX=9606 GN=SH3BGRL3 PE=1 SV=1	-1.797	Down	0.0146553	SH3BGRL3	NA	NA	NA	14.8807	14.7472	15.9363	NA	16.3375	17.0508	17.8368	16.715	NA
Biological Process	GO:0042592	4	homeostatic process	0.0403008	P60709	Actin, cytoplasmic 1 OS=Homo sapiens OX=9606 GN=ACTB PE=1 SV=1	-1.325	Down	0.014077	ACTB	17.1557	17.1221	17.0689	17.0289	17.4192	16.5232	17.0003	18.1072	17.5853	19.4377	19.7262	18.4087
Biological Process	GO:0006355	10	regulation of transcription, DNA-templated	0.0657315	P21333	Filamin-A OS=Homo sapiens OX=9606 GN=FLNA PE=1 SV=4	-1.908	Down	0.0072122	FLNA	14.5197	15.2972	15.6517	15.3458	14.9449	15.258	16.2607	16.1269	15.4801	18.8242	18.3412	17.4291
Biological Process	GO:0006355	10	regulation of transcription, DNA-templated	0.0657315	P06702	Protein S100-A9 OS=Homo sapiens OX=9606 GN=S100A9 PE=1 SV=1	1.768	Up	0.00304083	S100A9	19.402	18.9827	19.3961	20.9303	20.5803	20.201	18.8641	18.3806	16.6183	18.718	18.267	18.0385
Biological Process	GO:0006355	10	regulation of transcription, DNA-templated	0.0657315	P62805	Histone H4 OS=Homo sapiens OX=9606 GN=HIST1H4A PE=1 SV=2	1.261	Up	0.0284993	HIST1H4A	NA	17.8548	18.3429	17.1955	16.984	NA	15.9461	NA	16.324	16.73	NA	NA
Biological Process	GO:0006355	10	regulation of transcription, DNA-templated	0.0657315	P04156	Major prion protein OS=Homo sapiens OX=9606 GN=PRNP PE=1 SV=1	-1.058	Down	0.0433861	PRNP	NA	14.6863	NA	15.2218	15.0491	15.1561	16.2832	16.397	15.3858	17.1985	15.1687	NA
Biological Process	GO:0006355	10	regulation of transcription, DNA-templated	0.0657315	O00151	PDZ and LIM domain protein 1 OS=Homo sapiens OX=9606 GN=PDLIM1 PE=1 SV=4	-2.887	Down	0.00313371	PDLIM1	NA	NA	15.6127	15.929	NA	NA	18.693	NA	NA	NA	18.6231	NA
Biological Process	GO:0045185	5	maintenance of protein location	0.0542675	P21333	Filamin-A OS=Homo sapiens OX=9606 GN=FLNA PE=1 SV=4	-1.908	Down	0.0072122	FLNA	14.5197	15.2972	15.6517	15.3458	14.9449	15.258	16.2607	16.1269	15.4801	18.8242	18.3412	17.4291
Biological Process	GO:0045185	5	maintenance of protein location	0.0542675	Q9Y490	Talin-1 OS=Homo sapiens OX=9606 GN=TLN1 PE=1 SV=3	-1.684	Down	0.015959	TLN1	15.254	14.5859	14.8028	15.8114	15.0859	14.6991	15.6669	16.7869	14.7901	18.2921	18.0671	16.7391
Biological Process	GO:0045934	7	negative regulation of nucleobase-containing compound metabolic process	0.166723	P21333	Filamin-A OS=Homo sapiens OX=9606 GN=FLNA PE=1 SV=4	-1.908	Down	0.0072122	FLNA	14.5197	15.2972	15.6517	15.3458	14.9449	15.258	16.2607	16.1269	15.4801	18.8242	18.3412	17.4291
Biological Process	GO:0045934	7	negative regulation of nucleobase-containing compound metabolic process	0.166723	P62805	Histone H4 OS=Homo sapiens OX=9606 GN=HIST1H4A PE=1 SV=2	1.261	Up	0.0284993	HIST1H4A	NA	17.8548	18.3429	17.1955	16.984	NA	15.9461	NA	16.324	16.73	NA	NA
Biological Process	GO:0040029	7	regulation of gene expression, epigenetic	0.00835665	P62805	Histone H4 OS=Homo sapiens OX=9606 GN=HIST1H4A PE=1 SV=2	1.261	Up	0.0284993	HIST1H4A	NA	17.8548	18.3429	17.1955	16.984	NA	15.9461	NA	16.324	16.73	NA	NA
Biological Process	GO:0040029	7	regulation of gene expression, epigenetic	0.00835665	P60709	Actin, cytoplasmic 1 OS=Homo sapiens OX=9606 GN=ACTB PE=1 SV=1	-1.325	Down	0.014077	ACTB	17.1557	17.1221	17.0689	17.0289	17.4192	16.5232	17.0003	18.1072	17.5853	19.4377	19.7262	18.4087
Biological Process	GO:0030595	8	leukocyte chemotaxis	0.125529	P06702	Protein S100-A9 OS=Homo sapiens OX=9606 GN=S100A9 PE=1 SV=1	1.768	Up	0.00304083	S100A9	19.402	18.9827	19.3961	20.9303	20.5803	20.201	18.8641	18.3806	16.6183	18.718	18.267	18.0385
Biological Process	GO:0030595	8	leukocyte chemotaxis	0.125529	P08887	Interleukin-6 receptor subunit alpha OS=Homo sapiens OX=9606 GN=IL6R PE=1 SV=1	1.175	Up	0.0456688	IL6R	16.738	16.6315	15.4916	16.1002	NA	15.0195	NA	15.3846	14.5301	15.4044	13.9635	NA
Biological Process	GO:0038095	9	Fc-epsilon receptor signaling pathway	0.387843	P01715	Immunoglobulin lambda variable 3-1 OS=Homo sapiens OX=9606 GN=IGLV3-1 PE=1 SV=2	1.785	Up	0.0172391	IGLV3-1	19.6554	19.9262	16.686	19.6858	17.7837	18.7343	15.8478	16.9578	18.152	16.7312	17.6561	16.4183
Biological Process	GO:0038095	9	Fc-epsilon receptor signaling pathway	0.387843	P01714	Immunoglobulin lambda variable 3-19 OS=Homo sapiens OX=9606 GN=IGLV3-19 PE=1 SV=2	1.478	Up	0.0377947	IGLV3-19	19.6002	20.3743	17.2803	18.1352	20.0653	20.4982	17.3795	17.2479	18.0198	18.1435	19.1153	17.1806
Biological Process	GO:0007049	4	cell cycle	0.269432	P21333	Filamin-A OS=Homo sapiens OX=9606 GN=FLNA PE=1 SV=4	-1.908	Down	0.0072122	FLNA	14.5197	15.2972	15.6517	15.3458	14.9449	15.258	16.2607	16.1269	15.4801	18.8242	18.3412	17.4291
Biological Process	GO:0007049	4	cell cycle	0.269432	P04156	Major prion protein OS=Homo sapiens OX=9606 GN=PRNP PE=1 SV=1	-1.058	Down	0.0433861	PRNP	NA	14.6863	NA	15.2218	15.0491	15.1561	16.2832	16.397	15.3858	17.1985	15.1687	NA
Biological Process	GO:0007420	8	brain development	0.32915	P21333	Filamin-A OS=Homo sapiens OX=9606 GN=FLNA PE=1 SV=4	-1.908	Down	0.0072122	FLNA	14.5197	15.2972	15.6517	15.3458	14.9449	15.258	16.2607	16.1269	15.4801	18.8242	18.3412	17.4291
Biological Process	GO:0007420	8	brain development	0.32915	P60709	Actin, cytoplasmic 1 OS=Homo sapiens OX=9606 GN=ACTB PE=1 SV=1	-1.325	Down	0.014077	ACTB	17.1557	17.1221	17.0689	17.0289	17.4192	16.5232	17.0003	18.1072	17.5853	19.4377	19.7262	18.4087
Biological Process	GO:0050877	4	neurological system process	0.32915	P01833	Polymeric immunoglobulin receptor OS=Homo sapiens OX=9606 GN=PIGR PE=1 SV=4	-1.3	Down	0.00690198	PIGR	NA	NA	14.6664	14.9903	15.447	14.2948	16.2239	NA	NA	NA	16.2	16.0245
Biological Process	GO:0050877	4	neurological system process	0.32915	P04156	Major prion protein OS=Homo sapiens OX=9606 GN=PRNP PE=1 SV=1	-1.058	Down	0.0433861	PRNP	NA	14.6863	NA	15.2218	15.0491	15.1561	16.2832	16.397	15.3858	17.1985	15.1687	NA
Biological Process	GO:0030036	6	actin cytoskeleton organization	0.00315023	P21333	Filamin-A OS=Homo sapiens OX=9606 GN=FLNA PE=1 SV=4	-1.908	Down	0.0072122	FLNA	14.5197	15.2972	15.6517	15.3458	14.9449	15.258	16.2607	16.1269	15.4801	18.8242	18.3412	17.4291
Biological Process	GO:0030036	6	actin cytoskeleton organization	0.00315023	P06702	Protein S100-A9 OS=Homo sapiens OX=9606 GN=S100A9 PE=1 SV=1	1.768	Up	0.00304083	S100A9	19.402	18.9827	19.3961	20.9303	20.5803	20.201	18.8641	18.3806	16.6183	18.718	18.267	18.0385
Biological Process	GO:0030036	6	actin cytoskeleton organization	0.00315023	P06753	Tropomyosin alpha-3 chain OS=Homo sapiens OX=9606 GN=TPM3 PE=1 SV=2	-1.433	Down	0.0241759	TPM3	19.5859	18.656	18.1571	18.2944	19.1002	18.1739	19.3304	19.8412	18.7389	21.6233	21.4899	19.5415
Biological Process	GO:0030036	6	actin cytoskeleton organization	0.00315023	Q9Y490	Talin-1 OS=Homo sapiens OX=9606 GN=TLN1 PE=1 SV=3	-1.684	Down	0.015959	TLN1	15.254	14.5859	14.8028	15.8114	15.0859	14.6991	15.6669	16.7869	14.7901	18.2921	18.0671	16.7391
Biological Process	GO:0030036	6	actin cytoskeleton organization	0.00315023	P60709	Actin, cytoplasmic 1 OS=Homo sapiens OX=9606 GN=ACTB PE=1 SV=1	-1.325	Down	0.014077	ACTB	17.1557	17.1221	17.0689	17.0289	17.4192	16.5232	17.0003	18.1072	17.5853	19.4377	19.7262	18.4087
Biological Process	GO:0051606	3	detection of stimulus	0.0875866	P01833	Polymeric immunoglobulin receptor OS=Homo sapiens OX=9606 GN=PIGR PE=1 SV=4	-1.3	Down	0.00690198	PIGR	NA	NA	14.6664	14.9903	15.447	14.2948	16.2239	NA	NA	NA	16.2	16.0245
Biological Process	GO:0051606	3	detection of stimulus	0.0875866	P0C0L5	Complement C4-B OS=Homo sapiens OX=9606 GN=C4B PE=1 SV=2	-1.496	Down	0.0109631	C4B	19.9185	19.3867	17.1354	17.9912	18.7243	18.144	19.8251	20.6507	19.1927	19.5662	20.5996	20.44
Biological Process	GO:0051651	5	maintenance of location in cell	0.0542675	P21333	Filamin-A OS=Homo sapiens OX=9606 GN=FLNA PE=1 SV=4	-1.908	Down	0.0072122	FLNA	14.5197	15.2972	15.6517	15.3458	14.9449	15.258	16.2607	16.1269	15.4801	18.8242	18.3412	17.4291
Biological Process	GO:0051651	5	maintenance of location in cell	0.0542675	Q9Y490	Talin-1 OS=Homo sapiens OX=9606 GN=TLN1 PE=1 SV=3	-1.684	Down	0.015959	TLN1	15.254	14.5859	14.8028	15.8114	15.0859	14.6991	15.6669	16.7869	14.7901	18.2921	18.0671	16.7391
Biological Process	GO:0072657	6	protein localization to membrane	0.0997933	P21333	Filamin-A OS=Homo sapiens OX=9606 GN=FLNA PE=1 SV=4	-1.908	Down	0.0072122	FLNA	14.5197	15.2972	15.6517	15.3458	14.9449	15.258	16.2607	16.1269	15.4801	18.8242	18.3412	17.4291
Biological Process	GO:0072657	6	protein localization to membrane	0.0997933	P01833	Polymeric immunoglobulin receptor OS=Homo sapiens OX=9606 GN=PIGR PE=1 SV=4	-1.3	Down	0.00690198	PIGR	NA	NA	14.6664	14.9903	15.447	14.2948	16.2239	NA	NA	NA	16.2	16.0245
Biological Process	GO:0032774	8	RNA biosynthetic process	0.0758914	P21333	Filamin-A OS=Homo sapiens OX=9606 GN=FLNA PE=1 SV=4	-1.908	Down	0.0072122	FLNA	14.5197	15.2972	15.6517	15.3458	14.9449	15.258	16.2607	16.1269	15.4801	18.8242	18.3412	17.4291
Biological Process	GO:0032774	8	RNA biosynthetic process	0.0758914	P62805	Histone H4 OS=Homo sapiens OX=9606 GN=HIST1H4A PE=1 SV=2	1.261	Up	0.0284993	HIST1H4A	NA	17.8548	18.3429	17.1955	16.984	NA	15.9461	NA	16.324	16.73	NA	NA
Biological Process	GO:0043044	8	ATP-dependent chromatin remodeling	0.00428055	P62805	Histone H4 OS=Homo sapiens OX=9606 GN=HIST1H4A PE=1 SV=2	1.261	Up	0.0284993	HIST1H4A	NA	17.8548	18.3429	17.1955	16.984	NA	15.9461	NA	16.324	16.73	NA	NA
Biological Process	GO:0043044	8	ATP-dependent chromatin remodeling	0.00428055	P60709	Actin, cytoplasmic 1 OS=Homo sapiens OX=9606 GN=ACTB PE=1 SV=1	-1.325	Down	0.014077	ACTB	17.1557	17.1221	17.0689	17.0289	17.4192	16.5232	17.0003	18.1072	17.5853	19.4377	19.7262	18.4087
Biological Process	GO:0001895	7	retina homeostasis	0.0143461	P01833	Polymeric immunoglobulin receptor OS=Homo sapiens OX=9606 GN=PIGR PE=1 SV=4	-1.3	Down	0.00690198	PIGR	NA	NA	14.6664	14.9903	15.447	14.2948	16.2239	NA	NA	NA	16.2	16.0245
Biological Process	GO:0001895	7	retina homeostasis	0.0143461	P0CG38	POTE ankyrin domain family member I OS=Homo sapiens OX=9606 GN=POTEI PE=3 SV=1	-1.412	Down	0.0253416	POTEI	NA	18.026	17.2988	16.5756	18.2508	17.686	17.7044	19.8332	17.8049	19.2382	19.207	20.0866
Biological Process	GO:0001895	7	retina homeostasis	0.0143461	P60709	Actin, cytoplasmic 1 OS=Homo sapiens OX=9606 GN=ACTB PE=1 SV=1	-1.325	Down	0.014077	ACTB	17.1557	17.1221	17.0689	17.0289	17.4192	16.5232	17.0003	18.1072	17.5853	19.4377	19.7262	18.4087
Biological Process	GO:0007417	7	central nervous system development	0.231571	P21333	Filamin-A OS=Homo sapiens OX=9606 GN=FLNA PE=1 SV=4	-1.908	Down	0.0072122	FLNA	14.5197	15.2972	15.6517	15.3458	14.9449	15.258	16.2607	16.1269	15.4801	18.8242	18.3412	17.4291
Biological Process	GO:0007417	7	central nervous system development	0.231571	P06702	Protein S100-A9 OS=Homo sapiens OX=9606 GN=S100A9 PE=1 SV=1	1.768	Up	0.00304083	S100A9	19.402	18.9827	19.3961	20.9303	20.5803	20.201	18.8641	18.3806	16.6183	18.718	18.267	18.0385
Biological Process	GO:0007417	7	central nervous system development	0.231571	P60709	Actin, cytoplasmic 1 OS=Homo sapiens OX=9606 GN=ACTB PE=1 SV=1	-1.325	Down	0.014077	ACTB	17.1557	17.1221	17.0689	17.0289	17.4192	16.5232	17.0003	18.1072	17.5853	19.4377	19.7262	18.4087
Biological Process	GO:1901362	5	organic cyclic compound biosynthetic process	0.105969	P21333	Filamin-A OS=Homo sapiens OX=9606 GN=FLNA PE=1 SV=4	-1.908	Down	0.0072122	FLNA	14.5197	15.2972	15.6517	15.3458	14.9449	15.258	16.2607	16.1269	15.4801	18.8242	18.3412	17.4291
Biological Process	GO:1901362	5	organic cyclic compound biosynthetic process	0.105969	P62805	Histone H4 OS=Homo sapiens OX=9606 GN=HIST1H4A PE=1 SV=2	1.261	Up	0.0284993	HIST1H4A	NA	17.8548	18.3429	17.1955	16.984	NA	15.9461	NA	16.324	16.73	NA	NA
Biological Process	GO:1901362	5	organic cyclic compound biosynthetic process	0.105969	P55058	Phospholipid transfer protein OS=Homo sapiens OX=9606 GN=PLTP PE=1 SV=1	1.407	Up	0.0389844	PLTP	NA	15.2005	14.7467	13.9026	14.2553	16.0108	12.3286	13.3016	NA	13.7414	NA	14.2917
Biological Process	GO:0050731	11	positive regulation of peptidyl-tyrosine phosphorylation	0.180973	P04156	Major prion protein OS=Homo sapiens OX=9606 GN=PRNP PE=1 SV=1	-1.058	Down	0.0433861	PRNP	NA	14.6863	NA	15.2218	15.0491	15.1561	16.2832	16.397	15.3858	17.1985	15.1687	NA
Biological Process	GO:0050731	11	positive regulation of peptidyl-tyrosine phosphorylation	0.180973	P08887	Interleukin-6 receptor subunit alpha OS=Homo sapiens OX=9606 GN=IL6R PE=1 SV=1	1.175	Up	0.0456688	IL6R	16.738	16.6315	15.4916	16.1002	NA	15.0195	NA	15.3846	14.5301	15.4044	13.9635	NA
Biological Process	GO:0006338	7	chromatin remodeling	0.00428055	P62805	Histone H4 OS=Homo sapiens OX=9606 GN=HIST1H4A PE=1 SV=2	1.261	Up	0.0284993	HIST1H4A	NA	17.8548	18.3429	17.1955	16.984	NA	15.9461	NA	16.324	16.73	NA	NA
Biological Process	GO:0006338	7	chromatin remodeling	0.00428055	P60709	Actin, cytoplasmic 1 OS=Homo sapiens OX=9606 GN=ACTB PE=1 SV=1	-1.325	Down	0.014077	ACTB	17.1557	17.1221	17.0689	17.0289	17.4192	16.5232	17.0003	18.1072	17.5853	19.4377	19.7262	18.4087
Biological Process	GO:0060326	7	cell chemotaxis	0.224759	P06702	Protein S100-A9 OS=Homo sapiens OX=9606 GN=S100A9 PE=1 SV=1	1.768	Up	0.00304083	S100A9	19.402	18.9827	19.3961	20.9303	20.5803	20.201	18.8641	18.3806	16.6183	18.718	18.267	18.0385
Biological Process	GO:0060326	7	cell chemotaxis	0.224759	P08887	Interleukin-6 receptor subunit alpha OS=Homo sapiens OX=9606 GN=IL6R PE=1 SV=1	1.175	Up	0.0456688	IL6R	16.738	16.6315	15.4916	16.1002	NA	15.0195	NA	15.3846	14.5301	15.4044	13.9635	NA
Biological Process	GO:0034109	6	homotypic cell-cell adhesion	0.0289974	P21333	Filamin-A OS=Homo sapiens OX=9606 GN=FLNA PE=1 SV=4	-1.908	Down	0.0072122	FLNA	14.5197	15.2972	15.6517	15.3458	14.9449	15.258	16.2607	16.1269	15.4801	18.8242	18.3412	17.4291
Biological Process	GO:0034109	6	homotypic cell-cell adhesion	0.0289974	Q9Y490	Talin-1 OS=Homo sapiens OX=9606 GN=TLN1 PE=1 SV=3	-1.684	Down	0.015959	TLN1	15.254	14.5859	14.8028	15.8114	15.0859	14.6991	15.6669	16.7869	14.7901	18.2921	18.0671	16.7391
Biological Process	GO:0034109	6	homotypic cell-cell adhesion	0.0289974	P60709	Actin, cytoplasmic 1 OS=Homo sapiens OX=9606 GN=ACTB PE=1 SV=1	-1.325	Down	0.014077	ACTB	17.1557	17.1221	17.0689	17.0289	17.4192	16.5232	17.0003	18.1072	17.5853	19.4377	19.7262	18.4087
Biological Process	GO:0045597	6	positive regulation of cell differentiation	0.308616	P21333	Filamin-A OS=Homo sapiens OX=9606 GN=FLNA PE=1 SV=4	-1.908	Down	0.0072122	FLNA	14.5197	15.2972	15.6517	15.3458	14.9449	15.258	16.2607	16.1269	15.4801	18.8242	18.3412	17.4291
Biological Process	GO:0045597	6	positive regulation of cell differentiation	0.308616	P33151	Cadherin-5 OS=Homo sapiens OX=9606 GN=CDH5 PE=1 SV=5	-1.023	Down	0.0246427	CDH5	16.4383	16.7332	17.6102	16.444	16.1886	17.4494	17.3364	17.8969	19.016	18.1419	17.7978	16.8137
Biological Process	GO:0045597	6	positive regulation of cell differentiation	0.308616	P08887	Interleukin-6 receptor subunit alpha OS=Homo sapiens OX=9606 GN=IL6R PE=1 SV=1	1.175	Up	0.0456688	IL6R	16.738	16.6315	15.4916	16.1002	NA	15.0195	NA	15.3846	14.5301	15.4044	13.9635	NA
Biological Process	GO:0051259	7	protein oligomerization	0.224759	P62805	Histone H4 OS=Homo sapiens OX=9606 GN=HIST1H4A PE=1 SV=2	1.261	Up	0.0284993	HIST1H4A	NA	17.8548	18.3429	17.1955	16.984	NA	15.9461	NA	16.324	16.73	NA	NA
Biological Process	GO:0051259	7	protein oligomerization	0.224759	P04156	Major prion protein OS=Homo sapiens OX=9606 GN=PRNP PE=1 SV=1	-1.058	Down	0.0433861	PRNP	NA	14.6863	NA	15.2218	15.0491	15.1561	16.2832	16.397	15.3858	17.1985	15.1687	NA
Biological Process	GO:0019438	5	aromatic compound biosynthetic process	0.25449	P21333	Filamin-A OS=Homo sapiens OX=9606 GN=FLNA PE=1 SV=4	-1.908	Down	0.0072122	FLNA	14.5197	15.2972	15.6517	15.3458	14.9449	15.258	16.2607	16.1269	15.4801	18.8242	18.3412	17.4291
Biological Process	GO:0019438	5	aromatic compound biosynthetic process	0.25449	P62805	Histone H4 OS=Homo sapiens OX=9606 GN=HIST1H4A PE=1 SV=2	1.261	Up	0.0284993	HIST1H4A	NA	17.8548	18.3429	17.1955	16.984	NA	15.9461	NA	16.324	16.73	NA	NA
Biological Process	GO:0007010	5	cytoskeleton organization	0.0348453	P21333	Filamin-A OS=Homo sapiens OX=9606 GN=FLNA PE=1 SV=4	-1.908	Down	0.0072122	FLNA	14.5197	15.2972	15.6517	15.3458	14.9449	15.258	16.2607	16.1269	15.4801	18.8242	18.3412	17.4291
Biological Process	GO:0007010	5	cytoskeleton organization	0.0348453	P06702	Protein S100-A9 OS=Homo sapiens OX=9606 GN=S100A9 PE=1 SV=1	1.768	Up	0.00304083	S100A9	19.402	18.9827	19.3961	20.9303	20.5803	20.201	18.8641	18.3806	16.6183	18.718	18.267	18.0385
Biological Process	GO:0007010	5	cytoskeleton organization	0.0348453	P06753	Tropomyosin alpha-3 chain OS=Homo sapiens OX=9606 GN=TPM3 PE=1 SV=2	-1.433	Down	0.0241759	TPM3	19.5859	18.656	18.1571	18.2944	19.1002	18.1739	19.3304	19.8412	18.7389	21.6233	21.4899	19.5415
Biological Process	GO:0007010	5	cytoskeleton organization	0.0348453	Q9Y490	Talin-1 OS=Homo sapiens OX=9606 GN=TLN1 PE=1 SV=3	-1.684	Down	0.015959	TLN1	15.254	14.5859	14.8028	15.8114	15.0859	14.6991	15.6669	16.7869	14.7901	18.2921	18.0671	16.7391
Biological Process	GO:0007010	5	cytoskeleton organization	0.0348453	P60709	Actin, cytoplasmic 1 OS=Homo sapiens OX=9606 GN=ACTB PE=1 SV=1	-1.325	Down	0.014077	ACTB	17.1557	17.1221	17.0689	17.0289	17.4192	16.5232	17.0003	18.1072	17.5853	19.4377	19.7262	18.4087
Biological Process	GO:2000113	8	negative regulation of cellular macromolecule biosynthetic process	0.166723	P21333	Filamin-A OS=Homo sapiens OX=9606 GN=FLNA PE=1 SV=4	-1.908	Down	0.0072122	FLNA	14.5197	15.2972	15.6517	15.3458	14.9449	15.258	16.2607	16.1269	15.4801	18.8242	18.3412	17.4291
Biological Process	GO:2000113	8	negative regulation of cellular macromolecule biosynthetic process	0.166723	P62805	Histone H4 OS=Homo sapiens OX=9606 GN=HIST1H4A PE=1 SV=2	1.261	Up	0.0284993	HIST1H4A	NA	17.8548	18.3429	17.1955	16.984	NA	15.9461	NA	16.324	16.73	NA	NA
Biological Process	GO:1904062	8	regulation of cation transmembrane transport	0.0997933	P21333	Filamin-A OS=Homo sapiens OX=9606 GN=FLNA PE=1 SV=4	-1.908	Down	0.0072122	FLNA	14.5197	15.2972	15.6517	15.3458	14.9449	15.258	16.2607	16.1269	15.4801	18.8242	18.3412	17.4291
Biological Process	GO:1904062	8	regulation of cation transmembrane transport	0.0997933	P04156	Major prion protein OS=Homo sapiens OX=9606 GN=PRNP PE=1 SV=1	-1.058	Down	0.0433861	PRNP	NA	14.6863	NA	15.2218	15.0491	15.1561	16.2832	16.397	15.3858	17.1985	15.1687	NA
Biological Process	GO:0051276	5	chromosome organization	0.0444634	P62805	Histone H4 OS=Homo sapiens OX=9606 GN=HIST1H4A PE=1 SV=2	1.261	Up	0.0284993	HIST1H4A	NA	17.8548	18.3429	17.1955	16.984	NA	15.9461	NA	16.324	16.73	NA	NA
Biological Process	GO:0051276	5	chromosome organization	0.0444634	P60709	Actin, cytoplasmic 1 OS=Homo sapiens OX=9606 GN=ACTB PE=1 SV=1	-1.325	Down	0.014077	ACTB	17.1557	17.1221	17.0689	17.0289	17.4192	16.5232	17.0003	18.1072	17.5853	19.4377	19.7262	18.4087
Biological Process	GO:0030029	4	actin filament-based process	0.000706697	P21333	Filamin-A OS=Homo sapiens OX=9606 GN=FLNA PE=1 SV=4	-1.908	Down	0.0072122	FLNA	14.5197	15.2972	15.6517	15.3458	14.9449	15.258	16.2607	16.1269	15.4801	18.8242	18.3412	17.4291
Biological Process	GO:0030029	4	actin filament-based process	0.000706697	P14649	Myosin light chain 6B OS=Homo sapiens OX=9606 GN=MYL6B PE=1 SV=1	-1.651	Down	0.0405392	MYL6B	14.4089	14.9938	13.2151	15.0473	14.0397	NA	14.8866	15.9628	13.9049	16.8755	16.7551	17.5675
Biological Process	GO:0030029	4	actin filament-based process	0.000706697	P06702	Protein S100-A9 OS=Homo sapiens OX=9606 GN=S100A9 PE=1 SV=1	1.768	Up	0.00304083	S100A9	19.402	18.9827	19.3961	20.9303	20.5803	20.201	18.8641	18.3806	16.6183	18.718	18.267	18.0385
Biological Process	GO:0030029	4	actin filament-based process	0.000706697	P06753	Tropomyosin alpha-3 chain OS=Homo sapiens OX=9606 GN=TPM3 PE=1 SV=2	-1.433	Down	0.0241759	TPM3	19.5859	18.656	18.1571	18.2944	19.1002	18.1739	19.3304	19.8412	18.7389	21.6233	21.4899	19.5415
Biological Process	GO:0030029	4	actin filament-based process	0.000706697	Q9Y490	Talin-1 OS=Homo sapiens OX=9606 GN=TLN1 PE=1 SV=3	-1.684	Down	0.015959	TLN1	15.254	14.5859	14.8028	15.8114	15.0859	14.6991	15.6669	16.7869	14.7901	18.2921	18.0671	16.7391
Biological Process	GO:0030029	4	actin filament-based process	0.000706697	P60709	Actin, cytoplasmic 1 OS=Homo sapiens OX=9606 GN=ACTB PE=1 SV=1	-1.325	Down	0.014077	ACTB	17.1557	17.1221	17.0689	17.0289	17.4192	16.5232	17.0003	18.1072	17.5853	19.4377	19.7262	18.4087
Biological Process	GO:0038094	9	Fc-gamma receptor signaling pathway	0.14103	P01715	Immunoglobulin lambda variable 3-1 OS=Homo sapiens OX=9606 GN=IGLV3-1 PE=1 SV=2	1.785	Up	0.0172391	IGLV3-1	19.6554	19.9262	16.686	19.6858	17.7837	18.7343	15.8478	16.9578	18.152	16.7312	17.6561	16.4183
Biological Process	GO:0038094	9	Fc-gamma receptor signaling pathway	0.14103	P01714	Immunoglobulin lambda variable 3-19 OS=Homo sapiens OX=9606 GN=IGLV3-19 PE=1 SV=2	1.478	Up	0.0377947	IGLV3-19	19.6002	20.3743	17.2803	18.1352	20.0653	20.4982	17.3795	17.2479	18.0198	18.1435	19.1153	17.1806
Biological Process	GO:0038094	9	Fc-gamma receptor signaling pathway	0.14103	P60709	Actin, cytoplasmic 1 OS=Homo sapiens OX=9606 GN=ACTB PE=1 SV=1	-1.325	Down	0.014077	ACTB	17.1557	17.1221	17.0689	17.0289	17.4192	16.5232	17.0003	18.1072	17.5853	19.4377	19.7262	18.4087
Biological Process	GO:0001818	6	negative regulation of cytokine production	0.195419	P04156	Major prion protein OS=Homo sapiens OX=9606 GN=PRNP PE=1 SV=1	-1.058	Down	0.0433861	PRNP	NA	14.6863	NA	15.2218	15.0491	15.1561	16.2832	16.397	15.3858	17.1985	15.1687	NA
Biological Process	GO:0001818	6	negative regulation of cytokine production	0.195419	P08887	Interleukin-6 receptor subunit alpha OS=Homo sapiens OX=9606 GN=IL6R PE=1 SV=1	1.175	Up	0.0456688	IL6R	16.738	16.6315	15.4916	16.1002	NA	15.0195	NA	15.3846	14.5301	15.4044	13.9635	NA
Biological Process	GO:0048871	5	multicellular organismal homeostasis	0.0616158	P01833	Polymeric immunoglobulin receptor OS=Homo sapiens OX=9606 GN=PIGR PE=1 SV=4	-1.3	Down	0.00690198	PIGR	NA	NA	14.6664	14.9903	15.447	14.2948	16.2239	NA	NA	NA	16.2	16.0245
Biological Process	GO:0048871	5	multicellular organismal homeostasis	0.0616158	P0CG38	POTE ankyrin domain family member I OS=Homo sapiens OX=9606 GN=POTEI PE=3 SV=1	-1.412	Down	0.0253416	POTEI	NA	18.026	17.2988	16.5756	18.2508	17.686	17.7044	19.8332	17.8049	19.2382	19.207	20.0866
Biological Process	GO:0048871	5	multicellular organismal homeostasis	0.0616158	P60709	Actin, cytoplasmic 1 OS=Homo sapiens OX=9606 GN=ACTB PE=1 SV=1	-1.325	Down	0.014077	ACTB	17.1557	17.1221	17.0689	17.0289	17.4192	16.5232	17.0003	18.1072	17.5853	19.4377	19.7262	18.4087
Biological Process	GO:0032103	6	positive regulation of response to external stimulus	0.387843	P06702	Protein S100-A9 OS=Homo sapiens OX=9606 GN=S100A9 PE=1 SV=1	1.768	Up	0.00304083	S100A9	19.402	18.9827	19.3961	20.9303	20.5803	20.201	18.8641	18.3806	16.6183	18.718	18.267	18.0385
Biological Process	GO:0032103	6	positive regulation of response to external stimulus	0.387843	P08887	Interleukin-6 receptor subunit alpha OS=Homo sapiens OX=9606 GN=IL6R PE=1 SV=1	1.175	Up	0.0456688	IL6R	16.738	16.6315	15.4916	16.1002	NA	15.0195	NA	15.3846	14.5301	15.4044	13.9635	NA
Biological Process	GO:0060322	4	head development	0.358693	P21333	Filamin-A OS=Homo sapiens OX=9606 GN=FLNA PE=1 SV=4	-1.908	Down	0.0072122	FLNA	14.5197	15.2972	15.6517	15.3458	14.9449	15.258	16.2607	16.1269	15.4801	18.8242	18.3412	17.4291
Biological Process	GO:0060322	4	head development	0.358693	P60709	Actin, cytoplasmic 1 OS=Homo sapiens OX=9606 GN=ACTB PE=1 SV=1	-1.325	Down	0.014077	ACTB	17.1557	17.1221	17.0689	17.0289	17.4192	16.5232	17.0003	18.1072	17.5853	19.4377	19.7262	18.4087
Biological Process	GO:0010720	7	positive regulation of cell development	0.299345	P21333	Filamin-A OS=Homo sapiens OX=9606 GN=FLNA PE=1 SV=4	-1.908	Down	0.0072122	FLNA	14.5197	15.2972	15.6517	15.3458	14.9449	15.258	16.2607	16.1269	15.4801	18.8242	18.3412	17.4291
Biological Process	GO:0010720	7	positive regulation of cell development	0.299345	P33151	Cadherin-5 OS=Homo sapiens OX=9606 GN=CDH5 PE=1 SV=5	-1.023	Down	0.0246427	CDH5	16.4383	16.7332	17.6102	16.444	16.1886	17.4494	17.3364	17.8969	19.016	18.1419	17.7978	16.8137
Biological Process	GO:0007167	7	enzyme linked receptor protein signaling pathway	0.231571	P01833	Polymeric immunoglobulin receptor OS=Homo sapiens OX=9606 GN=PIGR PE=1 SV=4	-1.3	Down	0.00690198	PIGR	NA	NA	14.6664	14.9903	15.447	14.2948	16.2239	NA	NA	NA	16.2	16.0245
Biological Process	GO:0007167	7	enzyme linked receptor protein signaling pathway	0.231571	P33151	Cadherin-5 OS=Homo sapiens OX=9606 GN=CDH5 PE=1 SV=5	-1.023	Down	0.0246427	CDH5	16.4383	16.7332	17.6102	16.444	16.1886	17.4494	17.3364	17.8969	19.016	18.1419	17.7978	16.8137
Biological Process	GO:0007167	7	enzyme linked receptor protein signaling pathway	0.231571	P60709	Actin, cytoplasmic 1 OS=Homo sapiens OX=9606 GN=ACTB PE=1 SV=1	-1.325	Down	0.014077	ACTB	17.1557	17.1221	17.0689	17.0289	17.4192	16.5232	17.0003	18.1072	17.5853	19.4377	19.7262	18.4087
Biological Process	GO:0050801	6	ion homeostasis	0.269432	P06702	Protein S100-A9 OS=Homo sapiens OX=9606 GN=S100A9 PE=1 SV=1	1.768	Up	0.00304083	S100A9	19.402	18.9827	19.3961	20.9303	20.5803	20.201	18.8641	18.3806	16.6183	18.718	18.267	18.0385
Biological Process	GO:0050801	6	ion homeostasis	0.269432	P04156	Major prion protein OS=Homo sapiens OX=9606 GN=PRNP PE=1 SV=1	-1.058	Down	0.0433861	PRNP	NA	14.6863	NA	15.2218	15.0491	15.1561	16.2832	16.397	15.3858	17.1985	15.1687	NA
Biological Process	GO:0032386	6	regulation of intracellular transport	0.210025	P21333	Filamin-A OS=Homo sapiens OX=9606 GN=FLNA PE=1 SV=4	-1.908	Down	0.0072122	FLNA	14.5197	15.2972	15.6517	15.3458	14.9449	15.258	16.2607	16.1269	15.4801	18.8242	18.3412	17.4291
Biological Process	GO:0032386	6	regulation of intracellular transport	0.210025	P04156	Major prion protein OS=Homo sapiens OX=9606 GN=PRNP PE=1 SV=1	-1.058	Down	0.0433861	PRNP	NA	14.6863	NA	15.2218	15.0491	15.1561	16.2832	16.397	15.3858	17.1985	15.1687	NA
Biological Process	GO:0051050	6	positive regulation of transport	0.108715	P21333	Filamin-A OS=Homo sapiens OX=9606 GN=FLNA PE=1 SV=4	-1.908	Down	0.0072122	FLNA	14.5197	15.2972	15.6517	15.3458	14.9449	15.258	16.2607	16.1269	15.4801	18.8242	18.3412	17.4291
Biological Process	GO:0051050	6	positive regulation of transport	0.108715	P06702	Protein S100-A9 OS=Homo sapiens OX=9606 GN=S100A9 PE=1 SV=1	1.768	Up	0.00304083	S100A9	19.402	18.9827	19.3961	20.9303	20.5803	20.201	18.8641	18.3806	16.6183	18.718	18.267	18.0385
Biological Process	GO:0051050	6	positive regulation of transport	0.108715	P0C0L5	Complement C4-B OS=Homo sapiens OX=9606 GN=C4B PE=1 SV=2	-1.496	Down	0.0109631	C4B	19.9185	19.3867	17.1354	17.9912	18.7243	18.144	19.8251	20.6507	19.1927	19.5662	20.5996	20.44
Biological Process	GO:0051050	6	positive regulation of transport	0.108715	P04156	Major prion protein OS=Homo sapiens OX=9606 GN=PRNP PE=1 SV=1	-1.058	Down	0.0433861	PRNP	NA	14.6863	NA	15.2218	15.0491	15.1561	16.2832	16.397	15.3858	17.1985	15.1687	NA
Biological Process	GO:0051050	6	positive regulation of transport	0.108715	P55058	Phospholipid transfer protein OS=Homo sapiens OX=9606 GN=PLTP PE=1 SV=1	1.407	Up	0.0389844	PLTP	NA	15.2005	14.7467	13.9026	14.2553	16.0108	12.3286	13.3016	NA	13.7414	NA	14.2917
Biological Process	GO:0016070	7	RNA metabolic process	0.125529	P21333	Filamin-A OS=Homo sapiens OX=9606 GN=FLNA PE=1 SV=4	-1.908	Down	0.0072122	FLNA	14.5197	15.2972	15.6517	15.3458	14.9449	15.258	16.2607	16.1269	15.4801	18.8242	18.3412	17.4291
Biological Process	GO:0016070	7	RNA metabolic process	0.125529	P62805	Histone H4 OS=Homo sapiens OX=9606 GN=HIST1H4A PE=1 SV=2	1.261	Up	0.0284993	HIST1H4A	NA	17.8548	18.3429	17.1955	16.984	NA	15.9461	NA	16.324	16.73	NA	NA
Biological Process	GO:1902589	5	single-organism organelle organization	0.0505224	P21333	Filamin-A OS=Homo sapiens OX=9606 GN=FLNA PE=1 SV=4	-1.908	Down	0.0072122	FLNA	14.5197	15.2972	15.6517	15.3458	14.9449	15.258	16.2607	16.1269	15.4801	18.8242	18.3412	17.4291
Biological Process	GO:1902589	5	single-organism organelle organization	0.0505224	P06702	Protein S100-A9 OS=Homo sapiens OX=9606 GN=S100A9 PE=1 SV=1	1.768	Up	0.00304083	S100A9	19.402	18.9827	19.3961	20.9303	20.5803	20.201	18.8641	18.3806	16.6183	18.718	18.267	18.0385
Biological Process	GO:1902589	5	single-organism organelle organization	0.0505224	P06753	Tropomyosin alpha-3 chain OS=Homo sapiens OX=9606 GN=TPM3 PE=1 SV=2	-1.433	Down	0.0241759	TPM3	19.5859	18.656	18.1571	18.2944	19.1002	18.1739	19.3304	19.8412	18.7389	21.6233	21.4899	19.5415
Biological Process	GO:1902589	5	single-organism organelle organization	0.0505224	Q9Y490	Talin-1 OS=Homo sapiens OX=9606 GN=TLN1 PE=1 SV=3	-1.684	Down	0.015959	TLN1	15.254	14.5859	14.8028	15.8114	15.0859	14.6991	15.6669	16.7869	14.7901	18.2921	18.0671	16.7391
Biological Process	GO:1902589	5	single-organism organelle organization	0.0505224	P60709	Actin, cytoplasmic 1 OS=Homo sapiens OX=9606 GN=ACTB PE=1 SV=1	-1.325	Down	0.014077	ACTB	17.1557	17.1221	17.0689	17.0289	17.4192	16.5232	17.0003	18.1072	17.5853	19.4377	19.7262	18.4087
Biological Process	GO:0090304	6	nucleic acid metabolic process	0.210025	P21333	Filamin-A OS=Homo sapiens OX=9606 GN=FLNA PE=1 SV=4	-1.908	Down	0.0072122	FLNA	14.5197	15.2972	15.6517	15.3458	14.9449	15.258	16.2607	16.1269	15.4801	18.8242	18.3412	17.4291
Biological Process	GO:0090304	6	nucleic acid metabolic process	0.210025	P62805	Histone H4 OS=Homo sapiens OX=9606 GN=HIST1H4A PE=1 SV=2	1.261	Up	0.0284993	HIST1H4A	NA	17.8548	18.3429	17.1955	16.984	NA	15.9461	NA	16.324	16.73	NA	NA
Biological Process	GO:0001894	6	tissue homeostasis	0.0335562	P01833	Polymeric immunoglobulin receptor OS=Homo sapiens OX=9606 GN=PIGR PE=1 SV=4	-1.3	Down	0.00690198	PIGR	NA	NA	14.6664	14.9903	15.447	14.2948	16.2239	NA	NA	NA	16.2	16.0245
Biological Process	GO:0001894	6	tissue homeostasis	0.0335562	P0CG38	POTE ankyrin domain family member I OS=Homo sapiens OX=9606 GN=POTEI PE=3 SV=1	-1.412	Down	0.0253416	POTEI	NA	18.026	17.2988	16.5756	18.2508	17.686	17.7044	19.8332	17.8049	19.2382	19.207	20.0866
Biological Process	GO:0001894	6	tissue homeostasis	0.0335562	P60709	Actin, cytoplasmic 1 OS=Homo sapiens OX=9606 GN=ACTB PE=1 SV=1	-1.325	Down	0.014077	ACTB	17.1557	17.1221	17.0689	17.0289	17.4192	16.5232	17.0003	18.1072	17.5853	19.4377	19.7262	18.4087
Biological Process	GO:0090316	9	positive regulation of intracellular protein transport	0.0758914	P21333	Filamin-A OS=Homo sapiens OX=9606 GN=FLNA PE=1 SV=4	-1.908	Down	0.0072122	FLNA	14.5197	15.2972	15.6517	15.3458	14.9449	15.258	16.2607	16.1269	15.4801	18.8242	18.3412	17.4291
Biological Process	GO:0090316	9	positive regulation of intracellular protein transport	0.0758914	P04156	Major prion protein OS=Homo sapiens OX=9606 GN=PRNP PE=1 SV=1	-1.058	Down	0.0433861	PRNP	NA	14.6863	NA	15.2218	15.0491	15.1561	16.2832	16.397	15.3858	17.1985	15.1687	NA
Biological Process	GO:0050730	10	regulation of peptidyl-tyrosine phosphorylation	0.23959	P04156	Major prion protein OS=Homo sapiens OX=9606 GN=PRNP PE=1 SV=1	-1.058	Down	0.0433861	PRNP	NA	14.6863	NA	15.2218	15.0491	15.1561	16.2832	16.397	15.3858	17.1985	15.1687	NA
Biological Process	GO:0050730	10	regulation of peptidyl-tyrosine phosphorylation	0.23959	P08887	Interleukin-6 receptor subunit alpha OS=Homo sapiens OX=9606 GN=IL6R PE=1 SV=1	1.175	Up	0.0456688	IL6R	16.738	16.6315	15.4916	16.1002	NA	15.0195	NA	15.3846	14.5301	15.4044	13.9635	NA
Biological Process	GO:0030003	8	cellular cation homeostasis	0.195419	P06702	Protein S100-A9 OS=Homo sapiens OX=9606 GN=S100A9 PE=1 SV=1	1.768	Up	0.00304083	S100A9	19.402	18.9827	19.3961	20.9303	20.5803	20.201	18.8641	18.3806	16.6183	18.718	18.267	18.0385
Biological Process	GO:0030003	8	cellular cation homeostasis	0.195419	P04156	Major prion protein OS=Homo sapiens OX=9606 GN=PRNP PE=1 SV=1	-1.058	Down	0.0433861	PRNP	NA	14.6863	NA	15.2218	15.0491	15.1561	16.2832	16.397	15.3858	17.1985	15.1687	NA
Biological Process	GO:0033157	8	regulation of intracellular protein transport	0.125529	P21333	Filamin-A OS=Homo sapiens OX=9606 GN=FLNA PE=1 SV=4	-1.908	Down	0.0072122	FLNA	14.5197	15.2972	15.6517	15.3458	14.9449	15.258	16.2607	16.1269	15.4801	18.8242	18.3412	17.4291
Biological Process	GO:0033157	8	regulation of intracellular protein transport	0.125529	P04156	Major prion protein OS=Homo sapiens OX=9606 GN=PRNP PE=1 SV=1	-1.058	Down	0.0433861	PRNP	NA	14.6863	NA	15.2218	15.0491	15.1561	16.2832	16.397	15.3858	17.1985	15.1687	NA
Biological Process	GO:0003008	3	system process	0.163171	P01833	Polymeric immunoglobulin receptor OS=Homo sapiens OX=9606 GN=PIGR PE=1 SV=4	-1.3	Down	0.00690198	PIGR	NA	NA	14.6664	14.9903	15.447	14.2948	16.2239	NA	NA	NA	16.2	16.0245
Biological Process	GO:0003008	3	system process	0.163171	P14649	Myosin light chain 6B OS=Homo sapiens OX=9606 GN=MYL6B PE=1 SV=1	-1.651	Down	0.0405392	MYL6B	14.4089	14.9938	13.2151	15.0473	14.0397	NA	14.8866	15.9628	13.9049	16.8755	16.7551	17.5675
Biological Process	GO:0003008	3	system process	0.163171	P06753	Tropomyosin alpha-3 chain OS=Homo sapiens OX=9606 GN=TPM3 PE=1 SV=2	-1.433	Down	0.0241759	TPM3	19.5859	18.656	18.1571	18.2944	19.1002	18.1739	19.3304	19.8412	18.7389	21.6233	21.4899	19.5415
Biological Process	GO:0003008	3	system process	0.163171	P04156	Major prion protein OS=Homo sapiens OX=9606 GN=PRNP PE=1 SV=1	-1.058	Down	0.0433861	PRNP	NA	14.6863	NA	15.2218	15.0491	15.1561	16.2832	16.397	15.3858	17.1985	15.1687	NA
Biological Process	GO:0003008	3	system process	0.163171	Q9Y490	Talin-1 OS=Homo sapiens OX=9606 GN=TLN1 PE=1 SV=3	-1.684	Down	0.015959	TLN1	15.254	14.5859	14.8028	15.8114	15.0859	14.6991	15.6669	16.7869	14.7901	18.2921	18.0671	16.7391
Biological Process	GO:0033275	7	actin-myosin filament sliding	0.00835665	P14649	Myosin light chain 6B OS=Homo sapiens OX=9606 GN=MYL6B PE=1 SV=1	-1.651	Down	0.0405392	MYL6B	14.4089	14.9938	13.2151	15.0473	14.0397	NA	14.8866	15.9628	13.9049	16.8755	16.7551	17.5675
Biological Process	GO:0033275	7	actin-myosin filament sliding	0.00835665	P06753	Tropomyosin alpha-3 chain OS=Homo sapiens OX=9606 GN=TPM3 PE=1 SV=2	-1.433	Down	0.0241759	TPM3	19.5859	18.656	18.1571	18.2944	19.1002	18.1739	19.3304	19.8412	18.7389	21.6233	21.4899	19.5415
Biological Process	GO:0010556	6	regulation of macromolecule biosynthetic process	0.0780973	P21333	Filamin-A OS=Homo sapiens OX=9606 GN=FLNA PE=1 SV=4	-1.908	Down	0.0072122	FLNA	14.5197	15.2972	15.6517	15.3458	14.9449	15.258	16.2607	16.1269	15.4801	18.8242	18.3412	17.4291
Biological Process	GO:0010556	6	regulation of macromolecule biosynthetic process	0.0780973	P06702	Protein S100-A9 OS=Homo sapiens OX=9606 GN=S100A9 PE=1 SV=1	1.768	Up	0.00304083	S100A9	19.402	18.9827	19.3961	20.9303	20.5803	20.201	18.8641	18.3806	16.6183	18.718	18.267	18.0385
Biological Process	GO:0010556	6	regulation of macromolecule biosynthetic process	0.0780973	P62805	Histone H4 OS=Homo sapiens OX=9606 GN=HIST1H4A PE=1 SV=2	1.261	Up	0.0284993	HIST1H4A	NA	17.8548	18.3429	17.1955	16.984	NA	15.9461	NA	16.324	16.73	NA	NA
Biological Process	GO:0010556	6	regulation of macromolecule biosynthetic process	0.0780973	P04156	Major prion protein OS=Homo sapiens OX=9606 GN=PRNP PE=1 SV=1	-1.058	Down	0.0433861	PRNP	NA	14.6863	NA	15.2218	15.0491	15.1561	16.2832	16.397	15.3858	17.1985	15.1687	NA
Biological Process	GO:0010556	6	regulation of macromolecule biosynthetic process	0.0780973	P08887	Interleukin-6 receptor subunit alpha OS=Homo sapiens OX=9606 GN=IL6R PE=1 SV=1	1.175	Up	0.0456688	IL6R	16.738	16.6315	15.4916	16.1002	NA	15.0195	NA	15.3846	14.5301	15.4044	13.9635	NA
Biological Process	GO:0010556	6	regulation of macromolecule biosynthetic process	0.0780973	O00151	PDZ and LIM domain protein 1 OS=Homo sapiens OX=9606 GN=PDLIM1 PE=1 SV=4	-2.887	Down	0.00313371	PDLIM1	NA	NA	15.6127	15.929	NA	NA	18.693	NA	NA	NA	18.6231	NA
Biological Process	GO:0034330	4	cell junction organization	0.0276326	P21333	Filamin-A OS=Homo sapiens OX=9606 GN=FLNA PE=1 SV=4	-1.908	Down	0.0072122	FLNA	14.5197	15.2972	15.6517	15.3458	14.9449	15.258	16.2607	16.1269	15.4801	18.8242	18.3412	17.4291
Biological Process	GO:0034330	4	cell junction organization	0.0276326	P33151	Cadherin-5 OS=Homo sapiens OX=9606 GN=CDH5 PE=1 SV=5	-1.023	Down	0.0246427	CDH5	16.4383	16.7332	17.6102	16.444	16.1886	17.4494	17.3364	17.8969	19.016	18.1419	17.7978	16.8137
Biological Process	GO:0034330	4	cell junction organization	0.0276326	Q9Y490	Talin-1 OS=Homo sapiens OX=9606 GN=TLN1 PE=1 SV=3	-1.684	Down	0.015959	TLN1	15.254	14.5859	14.8028	15.8114	15.0859	14.6991	15.6669	16.7869	14.7901	18.2921	18.0671	16.7391
Biological Process	GO:0034330	4	cell junction organization	0.0276326	P60709	Actin, cytoplasmic 1 OS=Homo sapiens OX=9606 GN=ACTB PE=1 SV=1	-1.325	Down	0.014077	ACTB	17.1557	17.1221	17.0689	17.0289	17.4192	16.5232	17.0003	18.1072	17.5853	19.4377	19.7262	18.4087
Biological Process	GO:0006875	9	cellular metal ion homeostasis	0.180973	P06702	Protein S100-A9 OS=Homo sapiens OX=9606 GN=S100A9 PE=1 SV=1	1.768	Up	0.00304083	S100A9	19.402	18.9827	19.3961	20.9303	20.5803	20.201	18.8641	18.3806	16.6183	18.718	18.267	18.0385
Biological Process	GO:0006875	9	cellular metal ion homeostasis	0.180973	P04156	Major prion protein OS=Homo sapiens OX=9606 GN=PRNP PE=1 SV=1	-1.058	Down	0.0433861	PRNP	NA	14.6863	NA	15.2218	15.0491	15.1561	16.2832	16.397	15.3858	17.1985	15.1687	NA

## Sheet: Up
GO Terms Level 1	GO Terms Description	GO Terms Level	GO Terms ID	Mapping	Background	All Mapping	All Background	Fold Enrichment	Fisher' exact test P value	-log10(p value)	Related Protein
Biological Process	leukocyte migration	7	GO:0050900	4	67	10	615	3.67	0.0163242	1.79	P01715 P06702 P01714 P08887

## Sheet: Up GO2Protein
GO Terms Level 1	GO Terms ID	GO Terms Level	GO Terms Description	Fisher's exact test P value	Protein Accession	Protein Description	Log2FC	Regulated Type	P value	Protein Gene	Q1_TCH	Q2_ZWB	Q3_WJH	Q5_JYJ	Q9_CT	Q11_CCH	Q14_SZF	Q16_CJQ	Q17_CGS	Q20_BXX	Q32_LJM	Q33_JYH
Cellular Component	GO:0005654	11	nucleoplasm	0.128752	P06702	Protein S100-A9 OS=Homo sapiens OX=9606 GN=S100A9 PE=1 SV=1	1.768	Up	0.00304083	S100A9	19.402	18.9827	19.3961	20.9303	20.5803	20.201	18.8641	18.3806	16.6183	18.718	18.267	18.0385
Cellular Component	GO:0005654	11	nucleoplasm	0.128752	P62805	Histone H4 OS=Homo sapiens OX=9606 GN=HIST1H4A PE=1 SV=2	1.261	Up	0.0284993	HIST1H4A	NA	17.8548	18.3429	17.1955	16.984	NA	15.9461	NA	16.324	16.73	NA	NA
Cellular Component	GO:0031981	10	nuclear lumen	0.191552	P06702	Protein S100-A9 OS=Homo sapiens OX=9606 GN=S100A9 PE=1 SV=1	1.768	Up	0.00304083	S100A9	19.402	18.9827	19.3961	20.9303	20.5803	20.201	18.8641	18.3806	16.6183	18.718	18.267	18.0385
Cellular Component	GO:0031981	10	nuclear lumen	0.191552	P62805	Histone H4 OS=Homo sapiens OX=9606 GN=HIST1H4A PE=1 SV=2	1.261	Up	0.0284993	HIST1H4A	NA	17.8548	18.3429	17.1955	16.984	NA	15.9461	NA	16.324	16.73	NA	NA
Cellular Component	GO:0044428	9	nuclear part	0.283513	P06702	Protein S100-A9 OS=Homo sapiens OX=9606 GN=S100A9 PE=1 SV=1	1.768	Up	0.00304083	S100A9	19.402	18.9827	19.3961	20.9303	20.5803	20.201	18.8641	18.3806	16.6183	18.718	18.267	18.0385
Cellular Component	GO:0044428	9	nuclear part	0.283513	P62805	Histone H4 OS=Homo sapiens OX=9606 GN=HIST1H4A PE=1 SV=2	1.261	Up	0.0284993	HIST1H4A	NA	17.8548	18.3429	17.1955	16.984	NA	15.9461	NA	16.324	16.73	NA	NA
Molecular Function	GO:0008233	4	peptidase activity	0.0519138	P01715	Immunoglobulin lambda variable 3-1 OS=Homo sapiens OX=9606 GN=IGLV3-1 PE=1 SV=2	1.785	Up	0.0172391	IGLV3-1	19.6554	19.9262	16.686	19.6858	17.7837	18.7343	15.8478	16.9578	18.152	16.7312	17.6561	16.4183
Molecular Function	GO:0008233	4	peptidase activity	0.0519138	P01714	Immunoglobulin lambda variable 3-19 OS=Homo sapiens OX=9606 GN=IGLV3-19 PE=1 SV=2	1.478	Up	0.0377947	IGLV3-19	19.6002	20.3743	17.2803	18.1352	20.0653	20.4982	17.3795	17.2479	18.0198	18.1435	19.1153	17.1806
Molecular Function	GO:0008233	4	peptidase activity	0.0519138	Q96SM3	Probable carboxypeptidase X1 OS=Homo sapiens OX=9606 GN=CPXM1 PE=2 SV=2	1.285	Up	0.0272994	CPXM1	18.5685	NA	17.5341	17.7942	NA	17.4754	16.5956	NA	NA	16.5206	NA	NA
Molecular Function	GO:0008233	4	peptidase activity	0.0519138	P00746	Complement factor D OS=Homo sapiens OX=9606 GN=CFD PE=1 SV=5	1.222	Up	0.0193998	CFD	NA	NA	15.9025	15.1181	14.8202	16.0268	14.7023	13.2881	14.8267	NA	14.3418	14.0661
Molecular Function	GO:0004871	2	signal transducer activity	0.186091	P06702	Protein S100-A9 OS=Homo sapiens OX=9606 GN=S100A9 PE=1 SV=1	1.768	Up	0.00304083	S100A9	19.402	18.9827	19.3961	20.9303	20.5803	20.201	18.8641	18.3806	16.6183	18.718	18.267	18.0385
Molecular Function	GO:0004871	2	signal transducer activity	0.186091	P08887	Interleukin-6 receptor subunit alpha OS=Homo sapiens OX=9606 GN=IL6R PE=1 SV=1	1.175	Up	0.0456688	IL6R	16.738	16.6315	15.4916	16.1002	NA	15.0195	NA	15.3846	14.5301	15.4044	13.9635	NA
Molecular Function	GO:0004175	6	endopeptidase activity	0.13474	P01715	Immunoglobulin lambda variable 3-1 OS=Homo sapiens OX=9606 GN=IGLV3-1 PE=1 SV=2	1.785	Up	0.0172391	IGLV3-1	19.6554	19.9262	16.686	19.6858	17.7837	18.7343	15.8478	16.9578	18.152	16.7312	17.6561	16.4183
Molecular Function	GO:0004175	6	endopeptidase activity	0.13474	P01714	Immunoglobulin lambda variable 3-19 OS=Homo sapiens OX=9606 GN=IGLV3-19 PE=1 SV=2	1.478	Up	0.0377947	IGLV3-19	19.6002	20.3743	17.2803	18.1352	20.0653	20.4982	17.3795	17.2479	18.0198	18.1435	19.1153	17.1806
Molecular Function	GO:0004175	6	endopeptidase activity	0.13474	P00746	Complement factor D OS=Homo sapiens OX=9606 GN=CFD PE=1 SV=5	1.222	Up	0.0193998	CFD	NA	NA	15.9025	15.1181	14.8202	16.0268	14.7023	13.2881	14.8267	NA	14.3418	14.0661
Molecular Function	GO:0070011	5	peptidase activity, acting on L-amino acid peptides	0.0519138	P01715	Immunoglobulin lambda variable 3-1 OS=Homo sapiens OX=9606 GN=IGLV3-1 PE=1 SV=2	1.785	Up	0.0172391	IGLV3-1	19.6554	19.9262	16.686	19.6858	17.7837	18.7343	15.8478	16.9578	18.152	16.7312	17.6561	16.4183
Molecular Function	GO:0070011	5	peptidase activity, acting on L-amino acid peptides	0.0519138	P01714	Immunoglobulin lambda variable 3-19 OS=Homo sapiens OX=9606 GN=IGLV3-19 PE=1 SV=2	1.478	Up	0.0377947	IGLV3-19	19.6002	20.3743	17.2803	18.1352	20.0653	20.4982	17.3795	17.2479	18.0198	18.1435	19.1153	17.1806
Molecular Function	GO:0070011	5	peptidase activity, acting on L-amino acid peptides	0.0519138	Q96SM3	Probable carboxypeptidase X1 OS=Homo sapiens OX=9606 GN=CPXM1 PE=2 SV=2	1.285	Up	0.0272994	CPXM1	18.5685	NA	17.5341	17.7942	NA	17.4754	16.5956	NA	NA	16.5206	NA	NA
Molecular Function	GO:0070011	5	peptidase activity, acting on L-amino acid peptides	0.0519138	P00746	Complement factor D OS=Homo sapiens OX=9606 GN=CFD PE=1 SV=5	1.222	Up	0.0193998	CFD	NA	NA	15.9025	15.1181	14.8202	16.0268	14.7023	13.2881	14.8267	NA	14.3418	14.0661
Molecular Function	GO:0008236	6	serine-type peptidase activity	0.102952	P01715	Immunoglobulin lambda variable 3-1 OS=Homo sapiens OX=9606 GN=IGLV3-1 PE=1 SV=2	1.785	Up	0.0172391	IGLV3-1	19.6554	19.9262	16.686	19.6858	17.7837	18.7343	15.8478	16.9578	18.152	16.7312	17.6561	16.4183
Molecular Function	GO:0008236	6	serine-type peptidase activity	0.102952	P01714	Immunoglobulin lambda variable 3-19 OS=Homo sapiens OX=9606 GN=IGLV3-19 PE=1 SV=2	1.478	Up	0.0377947	IGLV3-19	19.6002	20.3743	17.2803	18.1352	20.0653	20.4982	17.3795	17.2479	18.0198	18.1435	19.1153	17.1806
Molecular Function	GO:0008236	6	serine-type peptidase activity	0.102952	P00746	Complement factor D OS=Homo sapiens OX=9606 GN=CFD PE=1 SV=5	1.222	Up	0.0193998	CFD	NA	NA	15.9025	15.1181	14.8202	16.0268	14.7023	13.2881	14.8267	NA	14.3418	14.0661
Molecular Function	GO:0046983	4	protein dimerization activity	0.246825	P62805	Histone H4 OS=Homo sapiens OX=9606 GN=HIST1H4A PE=1 SV=2	1.261	Up	0.0284993	HIST1H4A	NA	17.8548	18.3429	17.1955	16.984	NA	15.9461	NA	16.324	16.73	NA	NA
Molecular Function	GO:0046983	4	protein dimerization activity	0.246825	P08887	Interleukin-6 receptor subunit alpha OS=Homo sapiens OX=9606 GN=IL6R PE=1 SV=1	1.175	Up	0.0456688	IL6R	16.738	16.6315	15.4916	16.1002	NA	15.0195	NA	15.3846	14.5301	15.4044	13.9635	NA
Molecular Function	GO:0016787	3	hydrolase activity	0.0788225	P01715	Immunoglobulin lambda variable 3-1 OS=Homo sapiens OX=9606 GN=IGLV3-1 PE=1 SV=2	1.785	Up	0.0172391	IGLV3-1	19.6554	19.9262	16.686	19.6858	17.7837	18.7343	15.8478	16.9578	18.152	16.7312	17.6561	16.4183
Molecular Function	GO:0016787	3	hydrolase activity	0.0788225	Q9HDC9	Adipocyte plasma membrane-associated protein OS=Homo sapiens OX=9606 GN=APMAP PE=1 SV=2	1.367	Up	0.0247509	APMAP	18.1691	17.987	16.7563	16.3159	15.6937	15.8986	15.3452	15.6064	15.2606	NA	16.0789	14.8899
Molecular Function	GO:0016787	3	hydrolase activity	0.0788225	P01714	Immunoglobulin lambda variable 3-19 OS=Homo sapiens OX=9606 GN=IGLV3-19 PE=1 SV=2	1.478	Up	0.0377947	IGLV3-19	19.6002	20.3743	17.2803	18.1352	20.0653	20.4982	17.3795	17.2479	18.0198	18.1435	19.1153	17.1806
Molecular Function	GO:0016787	3	hydrolase activity	0.0788225	Q96SM3	Probable carboxypeptidase X1 OS=Homo sapiens OX=9606 GN=CPXM1 PE=2 SV=2	1.285	Up	0.0272994	CPXM1	18.5685	NA	17.5341	17.7942	NA	17.4754	16.5956	NA	NA	16.5206	NA	NA
Molecular Function	GO:0016787	3	hydrolase activity	0.0788225	P00746	Complement factor D OS=Homo sapiens OX=9606 GN=CFD PE=1 SV=5	1.222	Up	0.0193998	CFD	NA	NA	15.9025	15.1181	14.8202	16.0268	14.7023	13.2881	14.8267	NA	14.3418	14.0661
Molecular Function	GO:0003823	3	antigen binding	0.0996546	P01715	Immunoglobulin lambda variable 3-1 OS=Homo sapiens OX=9606 GN=IGLV3-1 PE=1 SV=2	1.785	Up	0.0172391	IGLV3-1	19.6554	19.9262	16.686	19.6858	17.7837	18.7343	15.8478	16.9578	18.152	16.7312	17.6561	16.4183
Molecular Function	GO:0003823	3	antigen binding	0.0996546	P01714	Immunoglobulin lambda variable 3-19 OS=Homo sapiens OX=9606 GN=IGLV3-19 PE=1 SV=2	1.478	Up	0.0377947	IGLV3-19	19.6002	20.3743	17.2803	18.1352	20.0653	20.4982	17.3795	17.2479	18.0198	18.1435	19.1153	17.1806
Molecular Function	GO:0003823	3	antigen binding	0.0996546	A0A087WSX0	Immunoglobulin lambda variable 5-45 OS=Homo sapiens OX=9606 GN=IGLV5-45 PE=3 SV=1	1.298	Up	0.00858839	IGLV5-45	21.234	21.6325	20.5269	19.7876	20.6668	20.0917	19.4	19.7579	18.7653	18.8547	20.5231	18.851
Molecular Function	GO:0008289	3	lipid binding	0.192035	P06702	Protein S100-A9 OS=Homo sapiens OX=9606 GN=S100A9 PE=1 SV=1	1.768	Up	0.00304083	S100A9	19.402	18.9827	19.3961	20.9303	20.5803	20.201	18.8641	18.3806	16.6183	18.718	18.267	18.0385
Molecular Function	GO:0008289	3	lipid binding	0.192035	P55058	Phospholipid transfer protein OS=Homo sapiens OX=9606 GN=PLTP PE=1 SV=1	1.407	Up	0.0389844	PLTP	NA	15.2005	14.7467	13.9026	14.2553	16.0108	12.3286	13.3016	NA	13.7414	NA	14.2917
Molecular Function	GO:0008270	7	zinc ion binding	0.0977545	P06702	Protein S100-A9 OS=Homo sapiens OX=9606 GN=S100A9 PE=1 SV=1	1.768	Up	0.00304083	S100A9	19.402	18.9827	19.3961	20.9303	20.5803	20.201	18.8641	18.3806	16.6183	18.718	18.267	18.0385
Molecular Function	GO:0008270	7	zinc ion binding	0.0977545	Q96SM3	Probable carboxypeptidase X1 OS=Homo sapiens OX=9606 GN=CPXM1 PE=2 SV=2	1.285	Up	0.0272994	CPXM1	18.5685	NA	17.5341	17.7942	NA	17.4754	16.5956	NA	NA	16.5206	NA	NA
Molecular Function	GO:0004252	7	serine-type endopeptidase activity	0.0996546	P01715	Immunoglobulin lambda variable 3-1 OS=Homo sapiens OX=9606 GN=IGLV3-1 PE=1 SV=2	1.785	Up	0.0172391	IGLV3-1	19.6554	19.9262	16.686	19.6858	17.7837	18.7343	15.8478	16.9578	18.152	16.7312	17.6561	16.4183
Molecular Function	GO:0004252	7	serine-type endopeptidase activity	0.0996546	P01714	Immunoglobulin lambda variable 3-19 OS=Homo sapiens OX=9606 GN=IGLV3-19 PE=1 SV=2	1.478	Up	0.0377947	IGLV3-19	19.6002	20.3743	17.2803	18.1352	20.0653	20.4982	17.3795	17.2479	18.0198	18.1435	19.1153	17.1806
Molecular Function	GO:0004252	7	serine-type endopeptidase activity	0.0996546	P00746	Complement factor D OS=Homo sapiens OX=9606 GN=CFD PE=1 SV=5	1.222	Up	0.0193998	CFD	NA	NA	15.9025	15.1181	14.8202	16.0268	14.7023	13.2881	14.8267	NA	14.3418	14.0661
Molecular Function	GO:0046914	6	transition metal ion binding	0.222228	P06702	Protein S100-A9 OS=Homo sapiens OX=9606 GN=S100A9 PE=1 SV=1	1.768	Up	0.00304083	S100A9	19.402	18.9827	19.3961	20.9303	20.5803	20.201	18.8641	18.3806	16.6183	18.718	18.267	18.0385
Molecular Function	GO:0046914	6	transition metal ion binding	0.222228	Q96SM3	Probable carboxypeptidase X1 OS=Homo sapiens OX=9606 GN=CPXM1 PE=2 SV=2	1.285	Up	0.0272994	CPXM1	18.5685	NA	17.5341	17.7942	NA	17.4754	16.5956	NA	NA	16.5206	NA	NA
Molecular Function	GO:0017171	4	serine hydrolase activity	0.102952	P01715	Immunoglobulin lambda variable 3-1 OS=Homo sapiens OX=9606 GN=IGLV3-1 PE=1 SV=2	1.785	Up	0.0172391	IGLV3-1	19.6554	19.9262	16.686	19.6858	17.7837	18.7343	15.8478	16.9578	18.152	16.7312	17.6561	16.4183
Molecular Function	GO:0017171	4	serine hydrolase activity	0.102952	P01714	Immunoglobulin lambda variable 3-19 OS=Homo sapiens OX=9606 GN=IGLV3-19 PE=1 SV=2	1.478	Up	0.0377947	IGLV3-19	19.6002	20.3743	17.2803	18.1352	20.0653	20.4982	17.3795	17.2479	18.0198	18.1435	19.1153	17.1806
Molecular Function	GO:0017171	4	serine hydrolase activity	0.102952	P00746	Complement factor D OS=Homo sapiens OX=9606 GN=CFD PE=1 SV=5	1.222	Up	0.0193998	CFD	NA	NA	15.9025	15.1181	14.8202	16.0268	14.7023	13.2881	14.8267	NA	14.3418	14.0661
Biological Process	GO:0098542	6	defense response to other organism	0.204097	P06702	Protein S100-A9 OS=Homo sapiens OX=9606 GN=S100A9 PE=1 SV=1	1.768	Up	0.00304083	S100A9	19.402	18.9827	19.3961	20.9303	20.5803	20.201	18.8641	18.3806	16.6183	18.718	18.267	18.0385
Biological Process	GO:0098542	6	defense response to other organism	0.204097	P08887	Interleukin-6 receptor subunit alpha OS=Homo sapiens OX=9606 GN=IL6R PE=1 SV=1	1.175	Up	0.0456688	IL6R	16.738	16.6315	15.4916	16.1002	NA	15.0195	NA	15.3846	14.5301	15.4044	13.9635	NA
Biological Process	GO:0009607	3	response to biotic stimulus	0.343247	P06702	Protein S100-A9 OS=Homo sapiens OX=9606 GN=S100A9 PE=1 SV=1	1.768	Up	0.00304083	S100A9	19.402	18.9827	19.3961	20.9303	20.5803	20.201	18.8641	18.3806	16.6183	18.718	18.267	18.0385
Biological Process	GO:0009607	3	response to biotic stimulus	0.343247	P08887	Interleukin-6 receptor subunit alpha OS=Homo sapiens OX=9606 GN=IL6R PE=1 SV=1	1.175	Up	0.0456688	IL6R	16.738	16.6315	15.4916	16.1002	NA	15.0195	NA	15.3846	14.5301	15.4044	13.9635	NA
Biological Process	GO:0048870	5	cell motility	0.0169439	P01715	Immunoglobulin lambda variable 3-1 OS=Homo sapiens OX=9606 GN=IGLV3-1 PE=1 SV=2	1.785	Up	0.0172391	IGLV3-1	19.6554	19.9262	16.686	19.6858	17.7837	18.7343	15.8478	16.9578	18.152	16.7312	17.6561	16.4183
Biological Process	GO:0048870	5	cell motility	0.0169439	P06702	Protein S100-A9 OS=Homo sapiens OX=9606 GN=S100A9 PE=1 SV=1	1.768	Up	0.00304083	S100A9	19.402	18.9827	19.3961	20.9303	20.5803	20.201	18.8641	18.3806	16.6183	18.718	18.267	18.0385
Biological Process	GO:0048870	5	cell motility	0.0169439	P01714	Immunoglobulin lambda variable 3-19 OS=Homo sapiens OX=9606 GN=IGLV3-19 PE=1 SV=2	1.478	Up	0.0377947	IGLV3-19	19.6002	20.3743	17.2803	18.1352	20.0653	20.4982	17.3795	17.2479	18.0198	18.1435	19.1153	17.1806
Biological Process	GO:0048870	5	cell motility	0.0169439	P55058	Phospholipid transfer protein OS=Homo sapiens OX=9606 GN=PLTP PE=1 SV=1	1.407	Up	0.0389844	PLTP	NA	15.2005	14.7467	13.9026	14.2553	16.0108	12.3286	13.3016	NA	13.7414	NA	14.2917
Biological Process	GO:0048870	5	cell motility	0.0169439	P08887	Interleukin-6 receptor subunit alpha OS=Homo sapiens OX=9606 GN=IL6R PE=1 SV=1	1.175	Up	0.0456688	IL6R	16.738	16.6315	15.4916	16.1002	NA	15.0195	NA	15.3846	14.5301	15.4044	13.9635	NA
Biological Process	GO:2000112	7	regulation of cellular macromolecule biosynthetic process	0.330512	P06702	Protein S100-A9 OS=Homo sapiens OX=9606 GN=S100A9 PE=1 SV=1	1.768	Up	0.00304083	S100A9	19.402	18.9827	19.3961	20.9303	20.5803	20.201	18.8641	18.3806	16.6183	18.718	18.267	18.0385
Biological Process	GO:2000112	7	regulation of cellular macromolecule biosynthetic process	0.330512	P62805	Histone H4 OS=Homo sapiens OX=9606 GN=HIST1H4A PE=1 SV=2	1.261	Up	0.0284993	HIST1H4A	NA	17.8548	18.3429	17.1955	16.984	NA	15.9461	NA	16.324	16.73	NA	NA
Biological Process	GO:0046483	4	heterocycle metabolic process	0.235167	P62805	Histone H4 OS=Homo sapiens OX=9606 GN=HIST1H4A PE=1 SV=2	1.261	Up	0.0284993	HIST1H4A	NA	17.8548	18.3429	17.1955	16.984	NA	15.9461	NA	16.324	16.73	NA	NA
Biological Process	GO:0046483	4	heterocycle metabolic process	0.235167	P55058	Phospholipid transfer protein OS=Homo sapiens OX=9606 GN=PLTP PE=1 SV=1	1.407	Up	0.0389844	PLTP	NA	15.2005	14.7467	13.9026	14.2553	16.0108	12.3286	13.3016	NA	13.7414	NA	14.2917
Biological Process	GO:0009889	5	regulation of biosynthetic process	0.203367	P06702	Protein S100-A9 OS=Homo sapiens OX=9606 GN=S100A9 PE=1 SV=1	1.768	Up	0.00304083	S100A9	19.402	18.9827	19.3961	20.9303	20.5803	20.201	18.8641	18.3806	16.6183	18.718	18.267	18.0385
Biological Process	GO:0009889	5	regulation of biosynthetic process	0.203367	P62805	Histone H4 OS=Homo sapiens OX=9606 GN=HIST1H4A PE=1 SV=2	1.261	Up	0.0284993	HIST1H4A	NA	17.8548	18.3429	17.1955	16.984	NA	15.9461	NA	16.324	16.73	NA	NA
Biological Process	GO:0009889	5	regulation of biosynthetic process	0.203367	P08887	Interleukin-6 receptor subunit alpha OS=Homo sapiens OX=9606 GN=IL6R PE=1 SV=1	1.175	Up	0.0456688	IL6R	16.738	16.6315	15.4916	16.1002	NA	15.0195	NA	15.3846	14.5301	15.4044	13.9635	NA
Biological Process	GO:0038093	8	Fc receptor signaling pathway	0.156148	P01715	Immunoglobulin lambda variable 3-1 OS=Homo sapiens OX=9606 GN=IGLV3-1 PE=1 SV=2	1.785	Up	0.0172391	IGLV3-1	19.6554	19.9262	16.686	19.6858	17.7837	18.7343	15.8478	16.9578	18.152	16.7312	17.6561	16.4183
Biological Process	GO:0038093	8	Fc receptor signaling pathway	0.156148	P01714	Immunoglobulin lambda variable 3-19 OS=Homo sapiens OX=9606 GN=IGLV3-19 PE=1 SV=2	1.478	Up	0.0377947	IGLV3-19	19.6002	20.3743	17.2803	18.1352	20.0653	20.4982	17.3795	17.2479	18.0198	18.1435	19.1153	17.1806
Biological Process	GO:0006955	3	immune response	0.108735	P01715	Immunoglobulin lambda variable 3-1 OS=Homo sapiens OX=9606 GN=IGLV3-1 PE=1 SV=2	1.785	Up	0.0172391	IGLV3-1	19.6554	19.9262	16.686	19.6858	17.7837	18.7343	15.8478	16.9578	18.152	16.7312	17.6561	16.4183
Biological Process	GO:0006955	3	immune response	0.108735	P06702	Protein S100-A9 OS=Homo sapiens OX=9606 GN=S100A9 PE=1 SV=1	1.768	Up	0.00304083	S100A9	19.402	18.9827	19.3961	20.9303	20.5803	20.201	18.8641	18.3806	16.6183	18.718	18.267	18.0385
Biological Process	GO:0006955	3	immune response	0.108735	P01714	Immunoglobulin lambda variable 3-19 OS=Homo sapiens OX=9606 GN=IGLV3-19 PE=1 SV=2	1.478	Up	0.0377947	IGLV3-19	19.6002	20.3743	17.2803	18.1352	20.0653	20.4982	17.3795	17.2479	18.0198	18.1435	19.1153	17.1806
Biological Process	GO:0006955	3	immune response	0.108735	P00746	Complement factor D OS=Homo sapiens OX=9606 GN=CFD PE=1 SV=5	1.222	Up	0.0193998	CFD	NA	NA	15.9025	15.1181	14.8202	16.0268	14.7023	13.2881	14.8267	NA	14.3418	14.0661
Biological Process	GO:0006955	3	immune response	0.108735	P08887	Interleukin-6 receptor subunit alpha OS=Homo sapiens OX=9606 GN=IL6R PE=1 SV=1	1.175	Up	0.0456688	IL6R	16.738	16.6315	15.4916	16.1002	NA	15.0195	NA	15.3846	14.5301	15.4044	13.9635	NA
Biological Process	GO:0006955	3	immune response	0.108735	A0A087WSX0	Immunoglobulin lambda variable 5-45 OS=Homo sapiens OX=9606 GN=IGLV5-45 PE=3 SV=1	1.298	Up	0.00858839	IGLV5-45	21.234	21.6325	20.5269	19.7876	20.6668	20.0917	19.4	19.7579	18.7653	18.8547	20.5231	18.851
Biological Process	GO:0002768	7	immune response-regulating cell surface receptor signaling pathway	0.285844	P01715	Immunoglobulin lambda variable 3-1 OS=Homo sapiens OX=9606 GN=IGLV3-1 PE=1 SV=2	1.785	Up	0.0172391	IGLV3-1	19.6554	19.9262	16.686	19.6858	17.7837	18.7343	15.8478	16.9578	18.152	16.7312	17.6561	16.4183
Biological Process	GO:0002768	7	immune response-regulating cell surface receptor signaling pathway	0.285844	P01714	Immunoglobulin lambda variable 3-19 OS=Homo sapiens OX=9606 GN=IGLV3-19 PE=1 SV=2	1.478	Up	0.0377947	IGLV3-19	19.6002	20.3743	17.2803	18.1352	20.0653	20.4982	17.3795	17.2479	18.0198	18.1435	19.1153	17.1806
Biological Process	GO:0002444	5	myeloid leukocyte mediated immunity	0.152631	P06702	Protein S100-A9 OS=Homo sapiens OX=9606 GN=S100A9 PE=1 SV=1	1.768	Up	0.00304083	S100A9	19.402	18.9827	19.3961	20.9303	20.5803	20.201	18.8641	18.3806	16.6183	18.718	18.267	18.0385
Biological Process	GO:0002444	5	myeloid leukocyte mediated immunity	0.152631	P00746	Complement factor D OS=Homo sapiens OX=9606 GN=CFD PE=1 SV=5	1.222	Up	0.0193998	CFD	NA	NA	15.9025	15.1181	14.8202	16.0268	14.7023	13.2881	14.8267	NA	14.3418	14.0661
Biological Process	GO:0002444	5	myeloid leukocyte mediated immunity	0.152631	P08887	Interleukin-6 receptor subunit alpha OS=Homo sapiens OX=9606 GN=IL6R PE=1 SV=1	1.175	Up	0.0456688	IL6R	16.738	16.6315	15.4916	16.1002	NA	15.0195	NA	15.3846	14.5301	15.4044	13.9635	NA
Biological Process	GO:0006954	5	inflammatory response	0.235167	P06702	Protein S100-A9 OS=Homo sapiens OX=9606 GN=S100A9 PE=1 SV=1	1.768	Up	0.00304083	S100A9	19.402	18.9827	19.3961	20.9303	20.5803	20.201	18.8641	18.3806	16.6183	18.718	18.267	18.0385
Biological Process	GO:0006954	5	inflammatory response	0.235167	P08887	Interleukin-6 receptor subunit alpha OS=Homo sapiens OX=9606 GN=IL6R PE=1 SV=1	1.175	Up	0.0456688	IL6R	16.738	16.6315	15.4916	16.1002	NA	15.0195	NA	15.3846	14.5301	15.4044	13.9635	NA
Biological Process	GO:0016477	6	cell migration	0.0735069	P01715	Immunoglobulin lambda variable 3-1 OS=Homo sapiens OX=9606 GN=IGLV3-1 PE=1 SV=2	1.785	Up	0.0172391	IGLV3-1	19.6554	19.9262	16.686	19.6858	17.7837	18.7343	15.8478	16.9578	18.152	16.7312	17.6561	16.4183
Biological Process	GO:0016477	6	cell migration	0.0735069	P06702	Protein S100-A9 OS=Homo sapiens OX=9606 GN=S100A9 PE=1 SV=1	1.768	Up	0.00304083	S100A9	19.402	18.9827	19.3961	20.9303	20.5803	20.201	18.8641	18.3806	16.6183	18.718	18.267	18.0385
Biological Process	GO:0016477	6	cell migration	0.0735069	P01714	Immunoglobulin lambda variable 3-19 OS=Homo sapiens OX=9606 GN=IGLV3-19 PE=1 SV=2	1.478	Up	0.0377947	IGLV3-19	19.6002	20.3743	17.2803	18.1352	20.0653	20.4982	17.3795	17.2479	18.0198	18.1435	19.1153	17.1806
Biological Process	GO:0016477	6	cell migration	0.0735069	P08887	Interleukin-6 receptor subunit alpha OS=Homo sapiens OX=9606 GN=IL6R PE=1 SV=1	1.175	Up	0.0456688	IL6R	16.738	16.6315	15.4916	16.1002	NA	15.0195	NA	15.3846	14.5301	15.4044	13.9635	NA
Biological Process	GO:0051707	5	response to other organism	0.336883	P06702	Protein S100-A9 OS=Homo sapiens OX=9606 GN=S100A9 PE=1 SV=1	1.768	Up	0.00304083	S100A9	19.402	18.9827	19.3961	20.9303	20.5803	20.201	18.8641	18.3806	16.6183	18.718	18.267	18.0385
Biological Process	GO:0051707	5	response to other organism	0.336883	P08887	Interleukin-6 receptor subunit alpha OS=Homo sapiens OX=9606 GN=IL6R PE=1 SV=1	1.175	Up	0.0456688	IL6R	16.738	16.6315	15.4916	16.1002	NA	15.0195	NA	15.3846	14.5301	15.4044	13.9635	NA
Biological Process	GO:0002757	8	immune response-activating signal transduction	0.11478	P01715	Immunoglobulin lambda variable 3-1 OS=Homo sapiens OX=9606 GN=IGLV3-1 PE=1 SV=2	1.785	Up	0.0172391	IGLV3-1	19.6554	19.9262	16.686	19.6858	17.7837	18.7343	15.8478	16.9578	18.152	16.7312	17.6561	16.4183
Biological Process	GO:0002757	8	immune response-activating signal transduction	0.11478	P06702	Protein S100-A9 OS=Homo sapiens OX=9606 GN=S100A9 PE=1 SV=1	1.768	Up	0.00304083	S100A9	19.402	18.9827	19.3961	20.9303	20.5803	20.201	18.8641	18.3806	16.6183	18.718	18.267	18.0385
Biological Process	GO:0002757	8	immune response-activating signal transduction	0.11478	P01714	Immunoglobulin lambda variable 3-19 OS=Homo sapiens OX=9606 GN=IGLV3-19 PE=1 SV=2	1.478	Up	0.0377947	IGLV3-19	19.6002	20.3743	17.2803	18.1352	20.0653	20.4982	17.3795	17.2479	18.0198	18.1435	19.1153	17.1806
Biological Process	GO:0045595	5	regulation of cell differentiation	0.362286	P62805	Histone H4 OS=Homo sapiens OX=9606 GN=HIST1H4A PE=1 SV=2	1.261	Up	0.0284993	HIST1H4A	NA	17.8548	18.3429	17.1955	16.984	NA	15.9461	NA	16.324	16.73	NA	NA
Biological Process	GO:0045595	5	regulation of cell differentiation	0.362286	P08887	Interleukin-6 receptor subunit alpha OS=Homo sapiens OX=9606 GN=IL6R PE=1 SV=1	1.175	Up	0.0456688	IL6R	16.738	16.6315	15.4916	16.1002	NA	15.0195	NA	15.3846	14.5301	15.4044	13.9635	NA
Biological Process	GO:0044249	4	cellular biosynthetic process	0.349603	P62805	Histone H4 OS=Homo sapiens OX=9606 GN=HIST1H4A PE=1 SV=2	1.261	Up	0.0284993	HIST1H4A	NA	17.8548	18.3429	17.1955	16.984	NA	15.9461	NA	16.324	16.73	NA	NA
Biological Process	GO:0044249	4	cellular biosynthetic process	0.349603	P55058	Phospholipid transfer protein OS=Homo sapiens OX=9606 GN=PLTP PE=1 SV=1	1.407	Up	0.0389844	PLTP	NA	15.2005	14.7467	13.9026	14.2553	16.0108	12.3286	13.3016	NA	13.7414	NA	14.2917
Biological Process	GO:0043933	4	macromolecular complex subunit organization	0.343247	P62805	Histone H4 OS=Homo sapiens OX=9606 GN=HIST1H4A PE=1 SV=2	1.261	Up	0.0284993	HIST1H4A	NA	17.8548	18.3429	17.1955	16.984	NA	15.9461	NA	16.324	16.73	NA	NA
Biological Process	GO:0043933	4	macromolecular complex subunit organization	0.343247	P55058	Phospholipid transfer protein OS=Homo sapiens OX=9606 GN=PLTP PE=1 SV=1	1.407	Up	0.0389844	PLTP	NA	15.2005	14.7467	13.9026	14.2553	16.0108	12.3286	13.3016	NA	13.7414	NA	14.2917
Biological Process	GO:0002684	5	positive regulation of immune system process	0.0578292	P01715	Immunoglobulin lambda variable 3-1 OS=Homo sapiens OX=9606 GN=IGLV3-1 PE=1 SV=2	1.785	Up	0.0172391	IGLV3-1	19.6554	19.9262	16.686	19.6858	17.7837	18.7343	15.8478	16.9578	18.152	16.7312	17.6561	16.4183
Biological Process	GO:0002684	5	positive regulation of immune system process	0.0578292	P06702	Protein S100-A9 OS=Homo sapiens OX=9606 GN=S100A9 PE=1 SV=1	1.768	Up	0.00304083	S100A9	19.402	18.9827	19.3961	20.9303	20.5803	20.201	18.8641	18.3806	16.6183	18.718	18.267	18.0385
Biological Process	GO:0002684	5	positive regulation of immune system process	0.0578292	P01714	Immunoglobulin lambda variable 3-19 OS=Homo sapiens OX=9606 GN=IGLV3-19 PE=1 SV=2	1.478	Up	0.0377947	IGLV3-19	19.6002	20.3743	17.2803	18.1352	20.0653	20.4982	17.3795	17.2479	18.0198	18.1435	19.1153	17.1806
Biological Process	GO:0002684	5	positive regulation of immune system process	0.0578292	P00746	Complement factor D OS=Homo sapiens OX=9606 GN=CFD PE=1 SV=5	1.222	Up	0.0193998	CFD	NA	NA	15.9025	15.1181	14.8202	16.0268	14.7023	13.2881	14.8267	NA	14.3418	14.0661
Biological Process	GO:0002684	5	positive regulation of immune system process	0.0578292	P08887	Interleukin-6 receptor subunit alpha OS=Homo sapiens OX=9606 GN=IL6R PE=1 SV=1	1.175	Up	0.0456688	IL6R	16.738	16.6315	15.4916	16.1002	NA	15.0195	NA	15.3846	14.5301	15.4044	13.9635	NA
Biological Process	GO:0016064	7	immunoglobulin mediated immune response	0.304987	P01715	Immunoglobulin lambda variable 3-1 OS=Homo sapiens OX=9606 GN=IGLV3-1 PE=1 SV=2	1.785	Up	0.0172391	IGLV3-1	19.6554	19.9262	16.686	19.6858	17.7837	18.7343	15.8478	16.9578	18.152	16.7312	17.6561	16.4183
Biological Process	GO:0016064	7	immunoglobulin mediated immune response	0.304987	P01714	Immunoglobulin lambda variable 3-19 OS=Homo sapiens OX=9606 GN=IGLV3-19 PE=1 SV=2	1.478	Up	0.0377947	IGLV3-19	19.6002	20.3743	17.2803	18.1352	20.0653	20.4982	17.3795	17.2479	18.0198	18.1435	19.1153	17.1806
Biological Process	GO:0010558	7	negative regulation of macromolecule biosynthetic process	0.0584725	P62805	Histone H4 OS=Homo sapiens OX=9606 GN=HIST1H4A PE=1 SV=2	1.261	Up	0.0284993	HIST1H4A	NA	17.8548	18.3429	17.1955	16.984	NA	15.9461	NA	16.324	16.73	NA	NA
Biological Process	GO:0010558	7	negative regulation of macromolecule biosynthetic process	0.0584725	P08887	Interleukin-6 receptor subunit alpha OS=Homo sapiens OX=9606 GN=IL6R PE=1 SV=1	1.175	Up	0.0456688	IL6R	16.738	16.6315	15.4916	16.1002	NA	15.0195	NA	15.3846	14.5301	15.4044	13.9635	NA
Biological Process	GO:0018130	5	heterocycle biosynthetic process	0.0542675	P62805	Histone H4 OS=Homo sapiens OX=9606 GN=HIST1H4A PE=1 SV=2	1.261	Up	0.0284993	HIST1H4A	NA	17.8548	18.3429	17.1955	16.984	NA	15.9461	NA	16.324	16.73	NA	NA
Biological Process	GO:0018130	5	heterocycle biosynthetic process	0.0542675	P55058	Phospholipid transfer protein OS=Homo sapiens OX=9606 GN=PLTP PE=1 SV=1	1.407	Up	0.0389844	PLTP	NA	15.2005	14.7467	13.9026	14.2553	16.0108	12.3286	13.3016	NA	13.7414	NA	14.2917
Biological Process	GO:0002443	4	leukocyte mediated immunity	0.0807747	P01715	Immunoglobulin lambda variable 3-1 OS=Homo sapiens OX=9606 GN=IGLV3-1 PE=1 SV=2	1.785	Up	0.0172391	IGLV3-1	19.6554	19.9262	16.686	19.6858	17.7837	18.7343	15.8478	16.9578	18.152	16.7312	17.6561	16.4183
Biological Process	GO:0002443	4	leukocyte mediated immunity	0.0807747	P06702	Protein S100-A9 OS=Homo sapiens OX=9606 GN=S100A9 PE=1 SV=1	1.768	Up	0.00304083	S100A9	19.402	18.9827	19.3961	20.9303	20.5803	20.201	18.8641	18.3806	16.6183	18.718	18.267	18.0385
Biological Process	GO:0002443	4	leukocyte mediated immunity	0.0807747	P01714	Immunoglobulin lambda variable 3-19 OS=Homo sapiens OX=9606 GN=IGLV3-19 PE=1 SV=2	1.478	Up	0.0377947	IGLV3-19	19.6002	20.3743	17.2803	18.1352	20.0653	20.4982	17.3795	17.2479	18.0198	18.1435	19.1153	17.1806
Biological Process	GO:0002443	4	leukocyte mediated immunity	0.0807747	P00746	Complement factor D OS=Homo sapiens OX=9606 GN=CFD PE=1 SV=5	1.222	Up	0.0193998	CFD	NA	NA	15.9025	15.1181	14.8202	16.0268	14.7023	13.2881	14.8267	NA	14.3418	14.0661
Biological Process	GO:0002443	4	leukocyte mediated immunity	0.0807747	P08887	Interleukin-6 receptor subunit alpha OS=Homo sapiens OX=9606 GN=IL6R PE=1 SV=1	1.175	Up	0.0456688	IL6R	16.738	16.6315	15.4916	16.1002	NA	15.0195	NA	15.3846	14.5301	15.4044	13.9635	NA
Biological Process	GO:1903506	9	regulation of nucleic acid-templated transcription	0.24145	P06702	Protein S100-A9 OS=Homo sapiens OX=9606 GN=S100A9 PE=1 SV=1	1.768	Up	0.00304083	S100A9	19.402	18.9827	19.3961	20.9303	20.5803	20.201	18.8641	18.3806	16.6183	18.718	18.267	18.0385
Biological Process	GO:1903506	9	regulation of nucleic acid-templated transcription	0.24145	P62805	Histone H4 OS=Homo sapiens OX=9606 GN=HIST1H4A PE=1 SV=2	1.261	Up	0.0284993	HIST1H4A	NA	17.8548	18.3429	17.1955	16.984	NA	15.9461	NA	16.324	16.73	NA	NA
Biological Process	GO:0050900	7	leukocyte migration	0.0163242	P01715	Immunoglobulin lambda variable 3-1 OS=Homo sapiens OX=9606 GN=IGLV3-1 PE=1 SV=2	1.785	Up	0.0172391	IGLV3-1	19.6554	19.9262	16.686	19.6858	17.7837	18.7343	15.8478	16.9578	18.152	16.7312	17.6561	16.4183
Biological Process	GO:0050900	7	leukocyte migration	0.0163242	P06702	Protein S100-A9 OS=Homo sapiens OX=9606 GN=S100A9 PE=1 SV=1	1.768	Up	0.00304083	S100A9	19.402	18.9827	19.3961	20.9303	20.5803	20.201	18.8641	18.3806	16.6183	18.718	18.267	18.0385
Biological Process	GO:0050900	7	leukocyte migration	0.0163242	P01714	Immunoglobulin lambda variable 3-19 OS=Homo sapiens OX=9606 GN=IGLV3-19 PE=1 SV=2	1.478	Up	0.0377947	IGLV3-19	19.6002	20.3743	17.2803	18.1352	20.0653	20.4982	17.3795	17.2479	18.0198	18.1435	19.1153	17.1806
Biological Process	GO:0050900	7	leukocyte migration	0.0163242	P08887	Interleukin-6 receptor subunit alpha OS=Homo sapiens OX=9606 GN=IL6R PE=1 SV=1	1.175	Up	0.0456688	IL6R	16.738	16.6315	15.4916	16.1002	NA	15.0195	NA	15.3846	14.5301	15.4044	13.9635	NA
Biological Process	GO:0009617	6	response to bacterium	0.292222	P06702	Protein S100-A9 OS=Homo sapiens OX=9606 GN=S100A9 PE=1 SV=1	1.768	Up	0.00304083	S100A9	19.402	18.9827	19.3961	20.9303	20.5803	20.201	18.8641	18.3806	16.6183	18.718	18.267	18.0385
Biological Process	GO:0009617	6	response to bacterium	0.292222	P08887	Interleukin-6 receptor subunit alpha OS=Homo sapiens OX=9606 GN=IL6R PE=1 SV=1	1.175	Up	0.0456688	IL6R	16.738	16.6315	15.4916	16.1002	NA	15.0195	NA	15.3846	14.5301	15.4044	13.9635	NA
Biological Process	GO:0072376	6	protein activation cascade	0.198949	P01715	Immunoglobulin lambda variable 3-1 OS=Homo sapiens OX=9606 GN=IGLV3-1 PE=1 SV=2	1.785	Up	0.0172391	IGLV3-1	19.6554	19.9262	16.686	19.6858	17.7837	18.7343	15.8478	16.9578	18.152	16.7312	17.6561	16.4183
Biological Process	GO:0072376	6	protein activation cascade	0.198949	P01714	Immunoglobulin lambda variable 3-19 OS=Homo sapiens OX=9606 GN=IGLV3-19 PE=1 SV=2	1.478	Up	0.0377947	IGLV3-19	19.6002	20.3743	17.2803	18.1352	20.0653	20.4982	17.3795	17.2479	18.0198	18.1435	19.1153	17.1806
Biological Process	GO:0072376	6	protein activation cascade	0.198949	P00746	Complement factor D OS=Homo sapiens OX=9606 GN=CFD PE=1 SV=5	1.222	Up	0.0193998	CFD	NA	NA	15.9025	15.1181	14.8202	16.0268	14.7023	13.2881	14.8267	NA	14.3418	14.0661
Biological Process	GO:0006928	4	movement of cell or subcellular component	0.04885	P01715	Immunoglobulin lambda variable 3-1 OS=Homo sapiens OX=9606 GN=IGLV3-1 PE=1 SV=2	1.785	Up	0.0172391	IGLV3-1	19.6554	19.9262	16.686	19.6858	17.7837	18.7343	15.8478	16.9578	18.152	16.7312	17.6561	16.4183
Biological Process	GO:0006928	4	movement of cell or subcellular component	0.04885	P06702	Protein S100-A9 OS=Homo sapiens OX=9606 GN=S100A9 PE=1 SV=1	1.768	Up	0.00304083	S100A9	19.402	18.9827	19.3961	20.9303	20.5803	20.201	18.8641	18.3806	16.6183	18.718	18.267	18.0385
Biological Process	GO:0006928	4	movement of cell or subcellular component	0.04885	P01714	Immunoglobulin lambda variable 3-19 OS=Homo sapiens OX=9606 GN=IGLV3-19 PE=1 SV=2	1.478	Up	0.0377947	IGLV3-19	19.6002	20.3743	17.2803	18.1352	20.0653	20.4982	17.3795	17.2479	18.0198	18.1435	19.1153	17.1806
Biological Process	GO:0006928	4	movement of cell or subcellular component	0.04885	P55058	Phospholipid transfer protein OS=Homo sapiens OX=9606 GN=PLTP PE=1 SV=1	1.407	Up	0.0389844	PLTP	NA	15.2005	14.7467	13.9026	14.2553	16.0108	12.3286	13.3016	NA	13.7414	NA	14.2917
Biological Process	GO:0006928	4	movement of cell or subcellular component	0.04885	P08887	Interleukin-6 receptor subunit alpha OS=Homo sapiens OX=9606 GN=IL6R PE=1 SV=1	1.175	Up	0.0456688	IL6R	16.738	16.6315	15.4916	16.1002	NA	15.0195	NA	15.3846	14.5301	15.4044	13.9635	NA
Biological Process	GO:0012501	5	programmed cell death	0.204097	P06702	Protein S100-A9 OS=Homo sapiens OX=9606 GN=S100A9 PE=1 SV=1	1.768	Up	0.00304083	S100A9	19.402	18.9827	19.3961	20.9303	20.5803	20.201	18.8641	18.3806	16.6183	18.718	18.267	18.0385
Biological Process	GO:0012501	5	programmed cell death	0.204097	P08887	Interleukin-6 receptor subunit alpha OS=Homo sapiens OX=9606 GN=IL6R PE=1 SV=1	1.175	Up	0.0456688	IL6R	16.738	16.6315	15.4916	16.1002	NA	15.0195	NA	15.3846	14.5301	15.4044	13.9635	NA
Biological Process	GO:1902533	8	positive regulation of intracellular signal transduction	0.185814	P06702	Protein S100-A9 OS=Homo sapiens OX=9606 GN=S100A9 PE=1 SV=1	1.768	Up	0.00304083	S100A9	19.402	18.9827	19.3961	20.9303	20.5803	20.201	18.8641	18.3806	16.6183	18.718	18.267	18.0385
Biological Process	GO:1902533	8	positive regulation of intracellular signal transduction	0.185814	P08887	Interleukin-6 receptor subunit alpha OS=Homo sapiens OX=9606 GN=IL6R PE=1 SV=1	1.175	Up	0.0456688	IL6R	16.738	16.6315	15.4916	16.1002	NA	15.0195	NA	15.3846	14.5301	15.4044	13.9635	NA
Biological Process	GO:0006909	7	phagocytosis	0.324135	P01715	Immunoglobulin lambda variable 3-1 OS=Homo sapiens OX=9606 GN=IGLV3-1 PE=1 SV=2	1.785	Up	0.0172391	IGLV3-1	19.6554	19.9262	16.686	19.6858	17.7837	18.7343	15.8478	16.9578	18.152	16.7312	17.6561	16.4183
Biological Process	GO:0006909	7	phagocytosis	0.324135	P01714	Immunoglobulin lambda variable 3-19 OS=Homo sapiens OX=9606 GN=IGLV3-19 PE=1 SV=2	1.478	Up	0.0377947	IGLV3-19	19.6002	20.3743	17.2803	18.1352	20.0653	20.4982	17.3795	17.2479	18.0198	18.1435	19.1153	17.1806
Biological Process	GO:0097529	8	myeloid leukocyte migration	0.0144136	P06702	Protein S100-A9 OS=Homo sapiens OX=9606 GN=S100A9 PE=1 SV=1	1.768	Up	0.00304083	S100A9	19.402	18.9827	19.3961	20.9303	20.5803	20.201	18.8641	18.3806	16.6183	18.718	18.267	18.0385
Biological Process	GO:0097529	8	myeloid leukocyte migration	0.0144136	P08887	Interleukin-6 receptor subunit alpha OS=Homo sapiens OX=9606 GN=IL6R PE=1 SV=1	1.175	Up	0.0456688	IL6R	16.738	16.6315	15.4916	16.1002	NA	15.0195	NA	15.3846	14.5301	15.4044	13.9635	NA
Biological Process	GO:0002250	4	adaptive immune response	0.181602	P01715	Immunoglobulin lambda variable 3-1 OS=Homo sapiens OX=9606 GN=IGLV3-1 PE=1 SV=2	1.785	Up	0.0172391	IGLV3-1	19.6554	19.9262	16.686	19.6858	17.7837	18.7343	15.8478	16.9578	18.152	16.7312	17.6561	16.4183
Biological Process	GO:0002250	4	adaptive immune response	0.181602	P01714	Immunoglobulin lambda variable 3-19 OS=Homo sapiens OX=9606 GN=IGLV3-19 PE=1 SV=2	1.478	Up	0.0377947	IGLV3-19	19.6002	20.3743	17.2803	18.1352	20.0653	20.4982	17.3795	17.2479	18.0198	18.1435	19.1153	17.1806
Biological Process	GO:0002250	4	adaptive immune response	0.181602	A0A087WSX0	Immunoglobulin lambda variable 5-45 OS=Homo sapiens OX=9606 GN=IGLV5-45 PE=3 SV=1	1.298	Up	0.00858839	IGLV5-45	21.234	21.6325	20.5269	19.7876	20.6668	20.0917	19.4	19.7579	18.7653	18.8547	20.5231	18.851
Biological Process	GO:0002446	6	neutrophil mediated immunity	0.14471	P06702	Protein S100-A9 OS=Homo sapiens OX=9606 GN=S100A9 PE=1 SV=1	1.768	Up	0.00304083	S100A9	19.402	18.9827	19.3961	20.9303	20.5803	20.201	18.8641	18.3806	16.6183	18.718	18.267	18.0385
Biological Process	GO:0002446	6	neutrophil mediated immunity	0.14471	P00746	Complement factor D OS=Homo sapiens OX=9606 GN=CFD PE=1 SV=5	1.222	Up	0.0193998	CFD	NA	NA	15.9025	15.1181	14.8202	16.0268	14.7023	13.2881	14.8267	NA	14.3418	14.0661
Biological Process	GO:0002446	6	neutrophil mediated immunity	0.14471	P08887	Interleukin-6 receptor subunit alpha OS=Homo sapiens OX=9606 GN=IL6R PE=1 SV=1	1.175	Up	0.0456688	IL6R	16.738	16.6315	15.4916	16.1002	NA	15.0195	NA	15.3846	14.5301	15.4044	13.9635	NA
Biological Process	GO:0040011	2	locomotion	0.0360264	P01715	Immunoglobulin lambda variable 3-1 OS=Homo sapiens OX=9606 GN=IGLV3-1 PE=1 SV=2	1.785	Up	0.0172391	IGLV3-1	19.6554	19.9262	16.686	19.6858	17.7837	18.7343	15.8478	16.9578	18.152	16.7312	17.6561	16.4183
Biological Process	GO:0040011	2	locomotion	0.0360264	P06702	Protein S100-A9 OS=Homo sapiens OX=9606 GN=S100A9 PE=1 SV=1	1.768	Up	0.00304083	S100A9	19.402	18.9827	19.3961	20.9303	20.5803	20.201	18.8641	18.3806	16.6183	18.718	18.267	18.0385
Biological Process	GO:0040011	2	locomotion	0.0360264	P01714	Immunoglobulin lambda variable 3-19 OS=Homo sapiens OX=9606 GN=IGLV3-19 PE=1 SV=2	1.478	Up	0.0377947	IGLV3-19	19.6002	20.3743	17.2803	18.1352	20.0653	20.4982	17.3795	17.2479	18.0198	18.1435	19.1153	17.1806
Biological Process	GO:0040011	2	locomotion	0.0360264	P55058	Phospholipid transfer protein OS=Homo sapiens OX=9606 GN=PLTP PE=1 SV=1	1.407	Up	0.0389844	PLTP	NA	15.2005	14.7467	13.9026	14.2553	16.0108	12.3286	13.3016	NA	13.7414	NA	14.2917
Biological Process	GO:0040011	2	locomotion	0.0360264	P08887	Interleukin-6 receptor subunit alpha OS=Homo sapiens OX=9606 GN=IL6R PE=1 SV=1	1.175	Up	0.0456688	IL6R	16.738	16.6315	15.4916	16.1002	NA	15.0195	NA	15.3846	14.5301	15.4044	13.9635	NA
Biological Process	GO:0002252	3	immune effector process	0.111018	P01715	Immunoglobulin lambda variable 3-1 OS=Homo sapiens OX=9606 GN=IGLV3-1 PE=1 SV=2	1.785	Up	0.0172391	IGLV3-1	19.6554	19.9262	16.686	19.6858	17.7837	18.7343	15.8478	16.9578	18.152	16.7312	17.6561	16.4183
Biological Process	GO:0002252	3	immune effector process	0.111018	P06702	Protein S100-A9 OS=Homo sapiens OX=9606 GN=S100A9 PE=1 SV=1	1.768	Up	0.00304083	S100A9	19.402	18.9827	19.3961	20.9303	20.5803	20.201	18.8641	18.3806	16.6183	18.718	18.267	18.0385
Biological Process	GO:0002252	3	immune effector process	0.111018	P01714	Immunoglobulin lambda variable 3-19 OS=Homo sapiens OX=9606 GN=IGLV3-19 PE=1 SV=2	1.478	Up	0.0377947	IGLV3-19	19.6002	20.3743	17.2803	18.1352	20.0653	20.4982	17.3795	17.2479	18.0198	18.1435	19.1153	17.1806
Biological Process	GO:0002252	3	immune effector process	0.111018	P00746	Complement factor D OS=Homo sapiens OX=9606 GN=CFD PE=1 SV=5	1.222	Up	0.0193998	CFD	NA	NA	15.9025	15.1181	14.8202	16.0268	14.7023	13.2881	14.8267	NA	14.3418	14.0661
Biological Process	GO:0002252	3	immune effector process	0.111018	P08887	Interleukin-6 receptor subunit alpha OS=Homo sapiens OX=9606 GN=IL6R PE=1 SV=1	1.175	Up	0.0456688	IL6R	16.738	16.6315	15.4916	16.1002	NA	15.0195	NA	15.3846	14.5301	15.4044	13.9635	NA
Biological Process	GO:0019219	6	regulation of nucleobase-containing compound metabolic process	0.336883	P06702	Protein S100-A9 OS=Homo sapiens OX=9606 GN=S100A9 PE=1 SV=1	1.768	Up	0.00304083	S100A9	19.402	18.9827	19.3961	20.9303	20.5803	20.201	18.8641	18.3806	16.6183	18.718	18.267	18.0385
Biological Process	GO:0019219	6	regulation of nucleobase-containing compound metabolic process	0.336883	P62805	Histone H4 OS=Homo sapiens OX=9606 GN=HIST1H4A PE=1 SV=2	1.261	Up	0.0284993	HIST1H4A	NA	17.8548	18.3429	17.1955	16.984	NA	15.9461	NA	16.324	16.73	NA	NA
Biological Process	GO:0006959	4	humoral immune response	0.0533987	P01715	Immunoglobulin lambda variable 3-1 OS=Homo sapiens OX=9606 GN=IGLV3-1 PE=1 SV=2	1.785	Up	0.0172391	IGLV3-1	19.6554	19.9262	16.686	19.6858	17.7837	18.7343	15.8478	16.9578	18.152	16.7312	17.6561	16.4183
Biological Process	GO:0006959	4	humoral immune response	0.0533987	P06702	Protein S100-A9 OS=Homo sapiens OX=9606 GN=S100A9 PE=1 SV=1	1.768	Up	0.00304083	S100A9	19.402	18.9827	19.3961	20.9303	20.5803	20.201	18.8641	18.3806	16.6183	18.718	18.267	18.0385
Biological Process	GO:0006959	4	humoral immune response	0.0533987	P01714	Immunoglobulin lambda variable 3-19 OS=Homo sapiens OX=9606 GN=IGLV3-19 PE=1 SV=2	1.478	Up	0.0377947	IGLV3-19	19.6002	20.3743	17.2803	18.1352	20.0653	20.4982	17.3795	17.2479	18.0198	18.1435	19.1153	17.1806
Biological Process	GO:0006959	4	humoral immune response	0.0533987	P00746	Complement factor D OS=Homo sapiens OX=9606 GN=CFD PE=1 SV=5	1.222	Up	0.0193998	CFD	NA	NA	15.9025	15.1181	14.8202	16.0268	14.7023	13.2881	14.8267	NA	14.3418	14.0661
Biological Process	GO:0043207	4	response to external biotic stimulus	0.336883	P06702	Protein S100-A9 OS=Homo sapiens OX=9606 GN=S100A9 PE=1 SV=1	1.768	Up	0.00304083	S100A9	19.402	18.9827	19.3961	20.9303	20.5803	20.201	18.8641	18.3806	16.6183	18.718	18.267	18.0385
Biological Process	GO:0043207	4	response to external biotic stimulus	0.336883	P08887	Interleukin-6 receptor subunit alpha OS=Homo sapiens OX=9606 GN=IL6R PE=1 SV=1	1.175	Up	0.0456688	IL6R	16.738	16.6315	15.4916	16.1002	NA	15.0195	NA	15.3846	14.5301	15.4044	13.9635	NA
Biological Process	GO:0051252	7	regulation of RNA metabolic process	0.247752	P06702	Protein S100-A9 OS=Homo sapiens OX=9606 GN=S100A9 PE=1 SV=1	1.768	Up	0.00304083	S100A9	19.402	18.9827	19.3961	20.9303	20.5803	20.201	18.8641	18.3806	16.6183	18.718	18.267	18.0385
Biological Process	GO:0051252	7	regulation of RNA metabolic process	0.247752	P62805	Histone H4 OS=Homo sapiens OX=9606 GN=HIST1H4A PE=1 SV=2	1.261	Up	0.0284993	HIST1H4A	NA	17.8548	18.3429	17.1955	16.984	NA	15.9461	NA	16.324	16.73	NA	NA
Biological Process	GO:0006958	9	complement activation, classical pathway	0.304987	P01715	Immunoglobulin lambda variable 3-1 OS=Homo sapiens OX=9606 GN=IGLV3-1 PE=1 SV=2	1.785	Up	0.0172391	IGLV3-1	19.6554	19.9262	16.686	19.6858	17.7837	18.7343	15.8478	16.9578	18.152	16.7312	17.6561	16.4183
Biological Process	GO:0006958	9	complement activation, classical pathway	0.304987	P01714	Immunoglobulin lambda variable 3-19 OS=Homo sapiens OX=9606 GN=IGLV3-19 PE=1 SV=2	1.478	Up	0.0377947	IGLV3-19	19.6002	20.3743	17.2803	18.1352	20.0653	20.4982	17.3795	17.2479	18.0198	18.1435	19.1153	17.1806
Biological Process	GO:0006935	5	chemotaxis	0.197968	P06702	Protein S100-A9 OS=Homo sapiens OX=9606 GN=S100A9 PE=1 SV=1	1.768	Up	0.00304083	S100A9	19.402	18.9827	19.3961	20.9303	20.5803	20.201	18.8641	18.3806	16.6183	18.718	18.267	18.0385
Biological Process	GO:0006935	5	chemotaxis	0.197968	P08887	Interleukin-6 receptor subunit alpha OS=Homo sapiens OX=9606 GN=IL6R PE=1 SV=1	1.175	Up	0.0456688	IL6R	16.738	16.6315	15.4916	16.1002	NA	15.0195	NA	15.3846	14.5301	15.4044	13.9635	NA
Biological Process	GO:0050776	5	regulation of immune response	0.176211	P01715	Immunoglobulin lambda variable 3-1 OS=Homo sapiens OX=9606 GN=IGLV3-1 PE=1 SV=2	1.785	Up	0.0172391	IGLV3-1	19.6554	19.9262	16.686	19.6858	17.7837	18.7343	15.8478	16.9578	18.152	16.7312	17.6561	16.4183
Biological Process	GO:0050776	5	regulation of immune response	0.176211	P06702	Protein S100-A9 OS=Homo sapiens OX=9606 GN=S100A9 PE=1 SV=1	1.768	Up	0.00304083	S100A9	19.402	18.9827	19.3961	20.9303	20.5803	20.201	18.8641	18.3806	16.6183	18.718	18.267	18.0385
Biological Process	GO:0050776	5	regulation of immune response	0.176211	P01714	Immunoglobulin lambda variable 3-19 OS=Homo sapiens OX=9606 GN=IGLV3-19 PE=1 SV=2	1.478	Up	0.0377947	IGLV3-19	19.6002	20.3743	17.2803	18.1352	20.0653	20.4982	17.3795	17.2479	18.0198	18.1435	19.1153	17.1806
Biological Process	GO:0050776	5	regulation of immune response	0.176211	P00746	Complement factor D OS=Homo sapiens OX=9606 GN=CFD PE=1 SV=5	1.222	Up	0.0193998	CFD	NA	NA	15.9025	15.1181	14.8202	16.0268	14.7023	13.2881	14.8267	NA	14.3418	14.0661
Biological Process	GO:0002429	9	immune response-activating cell surface receptor signaling pathway	0.273106	P01715	Immunoglobulin lambda variable 3-1 OS=Homo sapiens OX=9606 GN=IGLV3-1 PE=1 SV=2	1.785	Up	0.0172391	IGLV3-1	19.6554	19.9262	16.686	19.6858	17.7837	18.7343	15.8478	16.9578	18.152	16.7312	17.6561	16.4183
Biological Process	GO:0002429	9	immune response-activating cell surface receptor signaling pathway	0.273106	P01714	Immunoglobulin lambda variable 3-19 OS=Homo sapiens OX=9606 GN=IGLV3-19 PE=1 SV=2	1.478	Up	0.0377947	IGLV3-19	19.6002	20.3743	17.2803	18.1352	20.0653	20.4982	17.3795	17.2479	18.0198	18.1435	19.1153	17.1806
Biological Process	GO:0019724	6	B cell mediated immunity	0.304987	P01715	Immunoglobulin lambda variable 3-1 OS=Homo sapiens OX=9606 GN=IGLV3-1 PE=1 SV=2	1.785	Up	0.0172391	IGLV3-1	19.6554	19.9262	16.686	19.6858	17.7837	18.7343	15.8478	16.9578	18.152	16.7312	17.6561	16.4183
Biological Process	GO:0019724	6	B cell mediated immunity	0.304987	P01714	Immunoglobulin lambda variable 3-19 OS=Homo sapiens OX=9606 GN=IGLV3-19 PE=1 SV=2	1.478	Up	0.0377947	IGLV3-19	19.6002	20.3743	17.2803	18.1352	20.0653	20.4982	17.3795	17.2479	18.0198	18.1435	19.1153	17.1806
Biological Process	GO:0002449	5	lymphocyte mediated immunity	0.336883	P01715	Immunoglobulin lambda variable 3-1 OS=Homo sapiens OX=9606 GN=IGLV3-1 PE=1 SV=2	1.785	Up	0.0172391	IGLV3-1	19.6554	19.9262	16.686	19.6858	17.7837	18.7343	15.8478	16.9578	18.152	16.7312	17.6561	16.4183
Biological Process	GO:0002449	5	lymphocyte mediated immunity	0.336883	P01714	Immunoglobulin lambda variable 3-19 OS=Homo sapiens OX=9606 GN=IGLV3-19 PE=1 SV=2	1.478	Up	0.0377947	IGLV3-19	19.6002	20.3743	17.2803	18.1352	20.0653	20.4982	17.3795	17.2479	18.0198	18.1435	19.1153	17.1806
Biological Process	GO:0050778	6	positive regulation of immune response	0.110705	P01715	Immunoglobulin lambda variable 3-1 OS=Homo sapiens OX=9606 GN=IGLV3-1 PE=1 SV=2	1.785	Up	0.0172391	IGLV3-1	19.6554	19.9262	16.686	19.6858	17.7837	18.7343	15.8478	16.9578	18.152	16.7312	17.6561	16.4183
Biological Process	GO:0050778	6	positive regulation of immune response	0.110705	P06702	Protein S100-A9 OS=Homo sapiens OX=9606 GN=S100A9 PE=1 SV=1	1.768	Up	0.00304083	S100A9	19.402	18.9827	19.3961	20.9303	20.5803	20.201	18.8641	18.3806	16.6183	18.718	18.267	18.0385
Biological Process	GO:0050778	6	positive regulation of immune response	0.110705	P01714	Immunoglobulin lambda variable 3-19 OS=Homo sapiens OX=9606 GN=IGLV3-19 PE=1 SV=2	1.478	Up	0.0377947	IGLV3-19	19.6002	20.3743	17.2803	18.1352	20.0653	20.4982	17.3795	17.2479	18.0198	18.1435	19.1153	17.1806
Biological Process	GO:0050778	6	positive regulation of immune response	0.110705	P00746	Complement factor D OS=Homo sapiens OX=9606 GN=CFD PE=1 SV=5	1.222	Up	0.0193998	CFD	NA	NA	15.9025	15.1181	14.8202	16.0268	14.7023	13.2881	14.8267	NA	14.3418	14.0661
Biological Process	GO:0009890	6	negative regulation of biosynthetic process	0.0909304	P62805	Histone H4 OS=Homo sapiens OX=9606 GN=HIST1H4A PE=1 SV=2	1.261	Up	0.0284993	HIST1H4A	NA	17.8548	18.3429	17.1955	16.984	NA	15.9461	NA	16.324	16.73	NA	NA
Biological Process	GO:0009890	6	negative regulation of biosynthetic process	0.0909304	P08887	Interleukin-6 receptor subunit alpha OS=Homo sapiens OX=9606 GN=IL6R PE=1 SV=1	1.175	Up	0.0456688	IL6R	16.738	16.6315	15.4916	16.1002	NA	15.0195	NA	15.3846	14.5301	15.4044	13.9635	NA
Biological Process	GO:0038096	11	Fc-gamma receptor signaling pathway involved in phagocytosis	0.101063	P01715	Immunoglobulin lambda variable 3-1 OS=Homo sapiens OX=9606 GN=IGLV3-1 PE=1 SV=2	1.785	Up	0.0172391	IGLV3-1	19.6554	19.9262	16.686	19.6858	17.7837	18.7343	15.8478	16.9578	18.152	16.7312	17.6561	16.4183
Biological Process	GO:0038096	11	Fc-gamma receptor signaling pathway involved in phagocytosis	0.101063	P01714	Immunoglobulin lambda variable 3-19 OS=Homo sapiens OX=9606 GN=IGLV3-19 PE=1 SV=2	1.478	Up	0.0377947	IGLV3-19	19.6002	20.3743	17.2803	18.1352	20.0653	20.4982	17.3795	17.2479	18.0198	18.1435	19.1153	17.1806
Biological Process	GO:0051674	3	localization of cell	0.0169439	P01715	Immunoglobulin lambda variable 3-1 OS=Homo sapiens OX=9606 GN=IGLV3-1 PE=1 SV=2	1.785	Up	0.0172391	IGLV3-1	19.6554	19.9262	16.686	19.6858	17.7837	18.7343	15.8478	16.9578	18.152	16.7312	17.6561	16.4183
Biological Process	GO:0051674	3	localization of cell	0.0169439	P06702	Protein S100-A9 OS=Homo sapiens OX=9606 GN=S100A9 PE=1 SV=1	1.768	Up	0.00304083	S100A9	19.402	18.9827	19.3961	20.9303	20.5803	20.201	18.8641	18.3806	16.6183	18.718	18.267	18.0385
Biological Process	GO:0051674	3	localization of cell	0.0169439	P01714	Immunoglobulin lambda variable 3-19 OS=Homo sapiens OX=9606 GN=IGLV3-19 PE=1 SV=2	1.478	Up	0.0377947	IGLV3-19	19.6002	20.3743	17.2803	18.1352	20.0653	20.4982	17.3795	17.2479	18.0198	18.1435	19.1153	17.1806
Biological Process	GO:0051674	3	localization of cell	0.0169439	P55058	Phospholipid transfer protein OS=Homo sapiens OX=9606 GN=PLTP PE=1 SV=1	1.407	Up	0.0389844	PLTP	NA	15.2005	14.7467	13.9026	14.2553	16.0108	12.3286	13.3016	NA	13.7414	NA	14.2917
Biological Process	GO:0051674	3	localization of cell	0.0169439	P08887	Interleukin-6 receptor subunit alpha OS=Homo sapiens OX=9606 GN=IL6R PE=1 SV=1	1.175	Up	0.0456688	IL6R	16.738	16.6315	15.4916	16.1002	NA	15.0195	NA	15.3846	14.5301	15.4044	13.9635	NA
Biological Process	GO:0009058	3	biosynthetic process	0.164818	Q9HDC9	Adipocyte plasma membrane-associated protein OS=Homo sapiens OX=9606 GN=APMAP PE=1 SV=2	1.367	Up	0.0247509	APMAP	18.1691	17.987	16.7563	16.3159	15.6937	15.8986	15.3452	15.6064	15.2606	NA	16.0789	14.8899
Biological Process	GO:0009058	3	biosynthetic process	0.164818	P62805	Histone H4 OS=Homo sapiens OX=9606 GN=HIST1H4A PE=1 SV=2	1.261	Up	0.0284993	HIST1H4A	NA	17.8548	18.3429	17.1955	16.984	NA	15.9461	NA	16.324	16.73	NA	NA
Biological Process	GO:0009058	3	biosynthetic process	0.164818	P55058	Phospholipid transfer protein OS=Homo sapiens OX=9606 GN=PLTP PE=1 SV=1	1.407	Up	0.0389844	PLTP	NA	15.2005	14.7467	13.9026	14.2553	16.0108	12.3286	13.3016	NA	13.7414	NA	14.2917
Biological Process	GO:2001141	8	regulation of RNA biosynthetic process	0.247752	P06702	Protein S100-A9 OS=Homo sapiens OX=9606 GN=S100A9 PE=1 SV=1	1.768	Up	0.00304083	S100A9	19.402	18.9827	19.3961	20.9303	20.5803	20.201	18.8641	18.3806	16.6183	18.718	18.267	18.0385
Biological Process	GO:2001141	8	regulation of RNA biosynthetic process	0.247752	P62805	Histone H4 OS=Homo sapiens OX=9606 GN=HIST1H4A PE=1 SV=2	1.261	Up	0.0284993	HIST1H4A	NA	17.8548	18.3429	17.1955	16.984	NA	15.9461	NA	16.324	16.73	NA	NA
Biological Process	GO:0006915	6	apoptotic process	0.0672259	P06702	Protein S100-A9 OS=Homo sapiens OX=9606 GN=S100A9 PE=1 SV=1	1.768	Up	0.00304083	S100A9	19.402	18.9827	19.3961	20.9303	20.5803	20.201	18.8641	18.3806	16.6183	18.718	18.267	18.0385
Biological Process	GO:0006915	6	apoptotic process	0.0672259	P08887	Interleukin-6 receptor subunit alpha OS=Homo sapiens OX=9606 GN=IL6R PE=1 SV=1	1.175	Up	0.0456688	IL6R	16.738	16.6315	15.4916	16.1002	NA	15.0195	NA	15.3846	14.5301	15.4044	13.9635	NA
Biological Process	GO:0002433	8	immune response-regulating cell surface receptor signaling pathway involved in phagocytosis	0.101063	P01715	Immunoglobulin lambda variable 3-1 OS=Homo sapiens OX=9606 GN=IGLV3-1 PE=1 SV=2	1.785	Up	0.0172391	IGLV3-1	19.6554	19.9262	16.686	19.6858	17.7837	18.7343	15.8478	16.9578	18.152	16.7312	17.6561	16.4183
Biological Process	GO:0002433	8	immune response-regulating cell surface receptor signaling pathway involved in phagocytosis	0.101063	P01714	Immunoglobulin lambda variable 3-19 OS=Homo sapiens OX=9606 GN=IGLV3-19 PE=1 SV=2	1.478	Up	0.0377947	IGLV3-19	19.6002	20.3743	17.2803	18.1352	20.0653	20.4982	17.3795	17.2479	18.0198	18.1435	19.1153	17.1806
Biological Process	GO:0002764	6	immune response-regulating signaling pathway	0.121987	P01715	Immunoglobulin lambda variable 3-1 OS=Homo sapiens OX=9606 GN=IGLV3-1 PE=1 SV=2	1.785	Up	0.0172391	IGLV3-1	19.6554	19.9262	16.686	19.6858	17.7837	18.7343	15.8478	16.9578	18.152	16.7312	17.6561	16.4183
Biological Process	GO:0002764	6	immune response-regulating signaling pathway	0.121987	P06702	Protein S100-A9 OS=Homo sapiens OX=9606 GN=S100A9 PE=1 SV=1	1.768	Up	0.00304083	S100A9	19.402	18.9827	19.3961	20.9303	20.5803	20.201	18.8641	18.3806	16.6183	18.718	18.267	18.0385
Biological Process	GO:0002764	6	immune response-regulating signaling pathway	0.121987	P01714	Immunoglobulin lambda variable 3-19 OS=Homo sapiens OX=9606 GN=IGLV3-19 PE=1 SV=2	1.478	Up	0.0377947	IGLV3-19	19.6002	20.3743	17.2803	18.1352	20.0653	20.4982	17.3795	17.2479	18.0198	18.1435	19.1153	17.1806
Biological Process	GO:0002431	10	Fc receptor mediated stimulatory signaling pathway	0.101063	P01715	Immunoglobulin lambda variable 3-1 OS=Homo sapiens OX=9606 GN=IGLV3-1 PE=1 SV=2	1.785	Up	0.0172391	IGLV3-1	19.6554	19.9262	16.686	19.6858	17.7837	18.7343	15.8478	16.9578	18.152	16.7312	17.6561	16.4183
Biological Process	GO:0002431	10	Fc receptor mediated stimulatory signaling pathway	0.101063	P01714	Immunoglobulin lambda variable 3-19 OS=Homo sapiens OX=9606 GN=IGLV3-19 PE=1 SV=2	1.478	Up	0.0377947	IGLV3-19	19.6002	20.3743	17.2803	18.1352	20.0653	20.4982	17.3795	17.2479	18.0198	18.1435	19.1153	17.1806
Biological Process	GO:0006355	10	regulation of transcription, DNA-templated	0.24145	P06702	Protein S100-A9 OS=Homo sapiens OX=9606 GN=S100A9 PE=1 SV=1	1.768	Up	0.00304083	S100A9	19.402	18.9827	19.3961	20.9303	20.5803	20.201	18.8641	18.3806	16.6183	18.718	18.267	18.0385
Biological Process	GO:0006355	10	regulation of transcription, DNA-templated	0.24145	P62805	Histone H4 OS=Homo sapiens OX=9606 GN=HIST1H4A PE=1 SV=2	1.261	Up	0.0284993	HIST1H4A	NA	17.8548	18.3429	17.1955	16.984	NA	15.9461	NA	16.324	16.73	NA	NA
Biological Process	GO:0042742	7	defense response to bacterium	0.179794	P06702	Protein S100-A9 OS=Homo sapiens OX=9606 GN=S100A9 PE=1 SV=1	1.768	Up	0.00304083	S100A9	19.402	18.9827	19.3961	20.9303	20.5803	20.201	18.8641	18.3806	16.6183	18.718	18.267	18.0385
Biological Process	GO:0042742	7	defense response to bacterium	0.179794	P08887	Interleukin-6 receptor subunit alpha OS=Homo sapiens OX=9606 GN=IL6R PE=1 SV=1	1.175	Up	0.0456688	IL6R	16.738	16.6315	15.4916	16.1002	NA	15.0195	NA	15.3846	14.5301	15.4044	13.9635	NA
Biological Process	GO:0030595	8	leukocyte chemotaxis	0.0253055	P06702	Protein S100-A9 OS=Homo sapiens OX=9606 GN=S100A9 PE=1 SV=1	1.768	Up	0.00304083	S100A9	19.402	18.9827	19.3961	20.9303	20.5803	20.201	18.8641	18.3806	16.6183	18.718	18.267	18.0385
Biological Process	GO:0030595	8	leukocyte chemotaxis	0.0253055	P08887	Interleukin-6 receptor subunit alpha OS=Homo sapiens OX=9606 GN=IL6R PE=1 SV=1	1.175	Up	0.0456688	IL6R	16.738	16.6315	15.4916	16.1002	NA	15.0195	NA	15.3846	14.5301	15.4044	13.9635	NA
Biological Process	GO:0008219	4	cell death	0.204097	P06702	Protein S100-A9 OS=Homo sapiens OX=9606 GN=S100A9 PE=1 SV=1	1.768	Up	0.00304083	S100A9	19.402	18.9827	19.3961	20.9303	20.5803	20.201	18.8641	18.3806	16.6183	18.718	18.267	18.0385
Biological Process	GO:0008219	4	cell death	0.204097	P08887	Interleukin-6 receptor subunit alpha OS=Homo sapiens OX=9606 GN=IL6R PE=1 SV=1	1.175	Up	0.0456688	IL6R	16.738	16.6315	15.4916	16.1002	NA	15.0195	NA	15.3846	14.5301	15.4044	13.9635	NA
Biological Process	GO:0038095	9	Fc-epsilon receptor signaling pathway	0.101063	P01715	Immunoglobulin lambda variable 3-1 OS=Homo sapiens OX=9606 GN=IGLV3-1 PE=1 SV=2	1.785	Up	0.0172391	IGLV3-1	19.6554	19.9262	16.686	19.6858	17.7837	18.7343	15.8478	16.9578	18.152	16.7312	17.6561	16.4183
Biological Process	GO:0038095	9	Fc-epsilon receptor signaling pathway	0.101063	P01714	Immunoglobulin lambda variable 3-19 OS=Homo sapiens OX=9606 GN=IGLV3-19 PE=1 SV=2	1.478	Up	0.0377947	IGLV3-19	19.6002	20.3743	17.2803	18.1352	20.0653	20.4982	17.3795	17.2479	18.0198	18.1435	19.1153	17.1806
Biological Process	GO:0006956	8	complement activation	0.125661	P01715	Immunoglobulin lambda variable 3-1 OS=Homo sapiens OX=9606 GN=IGLV3-1 PE=1 SV=2	1.785	Up	0.0172391	IGLV3-1	19.6554	19.9262	16.686	19.6858	17.7837	18.7343	15.8478	16.9578	18.152	16.7312	17.6561	16.4183
Biological Process	GO:0006956	8	complement activation	0.125661	P01714	Immunoglobulin lambda variable 3-19 OS=Homo sapiens OX=9606 GN=IGLV3-19 PE=1 SV=2	1.478	Up	0.0377947	IGLV3-19	19.6002	20.3743	17.2803	18.1352	20.0653	20.4982	17.3795	17.2479	18.0198	18.1435	19.1153	17.1806
Biological Process	GO:0006956	8	complement activation	0.125661	P00746	Complement factor D OS=Homo sapiens OX=9606 GN=CFD PE=1 SV=5	1.222	Up	0.0193998	CFD	NA	NA	15.9025	15.1181	14.8202	16.0268	14.7023	13.2881	14.8267	NA	14.3418	14.0661
Biological Process	GO:0010604	6	positive regulation of macromolecule metabolic process	0.292237	P06702	Protein S100-A9 OS=Homo sapiens OX=9606 GN=S100A9 PE=1 SV=1	1.768	Up	0.00304083	S100A9	19.402	18.9827	19.3961	20.9303	20.5803	20.201	18.8641	18.3806	16.6183	18.718	18.267	18.0385
Biological Process	GO:0010604	6	positive regulation of macromolecule metabolic process	0.292237	P62805	Histone H4 OS=Homo sapiens OX=9606 GN=HIST1H4A PE=1 SV=2	1.261	Up	0.0284993	HIST1H4A	NA	17.8548	18.3429	17.1955	16.984	NA	15.9461	NA	16.324	16.73	NA	NA
Biological Process	GO:0010604	6	positive regulation of macromolecule metabolic process	0.292237	P08887	Interleukin-6 receptor subunit alpha OS=Homo sapiens OX=9606 GN=IL6R PE=1 SV=1	1.175	Up	0.0456688	IL6R	16.738	16.6315	15.4916	16.1002	NA	15.0195	NA	15.3846	14.5301	15.4044	13.9635	NA
Biological Process	GO:0002682	4	regulation of immune system process	0.0328378	P01715	Immunoglobulin lambda variable 3-1 OS=Homo sapiens OX=9606 GN=IGLV3-1 PE=1 SV=2	1.785	Up	0.0172391	IGLV3-1	19.6554	19.9262	16.686	19.6858	17.7837	18.7343	15.8478	16.9578	18.152	16.7312	17.6561	16.4183
Biological Process	GO:0002682	4	regulation of immune system process	0.0328378	P06702	Protein S100-A9 OS=Homo sapiens OX=9606 GN=S100A9 PE=1 SV=1	1.768	Up	0.00304083	S100A9	19.402	18.9827	19.3961	20.9303	20.5803	20.201	18.8641	18.3806	16.6183	18.718	18.267	18.0385
Biological Process	GO:0002682	4	regulation of immune system process	0.0328378	P01714	Immunoglobulin lambda variable 3-19 OS=Homo sapiens OX=9606 GN=IGLV3-19 PE=1 SV=2	1.478	Up	0.0377947	IGLV3-19	19.6002	20.3743	17.2803	18.1352	20.0653	20.4982	17.3795	17.2479	18.0198	18.1435	19.1153	17.1806
Biological Process	GO:0002682	4	regulation of immune system process	0.0328378	P62805	Histone H4 OS=Homo sapiens OX=9606 GN=HIST1H4A PE=1 SV=2	1.261	Up	0.0284993	HIST1H4A	NA	17.8548	18.3429	17.1955	16.984	NA	15.9461	NA	16.324	16.73	NA	NA
Biological Process	GO:0002682	4	regulation of immune system process	0.0328378	P00746	Complement factor D OS=Homo sapiens OX=9606 GN=CFD PE=1 SV=5	1.222	Up	0.0193998	CFD	NA	NA	15.9025	15.1181	14.8202	16.0268	14.7023	13.2881	14.8267	NA	14.3418	14.0661
Biological Process	GO:0002682	4	regulation of immune system process	0.0328378	P08887	Interleukin-6 receptor subunit alpha OS=Homo sapiens OX=9606 GN=IL6R PE=1 SV=1	1.175	Up	0.0456688	IL6R	16.738	16.6315	15.4916	16.1002	NA	15.0195	NA	15.3846	14.5301	15.4044	13.9635	NA
Biological Process	GO:0042330	4	taxis	0.197968	P06702	Protein S100-A9 OS=Homo sapiens OX=9606 GN=S100A9 PE=1 SV=1	1.768	Up	0.00304083	S100A9	19.402	18.9827	19.3961	20.9303	20.5803	20.201	18.8641	18.3806	16.6183	18.718	18.267	18.0385
Biological Process	GO:0042330	4	taxis	0.197968	P08887	Interleukin-6 receptor subunit alpha OS=Homo sapiens OX=9606 GN=IL6R PE=1 SV=1	1.175	Up	0.0456688	IL6R	16.738	16.6315	15.4916	16.1002	NA	15.0195	NA	15.3846	14.5301	15.4044	13.9635	NA
Biological Process	GO:1901362	5	organic cyclic compound biosynthetic process	0.0811554	P62805	Histone H4 OS=Homo sapiens OX=9606 GN=HIST1H4A PE=1 SV=2	1.261	Up	0.0284993	HIST1H4A	NA	17.8548	18.3429	17.1955	16.984	NA	15.9461	NA	16.324	16.73	NA	NA
Biological Process	GO:1901362	5	organic cyclic compound biosynthetic process	0.0811554	P55058	Phospholipid transfer protein OS=Homo sapiens OX=9606 GN=PLTP PE=1 SV=1	1.407	Up	0.0389844	PLTP	NA	15.2005	14.7467	13.9026	14.2553	16.0108	12.3286	13.3016	NA	13.7414	NA	14.2917
Biological Process	GO:0060326	7	cell chemotaxis	0.0501825	P06702	Protein S100-A9 OS=Homo sapiens OX=9606 GN=S100A9 PE=1 SV=1	1.768	Up	0.00304083	S100A9	19.402	18.9827	19.3961	20.9303	20.5803	20.201	18.8641	18.3806	16.6183	18.718	18.267	18.0385
Biological Process	GO:0060326	7	cell chemotaxis	0.0501825	P08887	Interleukin-6 receptor subunit alpha OS=Homo sapiens OX=9606 GN=IL6R PE=1 SV=1	1.175	Up	0.0456688	IL6R	16.738	16.6315	15.4916	16.1002	NA	15.0195	NA	15.3846	14.5301	15.4044	13.9635	NA
Biological Process	GO:0006898	7	receptor-mediated endocytosis	0.298603	P01715	Immunoglobulin lambda variable 3-1 OS=Homo sapiens OX=9606 GN=IGLV3-1 PE=1 SV=2	1.785	Up	0.0172391	IGLV3-1	19.6554	19.9262	16.686	19.6858	17.7837	18.7343	15.8478	16.9578	18.152	16.7312	17.6561	16.4183
Biological Process	GO:0006898	7	receptor-mediated endocytosis	0.298603	P01714	Immunoglobulin lambda variable 3-19 OS=Homo sapiens OX=9606 GN=IGLV3-19 PE=1 SV=2	1.478	Up	0.0377947	IGLV3-19	19.6002	20.3743	17.2803	18.1352	20.0653	20.4982	17.3795	17.2479	18.0198	18.1435	19.1153	17.1806
Biological Process	GO:0002253	7	activation of immune response	0.0849742	P01715	Immunoglobulin lambda variable 3-1 OS=Homo sapiens OX=9606 GN=IGLV3-1 PE=1 SV=2	1.785	Up	0.0172391	IGLV3-1	19.6554	19.9262	16.686	19.6858	17.7837	18.7343	15.8478	16.9578	18.152	16.7312	17.6561	16.4183
Biological Process	GO:0002253	7	activation of immune response	0.0849742	P06702	Protein S100-A9 OS=Homo sapiens OX=9606 GN=S100A9 PE=1 SV=1	1.768	Up	0.00304083	S100A9	19.402	18.9827	19.3961	20.9303	20.5803	20.201	18.8641	18.3806	16.6183	18.718	18.267	18.0385
Biological Process	GO:0002253	7	activation of immune response	0.0849742	P01714	Immunoglobulin lambda variable 3-19 OS=Homo sapiens OX=9606 GN=IGLV3-19 PE=1 SV=2	1.478	Up	0.0377947	IGLV3-19	19.6002	20.3743	17.2803	18.1352	20.0653	20.4982	17.3795	17.2479	18.0198	18.1435	19.1153	17.1806
Biological Process	GO:0002253	7	activation of immune response	0.0849742	P00746	Complement factor D OS=Homo sapiens OX=9606 GN=CFD PE=1 SV=5	1.222	Up	0.0193998	CFD	NA	NA	15.9025	15.1181	14.8202	16.0268	14.7023	13.2881	14.8267	NA	14.3418	14.0661
Biological Process	GO:1902531	7	regulation of intracellular signal transduction	0.317754	P06702	Protein S100-A9 OS=Homo sapiens OX=9606 GN=S100A9 PE=1 SV=1	1.768	Up	0.00304083	S100A9	19.402	18.9827	19.3961	20.9303	20.5803	20.201	18.8641	18.3806	16.6183	18.718	18.267	18.0385
Biological Process	GO:1902531	7	regulation of intracellular signal transduction	0.317754	P08887	Interleukin-6 receptor subunit alpha OS=Homo sapiens OX=9606 GN=IL6R PE=1 SV=1	1.175	Up	0.0456688	IL6R	16.738	16.6315	15.4916	16.1002	NA	15.0195	NA	15.3846	14.5301	15.4044	13.9635	NA
Biological Process	GO:0002460	5	adaptive immune response based on somatic recombination of immune receptors built from immunoglobulin superfamily domains	0.324135	P01715	Immunoglobulin lambda variable 3-1 OS=Homo sapiens OX=9606 GN=IGLV3-1 PE=1 SV=2	1.785	Up	0.0172391	IGLV3-1	19.6554	19.9262	16.686	19.6858	17.7837	18.7343	15.8478	16.9578	18.152	16.7312	17.6561	16.4183
Biological Process	GO:0002460	5	adaptive immune response based on somatic recombination of immune receptors built from immunoglobulin superfamily domains	0.324135	P01714	Immunoglobulin lambda variable 3-19 OS=Homo sapiens OX=9606 GN=IGLV3-19 PE=1 SV=2	1.478	Up	0.0377947	IGLV3-19	19.6002	20.3743	17.2803	18.1352	20.0653	20.4982	17.3795	17.2479	18.0198	18.1435	19.1153	17.1806
Biological Process	GO:0048584	5	positive regulation of response to stimulus	0.188665	P01715	Immunoglobulin lambda variable 3-1 OS=Homo sapiens OX=9606 GN=IGLV3-1 PE=1 SV=2	1.785	Up	0.0172391	IGLV3-1	19.6554	19.9262	16.686	19.6858	17.7837	18.7343	15.8478	16.9578	18.152	16.7312	17.6561	16.4183
Biological Process	GO:0048584	5	positive regulation of response to stimulus	0.188665	P06702	Protein S100-A9 OS=Homo sapiens OX=9606 GN=S100A9 PE=1 SV=1	1.768	Up	0.00304083	S100A9	19.402	18.9827	19.3961	20.9303	20.5803	20.201	18.8641	18.3806	16.6183	18.718	18.267	18.0385
Biological Process	GO:0048584	5	positive regulation of response to stimulus	0.188665	P01714	Immunoglobulin lambda variable 3-19 OS=Homo sapiens OX=9606 GN=IGLV3-19 PE=1 SV=2	1.478	Up	0.0377947	IGLV3-19	19.6002	20.3743	17.2803	18.1352	20.0653	20.4982	17.3795	17.2479	18.0198	18.1435	19.1153	17.1806
Biological Process	GO:0048584	5	positive regulation of response to stimulus	0.188665	P00746	Complement factor D OS=Homo sapiens OX=9606 GN=CFD PE=1 SV=5	1.222	Up	0.0193998	CFD	NA	NA	15.9025	15.1181	14.8202	16.0268	14.7023	13.2881	14.8267	NA	14.3418	14.0661
Biological Process	GO:0048584	5	positive regulation of response to stimulus	0.188665	P08887	Interleukin-6 receptor subunit alpha OS=Homo sapiens OX=9606 GN=IL6R PE=1 SV=1	1.175	Up	0.0456688	IL6R	16.738	16.6315	15.4916	16.1002	NA	15.0195	NA	15.3846	14.5301	15.4044	13.9635	NA
Biological Process	GO:0038094	9	Fc-gamma receptor signaling pathway	0.101063	P01715	Immunoglobulin lambda variable 3-1 OS=Homo sapiens OX=9606 GN=IGLV3-1 PE=1 SV=2	1.785	Up	0.0172391	IGLV3-1	19.6554	19.9262	16.686	19.6858	17.7837	18.7343	15.8478	16.9578	18.152	16.7312	17.6561	16.4183
Biological Process	GO:0038094	9	Fc-gamma receptor signaling pathway	0.101063	P01714	Immunoglobulin lambda variable 3-19 OS=Homo sapiens OX=9606 GN=IGLV3-19 PE=1 SV=2	1.478	Up	0.0377947	IGLV3-19	19.6002	20.3743	17.2803	18.1352	20.0653	20.4982	17.3795	17.2479	18.0198	18.1435	19.1153	17.1806
Biological Process	GO:0051241	5	negative regulation of multicellular organismal process	0.362286	P62805	Histone H4 OS=Homo sapiens OX=9606 GN=HIST1H4A PE=1 SV=2	1.261	Up	0.0284993	HIST1H4A	NA	17.8548	18.3429	17.1955	16.984	NA	15.9461	NA	16.324	16.73	NA	NA
Biological Process	GO:0051241	5	negative regulation of multicellular organismal process	0.362286	P08887	Interleukin-6 receptor subunit alpha OS=Homo sapiens OX=9606 GN=IL6R PE=1 SV=1	1.175	Up	0.0456688	IL6R	16.738	16.6315	15.4916	16.1002	NA	15.0195	NA	15.3846	14.5301	15.4044	13.9635	NA
Biological Process	GO:0032103	6	positive regulation of response to external stimulus	0.101063	P06702	Protein S100-A9 OS=Homo sapiens OX=9606 GN=S100A9 PE=1 SV=1	1.768	Up	0.00304083	S100A9	19.402	18.9827	19.3961	20.9303	20.5803	20.201	18.8641	18.3806	16.6183	18.718	18.267	18.0385
Biological Process	GO:0032103	6	positive regulation of response to external stimulus	0.101063	P08887	Interleukin-6 receptor subunit alpha OS=Homo sapiens OX=9606 GN=IL6R PE=1 SV=1	1.175	Up	0.0456688	IL6R	16.738	16.6315	15.4916	16.1002	NA	15.0195	NA	15.3846	14.5301	15.4044	13.9635	NA
Biological Process	GO:1901360	4	organic cyclic compound metabolic process	0.349603	P62805	Histone H4 OS=Homo sapiens OX=9606 GN=HIST1H4A PE=1 SV=2	1.261	Up	0.0284993	HIST1H4A	NA	17.8548	18.3429	17.1955	16.984	NA	15.9461	NA	16.324	16.73	NA	NA
Biological Process	GO:1901360	4	organic cyclic compound metabolic process	0.349603	P55058	Phospholipid transfer protein OS=Homo sapiens OX=9606 GN=PLTP PE=1 SV=1	1.407	Up	0.0389844	PLTP	NA	15.2005	14.7467	13.9026	14.2553	16.0108	12.3286	13.3016	NA	13.7414	NA	14.2917
Biological Process	GO:0002455	8	humoral immune response mediated by circulating immunoglobulin	0.304987	P01715	Immunoglobulin lambda variable 3-1 OS=Homo sapiens OX=9606 GN=IGLV3-1 PE=1 SV=2	1.785	Up	0.0172391	IGLV3-1	19.6554	19.9262	16.686	19.6858	17.7837	18.7343	15.8478	16.9578	18.152	16.7312	17.6561	16.4183
Biological Process	GO:0002455	8	humoral immune response mediated by circulating immunoglobulin	0.304987	P01714	Immunoglobulin lambda variable 3-19 OS=Homo sapiens OX=9606 GN=IGLV3-19 PE=1 SV=2	1.478	Up	0.0377947	IGLV3-19	19.6002	20.3743	17.2803	18.1352	20.0653	20.4982	17.3795	17.2479	18.0198	18.1435	19.1153	17.1806
Biological Process	GO:0051050	6	positive regulation of transport	0.298603	P06702	Protein S100-A9 OS=Homo sapiens OX=9606 GN=S100A9 PE=1 SV=1	1.768	Up	0.00304083	S100A9	19.402	18.9827	19.3961	20.9303	20.5803	20.201	18.8641	18.3806	16.6183	18.718	18.267	18.0385
Biological Process	GO:0051050	6	positive regulation of transport	0.298603	P55058	Phospholipid transfer protein OS=Homo sapiens OX=9606 GN=PLTP PE=1 SV=1	1.407	Up	0.0389844	PLTP	NA	15.2005	14.7467	13.9026	14.2553	16.0108	12.3286	13.3016	NA	13.7414	NA	14.2917
Biological Process	GO:0006508	6	proteolysis	0.110705	P01715	Immunoglobulin lambda variable 3-1 OS=Homo sapiens OX=9606 GN=IGLV3-1 PE=1 SV=2	1.785	Up	0.0172391	IGLV3-1	19.6554	19.9262	16.686	19.6858	17.7837	18.7343	15.8478	16.9578	18.152	16.7312	17.6561	16.4183
Biological Process	GO:0006508	6	proteolysis	0.110705	P01714	Immunoglobulin lambda variable 3-19 OS=Homo sapiens OX=9606 GN=IGLV3-19 PE=1 SV=2	1.478	Up	0.0377947	IGLV3-19	19.6002	20.3743	17.2803	18.1352	20.0653	20.4982	17.3795	17.2479	18.0198	18.1435	19.1153	17.1806
Biological Process	GO:0006508	6	proteolysis	0.110705	Q96SM3	Probable carboxypeptidase X1 OS=Homo sapiens OX=9606 GN=CPXM1 PE=2 SV=2	1.285	Up	0.0272994	CPXM1	18.5685	NA	17.5341	17.7942	NA	17.4754	16.5956	NA	NA	16.5206	NA	NA
Biological Process	GO:0006508	6	proteolysis	0.110705	P00746	Complement factor D OS=Homo sapiens OX=9606 GN=CFD PE=1 SV=5	1.222	Up	0.0193998	CFD	NA	NA	15.9025	15.1181	14.8202	16.0268	14.7023	13.2881	14.8267	NA	14.3418	14.0661
Biological Process	GO:0010556	6	regulation of macromolecule biosynthetic process	0.129381	P06702	Protein S100-A9 OS=Homo sapiens OX=9606 GN=S100A9 PE=1 SV=1	1.768	Up	0.00304083	S100A9	19.402	18.9827	19.3961	20.9303	20.5803	20.201	18.8641	18.3806	16.6183	18.718	18.267	18.0385
Biological Process	GO:0010556	6	regulation of macromolecule biosynthetic process	0.129381	P62805	Histone H4 OS=Homo sapiens OX=9606 GN=HIST1H4A PE=1 SV=2	1.261	Up	0.0284993	HIST1H4A	NA	17.8548	18.3429	17.1955	16.984	NA	15.9461	NA	16.324	16.73	NA	NA
Biological Process	GO:0010556	6	regulation of macromolecule biosynthetic process	0.129381	P08887	Interleukin-6 receptor subunit alpha OS=Homo sapiens OX=9606 GN=IL6R PE=1 SV=1	1.175	Up	0.0456688	IL6R	16.738	16.6315	15.4916	16.1002	NA	15.0195	NA	15.3846	14.5301	15.4044	13.9635	NA

## Sheet: Down
GO Terms Level 1	GO Terms Description	GO Terms Level	GO Terms ID	Mapping	Background	All Mapping	All Background	Fold Enrichment	Fisher' exact test P value	-log10(p value)	Related Protein
Cellular Component	contractile fiber part	9	GO:0044449	3	12	14	628	11.21	0.00172925	2.76	P21333 P14649 P06753
	contractile fiber	8	GO:0043292	3	13	14	628	10.35	0.00221826	2.65	P21333 P14649 P06753
	nucleoplasm part	12	GO:0044451	2	4	14	628	22.43	0.00270288	2.57	Q9H299 P60709
	chromosomal part	9	GO:0044427	2	4	14	628	22.43	0.00270288	2.57	P21333 P60709
	chromosome	8	GO:0005694	2	4	14	628	22.43	0.00270288	2.57	P21333 P60709
	cell-cell junction	3	GO:0005911	4	31	14	628	5.79	0.00345102	2.46	P21333 P33151 Q9Y490 O00151
	cytoskeleton	8	GO:0005856	6	79	14	628	3.41	0.00431138	2.37	P21333 P14649 P06753 Q9Y490 P60709 O00151
	dendrite	6	GO:0030425	3	17	14	628	7.92	0.00500006	2.3	P21333 P0C0L5 P04156
Molecular Function	ion channel binding	4	GO:0044325	3	6	14	627	22.39	0.000171086	3.77	P21333 P33151 P04156
	cytoskeletal protein binding	4	GO:0008092	5	45	14	627	4.98	0.00187598	2.73	P21333 P06753 P04156 Q9Y490 P60709
	actin filament binding	6	GO:0051015	3	15	14	627	8.96	0.00345175	2.46	P21333 P06753 Q9Y490
	structural constituent of muscle	3	GO:0008307	2	5	14	627	17.91	0.00446121	2.35	P14649 P06753
	transcription factor binding	4	GO:0008134	2	6	14	627	14.93	0.00660627	2.18	P21333 P60709
	actin binding	5	GO:0003779	3	26	14	627	5.17	0.0170235	1.77	P21333 P06753 Q9Y490
	structural molecule activity	2	GO:0005198	4	55	14	627	3.26	0.0273417	1.56	P14649 P06753 Q9Y490 P60709
	cadherin binding	5	GO:0045296	3	32	14	627	4.2	0.0299634	1.52	P21333 Q9Y490 O00151
Biological Process	actin cytoskeleton organization	6	GO:0030036	4	28	14	615	6.28	0.00252334	2.6	P21333 P06753 Q9Y490 P60709
	receptor clustering	7	GO:0043113	2	4	14	615	21.96	0.0028169	2.55	P21333 P01833
	actin-myosin filament sliding	7	GO:0033275	2	4	14	615	21.96	0.0028169	2.55	P14649 P06753
	retina homeostasis	7	GO:0001895	3	14	14	615	9.41	0.00295726	2.53	P01833 P0CG38 P60709
	actin-mediated cell contraction	6	GO:0070252	2	5	14	615	17.57	0.00463362	2.33	P14649 P06753
	homotypic cell-cell adhesion	6	GO:0034109	3	18	14	615	7.32	0.00627762	2.2	P21333 Q9Y490 P60709
	tissue homeostasis	6	GO:0001894	3	19	14	615	6.94	0.00735364	2.13	P01833 P0CG38 P60709
	maintenance of protein location in cell	6	GO:0032507	2	7	14	615	12.55	0.00947867	2.02	P21333 Q9Y490
	cell-cell junction assembly	6	GO:0007043	2	9	14	615	9.76	0.0158289	1.8	P33151 Q9Y490
	platelet activation	7	GO:0030168	3	33	14	615	3.99	0.0341914	1.47	P21333 Q9Y490 P60709
	protein localization to membrane	6	GO:0072657	2	14	14	615	6.28	0.0374789	1.43	P21333 P01833
	regulation of metal ion transport	7	GO:0010959	2	15	14	615	5.86	0.0426839	1.37	P21333 P04156
	positive regulation of intracellular transport	7	GO:0032388	2	15	14	615	5.86	0.0426839	1.37	P21333 P04156

## Sheet: Down GO2Protein
GO Terms Level 1	GO Terms ID	GO Terms Level	GO Terms Description	Fisher's exact test P value	Protein Accession	Protein Description	Log2FC	Regulated Type	P value	Protein Gene	Q1_TCH	Q2_ZWB	Q3_WJH	Q5_JYJ	Q9_CT	Q11_CCH	Q14_SZF	Q16_CJQ	Q17_CGS	Q20_BXX	Q32_LJM	Q33_JYH
Cellular Component	GO:0030425	6	dendrite	0.00500006	P21333	Filamin-A OS=Homo sapiens OX=9606 GN=FLNA PE=1 SV=4	-1.908	Down	0.0072122	FLNA	14.5197	15.2972	15.6517	15.3458	14.9449	15.258	16.2607	16.1269	15.4801	18.8242	18.3412	17.4291
Cellular Component	GO:0030425	6	dendrite	0.00500006	P0C0L5	Complement C4-B OS=Homo sapiens OX=9606 GN=C4B PE=1 SV=2	-1.496	Down	0.0109631	C4B	19.9185	19.3867	17.1354	17.9912	18.7243	18.144	19.8251	20.6507	19.1927	19.5662	20.5996	20.44
Cellular Component	GO:0030425	6	dendrite	0.00500006	P04156	Major prion protein OS=Homo sapiens OX=9606 GN=PRNP PE=1 SV=1	-1.058	Down	0.0433861	PRNP	NA	14.6863	NA	15.2218	15.0491	15.1561	16.2832	16.397	15.3858	17.1985	15.1687	NA
Cellular Component	GO:0099568	8	cytoplasmic region	0.0893809	P21333	Filamin-A OS=Homo sapiens OX=9606 GN=FLNA PE=1 SV=4	-1.908	Down	0.0072122	FLNA	14.5197	15.2972	15.6517	15.3458	14.9449	15.258	16.2607	16.1269	15.4801	18.8242	18.3412	17.4291
Cellular Component	GO:0099568	8	cytoplasmic region	0.0893809	P60709	Actin, cytoplasmic 1 OS=Homo sapiens OX=9606 GN=ACTB PE=1 SV=1	-1.325	Down	0.014077	ACTB	17.1557	17.1221	17.0689	17.0289	17.4192	16.5232	17.0003	18.1072	17.5853	19.4377	19.7262	18.4087
Cellular Component	GO:0043228	3	non-membrane-bounded organelle	0.0123025	P21333	Filamin-A OS=Homo sapiens OX=9606 GN=FLNA PE=1 SV=4	-1.908	Down	0.0072122	FLNA	14.5197	15.2972	15.6517	15.3458	14.9449	15.258	16.2607	16.1269	15.4801	18.8242	18.3412	17.4291
Cellular Component	GO:0043228	3	non-membrane-bounded organelle	0.0123025	P14649	Myosin light chain 6B OS=Homo sapiens OX=9606 GN=MYL6B PE=1 SV=1	-1.651	Down	0.0405392	MYL6B	14.4089	14.9938	13.2151	15.0473	14.0397	NA	14.8866	15.9628	13.9049	16.8755	16.7551	17.5675
Cellular Component	GO:0043228	3	non-membrane-bounded organelle	0.0123025	P06753	Tropomyosin alpha-3 chain OS=Homo sapiens OX=9606 GN=TPM3 PE=1 SV=2	-1.433	Down	0.0241759	TPM3	19.5859	18.656	18.1571	18.2944	19.1002	18.1739	19.3304	19.8412	18.7389	21.6233	21.4899	19.5415
Cellular Component	GO:0043228	3	non-membrane-bounded organelle	0.0123025	Q9Y490	Talin-1 OS=Homo sapiens OX=9606 GN=TLN1 PE=1 SV=3	-1.684	Down	0.015959	TLN1	15.254	14.5859	14.8028	15.8114	15.0859	14.6991	15.6669	16.7869	14.7901	18.2921	18.0671	16.7391
Cellular Component	GO:0043228	3	non-membrane-bounded organelle	0.0123025	P60709	Actin, cytoplasmic 1 OS=Homo sapiens OX=9606 GN=ACTB PE=1 SV=1	-1.325	Down	0.014077	ACTB	17.1557	17.1221	17.0689	17.0289	17.4192	16.5232	17.0003	18.1072	17.5853	19.4377	19.7262	18.4087
Cellular Component	GO:0043228	3	non-membrane-bounded organelle	0.0123025	O00151	PDZ and LIM domain protein 1 OS=Homo sapiens OX=9606 GN=PDLIM1 PE=1 SV=4	-2.887	Down	0.00313371	PDLIM1	NA	NA	15.6127	15.929	NA	NA	18.693	NA	NA	NA	18.6231	NA
Cellular Component	GO:0005654	11	nucleoplasm	0.222268	Q9H299	SH3 domain-binding glutamic acid-rich-like protein 3 OS=Homo sapiens OX=9606 GN=SH3BGRL3 PE=1 SV=1	-1.797	Down	0.0146553	SH3BGRL3	NA	NA	NA	14.8807	14.7472	15.9363	NA	16.3375	17.0508	17.8368	16.715	NA
Cellular Component	GO:0005654	11	nucleoplasm	0.222268	P60709	Actin, cytoplasmic 1 OS=Homo sapiens OX=9606 GN=ACTB PE=1 SV=1	-1.325	Down	0.014077	ACTB	17.1557	17.1221	17.0689	17.0289	17.4192	16.5232	17.0003	18.1072	17.5853	19.4377	19.7262	18.4087
Cellular Component	GO:0043005	5	neuron projection	0.0568346	P21333	Filamin-A OS=Homo sapiens OX=9606 GN=FLNA PE=1 SV=4	-1.908	Down	0.0072122	FLNA	14.5197	15.2972	15.6517	15.3458	14.9449	15.258	16.2607	16.1269	15.4801	18.8242	18.3412	17.4291
Cellular Component	GO:0043005	5	neuron projection	0.0568346	P0C0L5	Complement C4-B OS=Homo sapiens OX=9606 GN=C4B PE=1 SV=2	-1.496	Down	0.0109631	C4B	19.9185	19.3867	17.1354	17.9912	18.7243	18.144	19.8251	20.6507	19.1927	19.5662	20.5996	20.44
Cellular Component	GO:0043005	5	neuron projection	0.0568346	P04156	Major prion protein OS=Homo sapiens OX=9606 GN=PRNP PE=1 SV=1	-1.058	Down	0.0433861	PRNP	NA	14.6863	NA	15.2218	15.0491	15.1561	16.2832	16.397	15.3858	17.1985	15.1687	NA
Cellular Component	GO:0030055	3	cell-substrate junction	0.0306674	P21333	Filamin-A OS=Homo sapiens OX=9606 GN=FLNA PE=1 SV=4	-1.908	Down	0.0072122	FLNA	14.5197	15.2972	15.6517	15.3458	14.9449	15.258	16.2607	16.1269	15.4801	18.8242	18.3412	17.4291
Cellular Component	GO:0030055	3	cell-substrate junction	0.0306674	Q9Y490	Talin-1 OS=Homo sapiens OX=9606 GN=TLN1 PE=1 SV=3	-1.684	Down	0.015959	TLN1	15.254	14.5859	14.8028	15.8114	15.0859	14.6991	15.6669	16.7869	14.7901	18.2921	18.0671	16.7391
Cellular Component	GO:0030055	3	cell-substrate junction	0.0306674	P60709	Actin, cytoplasmic 1 OS=Homo sapiens OX=9606 GN=ACTB PE=1 SV=1	-1.325	Down	0.014077	ACTB	17.1557	17.1221	17.0689	17.0289	17.4192	16.5232	17.0003	18.1072	17.5853	19.4377	19.7262	18.4087
Cellular Component	GO:0030055	3	cell-substrate junction	0.0306674	O00151	PDZ and LIM domain protein 1 OS=Homo sapiens OX=9606 GN=PDLIM1 PE=1 SV=4	-2.887	Down	0.00313371	PDLIM1	NA	NA	15.6127	15.929	NA	NA	18.693	NA	NA	NA	18.6231	NA
Cellular Component	GO:0097458	4	neuron part	0.0839374	P21333	Filamin-A OS=Homo sapiens OX=9606 GN=FLNA PE=1 SV=4	-1.908	Down	0.0072122	FLNA	14.5197	15.2972	15.6517	15.3458	14.9449	15.258	16.2607	16.1269	15.4801	18.8242	18.3412	17.4291
Cellular Component	GO:0097458	4	neuron part	0.0839374	P0C0L5	Complement C4-B OS=Homo sapiens OX=9606 GN=C4B PE=1 SV=2	-1.496	Down	0.0109631	C4B	19.9185	19.3867	17.1354	17.9912	18.7243	18.144	19.8251	20.6507	19.1927	19.5662	20.5996	20.44
Cellular Component	GO:0097458	4	neuron part	0.0839374	P04156	Major prion protein OS=Homo sapiens OX=9606 GN=PRNP PE=1 SV=1	-1.058	Down	0.0433861	PRNP	NA	14.6863	NA	15.2218	15.0491	15.1561	16.2832	16.397	15.3858	17.1985	15.1687	NA
Cellular Component	GO:0005924	5	cell-substrate adherens junction	0.0306674	P21333	Filamin-A OS=Homo sapiens OX=9606 GN=FLNA PE=1 SV=4	-1.908	Down	0.0072122	FLNA	14.5197	15.2972	15.6517	15.3458	14.9449	15.258	16.2607	16.1269	15.4801	18.8242	18.3412	17.4291
Cellular Component	GO:0005924	5	cell-substrate adherens junction	0.0306674	Q9Y490	Talin-1 OS=Homo sapiens OX=9606 GN=TLN1 PE=1 SV=3	-1.684	Down	0.015959	TLN1	15.254	14.5859	14.8028	15.8114	15.0859	14.6991	15.6669	16.7869	14.7901	18.2921	18.0671	16.7391
Cellular Component	GO:0005924	5	cell-substrate adherens junction	0.0306674	P60709	Actin, cytoplasmic 1 OS=Homo sapiens OX=9606 GN=ACTB PE=1 SV=1	-1.325	Down	0.014077	ACTB	17.1557	17.1221	17.0689	17.0289	17.4192	16.5232	17.0003	18.1072	17.5853	19.4377	19.7262	18.4087
Cellular Component	GO:0005924	5	cell-substrate adherens junction	0.0306674	O00151	PDZ and LIM domain protein 1 OS=Homo sapiens OX=9606 GN=PDLIM1 PE=1 SV=4	-2.887	Down	0.00313371	PDLIM1	NA	NA	15.6127	15.929	NA	NA	18.693	NA	NA	NA	18.6231	NA
Cellular Component	GO:0031252	4	cell leading edge	0.0893809	Q9Y490	Talin-1 OS=Homo sapiens OX=9606 GN=TLN1 PE=1 SV=3	-1.684	Down	0.015959	TLN1	15.254	14.5859	14.8028	15.8114	15.0859	14.6991	15.6669	16.7869	14.7901	18.2921	18.0671	16.7391
Cellular Component	GO:0031252	4	cell leading edge	0.0893809	Q9H299	SH3 domain-binding glutamic acid-rich-like protein 3 OS=Homo sapiens OX=9606 GN=SH3BGRL3 PE=1 SV=1	-1.797	Down	0.0146553	SH3BGRL3	NA	NA	NA	14.8807	14.7472	15.9363	NA	16.3375	17.0508	17.8368	16.715	NA
Cellular Component	GO:0042995	4	cell projection	0.0151065	P21333	Filamin-A OS=Homo sapiens OX=9606 GN=FLNA PE=1 SV=4	-1.908	Down	0.0072122	FLNA	14.5197	15.2972	15.6517	15.3458	14.9449	15.258	16.2607	16.1269	15.4801	18.8242	18.3412	17.4291
Cellular Component	GO:0042995	4	cell projection	0.0151065	P0C0L5	Complement C4-B OS=Homo sapiens OX=9606 GN=C4B PE=1 SV=2	-1.496	Down	0.0109631	C4B	19.9185	19.3867	17.1354	17.9912	18.7243	18.144	19.8251	20.6507	19.1927	19.5662	20.5996	20.44
Cellular Component	GO:0042995	4	cell projection	0.0151065	P04156	Major prion protein OS=Homo sapiens OX=9606 GN=PRNP PE=1 SV=1	-1.058	Down	0.0433861	PRNP	NA	14.6863	NA	15.2218	15.0491	15.1561	16.2832	16.397	15.3858	17.1985	15.1687	NA
Cellular Component	GO:0042995	4	cell projection	0.0151065	Q9Y490	Talin-1 OS=Homo sapiens OX=9606 GN=TLN1 PE=1 SV=3	-1.684	Down	0.015959	TLN1	15.254	14.5859	14.8028	15.8114	15.0859	14.6991	15.6669	16.7869	14.7901	18.2921	18.0671	16.7391
Cellular Component	GO:0042995	4	cell projection	0.0151065	Q9H299	SH3 domain-binding glutamic acid-rich-like protein 3 OS=Homo sapiens OX=9606 GN=SH3BGRL3 PE=1 SV=1	-1.797	Down	0.0146553	SH3BGRL3	NA	NA	NA	14.8807	14.7472	15.9363	NA	16.3375	17.0508	17.8368	16.715	NA
Cellular Component	GO:0044430	9	cytoskeletal part	0.146643	P21333	Filamin-A OS=Homo sapiens OX=9606 GN=FLNA PE=1 SV=4	-1.908	Down	0.0072122	FLNA	14.5197	15.2972	15.6517	15.3458	14.9449	15.258	16.2607	16.1269	15.4801	18.8242	18.3412	17.4291
Cellular Component	GO:0044430	9	cytoskeletal part	0.146643	P14649	Myosin light chain 6B OS=Homo sapiens OX=9606 GN=MYL6B PE=1 SV=1	-1.651	Down	0.0405392	MYL6B	14.4089	14.9938	13.2151	15.0473	14.0397	NA	14.8866	15.9628	13.9049	16.8755	16.7551	17.5675
Cellular Component	GO:0044430	9	cytoskeletal part	0.146643	P06753	Tropomyosin alpha-3 chain OS=Homo sapiens OX=9606 GN=TPM3 PE=1 SV=2	-1.433	Down	0.0241759	TPM3	19.5859	18.656	18.1571	18.2944	19.1002	18.1739	19.3304	19.8412	18.7389	21.6233	21.4899	19.5415
Cellular Component	GO:0070161	3	anchoring junction	0.0118518	P21333	Filamin-A OS=Homo sapiens OX=9606 GN=FLNA PE=1 SV=4	-1.908	Down	0.0072122	FLNA	14.5197	15.2972	15.6517	15.3458	14.9449	15.258	16.2607	16.1269	15.4801	18.8242	18.3412	17.4291
Cellular Component	GO:0070161	3	anchoring junction	0.0118518	P33151	Cadherin-5 OS=Homo sapiens OX=9606 GN=CDH5 PE=1 SV=5	-1.023	Down	0.0246427	CDH5	16.4383	16.7332	17.6102	16.444	16.1886	17.4494	17.3364	17.8969	19.016	18.1419	17.7978	16.8137
Cellular Component	GO:0070161	3	anchoring junction	0.0118518	Q9Y490	Talin-1 OS=Homo sapiens OX=9606 GN=TLN1 PE=1 SV=3	-1.684	Down	0.015959	TLN1	15.254	14.5859	14.8028	15.8114	15.0859	14.6991	15.6669	16.7869	14.7901	18.2921	18.0671	16.7391
Cellular Component	GO:0070161	3	anchoring junction	0.0118518	P60709	Actin, cytoplasmic 1 OS=Homo sapiens OX=9606 GN=ACTB PE=1 SV=1	-1.325	Down	0.014077	ACTB	17.1557	17.1221	17.0689	17.0289	17.4192	16.5232	17.0003	18.1072	17.5853	19.4377	19.7262	18.4087
Cellular Component	GO:0070161	3	anchoring junction	0.0118518	O00151	PDZ and LIM domain protein 1 OS=Homo sapiens OX=9606 GN=PDLIM1 PE=1 SV=4	-2.887	Down	0.00313371	PDLIM1	NA	NA	15.6127	15.929	NA	NA	18.693	NA	NA	NA	18.6231	NA
Cellular Component	GO:0031981	10	nuclear lumen	0.0970686	P21333	Filamin-A OS=Homo sapiens OX=9606 GN=FLNA PE=1 SV=4	-1.908	Down	0.0072122	FLNA	14.5197	15.2972	15.6517	15.3458	14.9449	15.258	16.2607	16.1269	15.4801	18.8242	18.3412	17.4291
Cellular Component	GO:0031981	10	nuclear lumen	0.0970686	Q9H299	SH3 domain-binding glutamic acid-rich-like protein 3 OS=Homo sapiens OX=9606 GN=SH3BGRL3 PE=1 SV=1	-1.797	Down	0.0146553	SH3BGRL3	NA	NA	NA	14.8807	14.7472	15.9363	NA	16.3375	17.0508	17.8368	16.715	NA
Cellular Component	GO:0031981	10	nuclear lumen	0.0970686	P60709	Actin, cytoplasmic 1 OS=Homo sapiens OX=9606 GN=ACTB PE=1 SV=1	-1.325	Down	0.014077	ACTB	17.1557	17.1221	17.0689	17.0289	17.4192	16.5232	17.0003	18.1072	17.5853	19.4377	19.7262	18.4087
Cellular Component	GO:0099081	3	supramolecular polymer	0.106295	P21333	Filamin-A OS=Homo sapiens OX=9606 GN=FLNA PE=1 SV=4	-1.908	Down	0.0072122	FLNA	14.5197	15.2972	15.6517	15.3458	14.9449	15.258	16.2607	16.1269	15.4801	18.8242	18.3412	17.4291
Cellular Component	GO:0099081	3	supramolecular polymer	0.106295	P14649	Myosin light chain 6B OS=Homo sapiens OX=9606 GN=MYL6B PE=1 SV=1	-1.651	Down	0.0405392	MYL6B	14.4089	14.9938	13.2151	15.0473	14.0397	NA	14.8866	15.9628	13.9049	16.8755	16.7551	17.5675
Cellular Component	GO:0099081	3	supramolecular polymer	0.106295	P06753	Tropomyosin alpha-3 chain OS=Homo sapiens OX=9606 GN=TPM3 PE=1 SV=2	-1.433	Down	0.0241759	TPM3	19.5859	18.656	18.1571	18.2944	19.1002	18.1739	19.3304	19.8412	18.7389	21.6233	21.4899	19.5415
Cellular Component	GO:0044449	9	contractile fiber part	0.00172925	P21333	Filamin-A OS=Homo sapiens OX=9606 GN=FLNA PE=1 SV=4	-1.908	Down	0.0072122	FLNA	14.5197	15.2972	15.6517	15.3458	14.9449	15.258	16.2607	16.1269	15.4801	18.8242	18.3412	17.4291
Cellular Component	GO:0044449	9	contractile fiber part	0.00172925	P14649	Myosin light chain 6B OS=Homo sapiens OX=9606 GN=MYL6B PE=1 SV=1	-1.651	Down	0.0405392	MYL6B	14.4089	14.9938	13.2151	15.0473	14.0397	NA	14.8866	15.9628	13.9049	16.8755	16.7551	17.5675
Cellular Component	GO:0044449	9	contractile fiber part	0.00172925	P06753	Tropomyosin alpha-3 chain OS=Homo sapiens OX=9606 GN=TPM3 PE=1 SV=2	-1.433	Down	0.0241759	TPM3	19.5859	18.656	18.1571	18.2944	19.1002	18.1739	19.3304	19.8412	18.7389	21.6233	21.4899	19.5415
Cellular Component	GO:0030054	2	cell junction	0.0075352	P21333	Filamin-A OS=Homo sapiens OX=9606 GN=FLNA PE=1 SV=4	-1.908	Down	0.0072122	FLNA	14.5197	15.2972	15.6517	15.3458	14.9449	15.258	16.2607	16.1269	15.4801	18.8242	18.3412	17.4291
Cellular Component	GO:0030054	2	cell junction	0.0075352	P33151	Cadherin-5 OS=Homo sapiens OX=9606 GN=CDH5 PE=1 SV=5	-1.023	Down	0.0246427	CDH5	16.4383	16.7332	17.6102	16.444	16.1886	17.4494	17.3364	17.8969	19.016	18.1419	17.7978	16.8137
Cellular Component	GO:0030054	2	cell junction	0.0075352	P0C0L5	Complement C4-B OS=Homo sapiens OX=9606 GN=C4B PE=1 SV=2	-1.496	Down	0.0109631	C4B	19.9185	19.3867	17.1354	17.9912	18.7243	18.144	19.8251	20.6507	19.1927	19.5662	20.5996	20.44
Cellular Component	GO:0030054	2	cell junction	0.0075352	Q9Y490	Talin-1 OS=Homo sapiens OX=9606 GN=TLN1 PE=1 SV=3	-1.684	Down	0.015959	TLN1	15.254	14.5859	14.8028	15.8114	15.0859	14.6991	15.6669	16.7869	14.7901	18.2921	18.0671	16.7391
Cellular Component	GO:0030054	2	cell junction	0.0075352	P60709	Actin, cytoplasmic 1 OS=Homo sapiens OX=9606 GN=ACTB PE=1 SV=1	-1.325	Down	0.014077	ACTB	17.1557	17.1221	17.0689	17.0289	17.4192	16.5232	17.0003	18.1072	17.5853	19.4377	19.7262	18.4087
Cellular Component	GO:0030054	2	cell junction	0.0075352	O00151	PDZ and LIM domain protein 1 OS=Homo sapiens OX=9606 GN=PDLIM1 PE=1 SV=4	-2.887	Down	0.00313371	PDLIM1	NA	NA	15.6127	15.929	NA	NA	18.693	NA	NA	NA	18.6231	NA
Cellular Component	GO:0030016	9	myofibril	0.0226478	P21333	Filamin-A OS=Homo sapiens OX=9606 GN=FLNA PE=1 SV=4	-1.908	Down	0.0072122	FLNA	14.5197	15.2972	15.6517	15.3458	14.9449	15.258	16.2607	16.1269	15.4801	18.8242	18.3412	17.4291
Cellular Component	GO:0030016	9	myofibril	0.0226478	P06753	Tropomyosin alpha-3 chain OS=Homo sapiens OX=9606 GN=TPM3 PE=1 SV=2	-1.433	Down	0.0241759	TPM3	19.5859	18.656	18.1571	18.2944	19.1002	18.1739	19.3304	19.8412	18.7389	21.6233	21.4899	19.5415
Cellular Component	GO:0099512	4	supramolecular fiber	0.106295	P21333	Filamin-A OS=Homo sapiens OX=9606 GN=FLNA PE=1 SV=4	-1.908	Down	0.0072122	FLNA	14.5197	15.2972	15.6517	15.3458	14.9449	15.258	16.2607	16.1269	15.4801	18.8242	18.3412	17.4291
Cellular Component	GO:0099512	4	supramolecular fiber	0.106295	P14649	Myosin light chain 6B OS=Homo sapiens OX=9606 GN=MYL6B PE=1 SV=1	-1.651	Down	0.0405392	MYL6B	14.4089	14.9938	13.2151	15.0473	14.0397	NA	14.8866	15.9628	13.9049	16.8755	16.7551	17.5675
Cellular Component	GO:0099512	4	supramolecular fiber	0.106295	P06753	Tropomyosin alpha-3 chain OS=Homo sapiens OX=9606 GN=TPM3 PE=1 SV=2	-1.433	Down	0.0241759	TPM3	19.5859	18.656	18.1571	18.2944	19.1002	18.1739	19.3304	19.8412	18.7389	21.6233	21.4899	19.5415
Cellular Component	GO:0005911	3	cell-cell junction	0.00345102	P21333	Filamin-A OS=Homo sapiens OX=9606 GN=FLNA PE=1 SV=4	-1.908	Down	0.0072122	FLNA	14.5197	15.2972	15.6517	15.3458	14.9449	15.258	16.2607	16.1269	15.4801	18.8242	18.3412	17.4291
Cellular Component	GO:0005911	3	cell-cell junction	0.00345102	P33151	Cadherin-5 OS=Homo sapiens OX=9606 GN=CDH5 PE=1 SV=5	-1.023	Down	0.0246427	CDH5	16.4383	16.7332	17.6102	16.444	16.1886	17.4494	17.3364	17.8969	19.016	18.1419	17.7978	16.8137
Cellular Component	GO:0005911	3	cell-cell junction	0.00345102	Q9Y490	Talin-1 OS=Homo sapiens OX=9606 GN=TLN1 PE=1 SV=3	-1.684	Down	0.015959	TLN1	15.254	14.5859	14.8028	15.8114	15.0859	14.6991	15.6669	16.7869	14.7901	18.2921	18.0671	16.7391
Cellular Component	GO:0005911	3	cell-cell junction	0.00345102	O00151	PDZ and LIM domain protein 1 OS=Homo sapiens OX=9606 GN=PDLIM1 PE=1 SV=4	-2.887	Down	0.00313371	PDLIM1	NA	NA	15.6127	15.929	NA	NA	18.693	NA	NA	NA	18.6231	NA
Cellular Component	GO:0005856	8	cytoskeleton	0.00431138	P21333	Filamin-A OS=Homo sapiens OX=9606 GN=FLNA PE=1 SV=4	-1.908	Down	0.0072122	FLNA	14.5197	15.2972	15.6517	15.3458	14.9449	15.258	16.2607	16.1269	15.4801	18.8242	18.3412	17.4291
Cellular Component	GO:0005856	8	cytoskeleton	0.00431138	P14649	Myosin light chain 6B OS=Homo sapiens OX=9606 GN=MYL6B PE=1 SV=1	-1.651	Down	0.0405392	MYL6B	14.4089	14.9938	13.2151	15.0473	14.0397	NA	14.8866	15.9628	13.9049	16.8755	16.7551	17.5675
Cellular Component	GO:0005856	8	cytoskeleton	0.00431138	P06753	Tropomyosin alpha-3 chain OS=Homo sapiens OX=9606 GN=TPM3 PE=1 SV=2	-1.433	Down	0.0241759	TPM3	19.5859	18.656	18.1571	18.2944	19.1002	18.1739	19.3304	19.8412	18.7389	21.6233	21.4899	19.5415
Cellular Component	GO:0005856	8	cytoskeleton	0.00431138	Q9Y490	Talin-1 OS=Homo sapiens OX=9606 GN=TLN1 PE=1 SV=3	-1.684	Down	0.015959	TLN1	15.254	14.5859	14.8028	15.8114	15.0859	14.6991	15.6669	16.7869	14.7901	18.2921	18.0671	16.7391
Cellular Component	GO:0005856	8	cytoskeleton	0.00431138	P60709	Actin, cytoplasmic 1 OS=Homo sapiens OX=9606 GN=ACTB PE=1 SV=1	-1.325	Down	0.014077	ACTB	17.1557	17.1221	17.0689	17.0289	17.4192	16.5232	17.0003	18.1072	17.5853	19.4377	19.7262	18.4087
Cellular Component	GO:0005856	8	cytoskeleton	0.00431138	O00151	PDZ and LIM domain protein 1 OS=Homo sapiens OX=9606 GN=PDLIM1 PE=1 SV=4	-2.887	Down	0.00313371	PDLIM1	NA	NA	15.6127	15.929	NA	NA	18.693	NA	NA	NA	18.6231	NA
Cellular Component	GO:0043292	8	contractile fiber	0.00221826	P21333	Filamin-A OS=Homo sapiens OX=9606 GN=FLNA PE=1 SV=4	-1.908	Down	0.0072122	FLNA	14.5197	15.2972	15.6517	15.3458	14.9449	15.258	16.2607	16.1269	15.4801	18.8242	18.3412	17.4291
Cellular Component	GO:0043292	8	contractile fiber	0.00221826	P14649	Myosin light chain 6B OS=Homo sapiens OX=9606 GN=MYL6B PE=1 SV=1	-1.651	Down	0.0405392	MYL6B	14.4089	14.9938	13.2151	15.0473	14.0397	NA	14.8866	15.9628	13.9049	16.8755	16.7551	17.5675
Cellular Component	GO:0043292	8	contractile fiber	0.00221826	P06753	Tropomyosin alpha-3 chain OS=Homo sapiens OX=9606 GN=TPM3 PE=1 SV=2	-1.433	Down	0.0241759	TPM3	19.5859	18.656	18.1571	18.2944	19.1002	18.1739	19.3304	19.8412	18.7389	21.6233	21.4899	19.5415
Cellular Component	GO:0043232	7	intracellular non-membrane-bounded organelle	0.0123025	P21333	Filamin-A OS=Homo sapiens OX=9606 GN=FLNA PE=1 SV=4	-1.908	Down	0.0072122	FLNA	14.5197	15.2972	15.6517	15.3458	14.9449	15.258	16.2607	16.1269	15.4801	18.8242	18.3412	17.4291
Cellular Component	GO:0043232	7	intracellular non-membrane-bounded organelle	0.0123025	P14649	Myosin light chain 6B OS=Homo sapiens OX=9606 GN=MYL6B PE=1 SV=1	-1.651	Down	0.0405392	MYL6B	14.4089	14.9938	13.2151	15.0473	14.0397	NA	14.8866	15.9628	13.9049	16.8755	16.7551	17.5675
Cellular Component	GO:0043232	7	intracellular non-membrane-bounded organelle	0.0123025	P06753	Tropomyosin alpha-3 chain OS=Homo sapiens OX=9606 GN=TPM3 PE=1 SV=2	-1.433	Down	0.0241759	TPM3	19.5859	18.656	18.1571	18.2944	19.1002	18.1739	19.3304	19.8412	18.7389	21.6233	21.4899	19.5415
Cellular Component	GO:0043232	7	intracellular non-membrane-bounded organelle	0.0123025	Q9Y490	Talin-1 OS=Homo sapiens OX=9606 GN=TLN1 PE=1 SV=3	-1.684	Down	0.015959	TLN1	15.254	14.5859	14.8028	15.8114	15.0859	14.6991	15.6669	16.7869	14.7901	18.2921	18.0671	16.7391
Cellular Component	GO:0043232	7	intracellular non-membrane-bounded organelle	0.0123025	P60709	Actin, cytoplasmic 1 OS=Homo sapiens OX=9606 GN=ACTB PE=1 SV=1	-1.325	Down	0.014077	ACTB	17.1557	17.1221	17.0689	17.0289	17.4192	16.5232	17.0003	18.1072	17.5853	19.4377	19.7262	18.4087
Cellular Component	GO:0043232	7	intracellular non-membrane-bounded organelle	0.0123025	O00151	PDZ and LIM domain protein 1 OS=Homo sapiens OX=9606 GN=PDLIM1 PE=1 SV=4	-2.887	Down	0.00313371	PDLIM1	NA	NA	15.6127	15.929	NA	NA	18.693	NA	NA	NA	18.6231	NA
Cellular Component	GO:0044463	5	cell projection part	0.140616	P21333	Filamin-A OS=Homo sapiens OX=9606 GN=FLNA PE=1 SV=4	-1.908	Down	0.0072122	FLNA	14.5197	15.2972	15.6517	15.3458	14.9449	15.258	16.2607	16.1269	15.4801	18.8242	18.3412	17.4291
Cellular Component	GO:0044463	5	cell projection part	0.140616	Q9Y490	Talin-1 OS=Homo sapiens OX=9606 GN=TLN1 PE=1 SV=3	-1.684	Down	0.015959	TLN1	15.254	14.5859	14.8028	15.8114	15.0859	14.6991	15.6669	16.7869	14.7901	18.2921	18.0671	16.7391
Cellular Component	GO:0005829	8	cytosol	0.120714	P21333	Filamin-A OS=Homo sapiens OX=9606 GN=FLNA PE=1 SV=4	-1.908	Down	0.0072122	FLNA	14.5197	15.2972	15.6517	15.3458	14.9449	15.258	16.2607	16.1269	15.4801	18.8242	18.3412	17.4291
Cellular Component	GO:0005829	8	cytosol	0.120714	P14649	Myosin light chain 6B OS=Homo sapiens OX=9606 GN=MYL6B PE=1 SV=1	-1.651	Down	0.0405392	MYL6B	14.4089	14.9938	13.2151	15.0473	14.0397	NA	14.8866	15.9628	13.9049	16.8755	16.7551	17.5675
Cellular Component	GO:0005829	8	cytosol	0.120714	P06753	Tropomyosin alpha-3 chain OS=Homo sapiens OX=9606 GN=TPM3 PE=1 SV=2	-1.433	Down	0.0241759	TPM3	19.5859	18.656	18.1571	18.2944	19.1002	18.1739	19.3304	19.8412	18.7389	21.6233	21.4899	19.5415
Cellular Component	GO:0005829	8	cytosol	0.120714	P04156	Major prion protein OS=Homo sapiens OX=9606 GN=PRNP PE=1 SV=1	-1.058	Down	0.0433861	PRNP	NA	14.6863	NA	15.2218	15.0491	15.1561	16.2832	16.397	15.3858	17.1985	15.1687	NA
Cellular Component	GO:0005829	8	cytosol	0.120714	Q9Y490	Talin-1 OS=Homo sapiens OX=9606 GN=TLN1 PE=1 SV=3	-1.684	Down	0.015959	TLN1	15.254	14.5859	14.8028	15.8114	15.0859	14.6991	15.6669	16.7869	14.7901	18.2921	18.0671	16.7391
Cellular Component	GO:0005829	8	cytosol	0.120714	P60709	Actin, cytoplasmic 1 OS=Homo sapiens OX=9606 GN=ACTB PE=1 SV=1	-1.325	Down	0.014077	ACTB	17.1557	17.1221	17.0689	17.0289	17.4192	16.5232	17.0003	18.1072	17.5853	19.4377	19.7262	18.4087
Cellular Component	GO:0045202	2	synapse	0.117859	P0C0L5	Complement C4-B OS=Homo sapiens OX=9606 GN=C4B PE=1 SV=2	-1.496	Down	0.0109631	C4B	19.9185	19.3867	17.1354	17.9912	18.7243	18.144	19.8251	20.6507	19.1927	19.5662	20.5996	20.44
Cellular Component	GO:0045202	2	synapse	0.117859	P04156	Major prion protein OS=Homo sapiens OX=9606 GN=PRNP PE=1 SV=1	-1.058	Down	0.0433861	PRNP	NA	14.6863	NA	15.2218	15.0491	15.1561	16.2832	16.397	15.3858	17.1985	15.1687	NA
Cellular Component	GO:0030017	10	sarcomere	0.0152089	P21333	Filamin-A OS=Homo sapiens OX=9606 GN=FLNA PE=1 SV=4	-1.908	Down	0.0072122	FLNA	14.5197	15.2972	15.6517	15.3458	14.9449	15.258	16.2607	16.1269	15.4801	18.8242	18.3412	17.4291
Cellular Component	GO:0030017	10	sarcomere	0.0152089	P06753	Tropomyosin alpha-3 chain OS=Homo sapiens OX=9606 GN=TPM3 PE=1 SV=2	-1.433	Down	0.0241759	TPM3	19.5859	18.656	18.1571	18.2944	19.1002	18.1739	19.3304	19.8412	18.7389	21.6233	21.4899	19.5415
Cellular Component	GO:0044428	9	nuclear part	0.0495782	P21333	Filamin-A OS=Homo sapiens OX=9606 GN=FLNA PE=1 SV=4	-1.908	Down	0.0072122	FLNA	14.5197	15.2972	15.6517	15.3458	14.9449	15.258	16.2607	16.1269	15.4801	18.8242	18.3412	17.4291
Cellular Component	GO:0044428	9	nuclear part	0.0495782	P04156	Major prion protein OS=Homo sapiens OX=9606 GN=PRNP PE=1 SV=1	-1.058	Down	0.0433861	PRNP	NA	14.6863	NA	15.2218	15.0491	15.1561	16.2832	16.397	15.3858	17.1985	15.1687	NA
Cellular Component	GO:0044428	9	nuclear part	0.0495782	Q9H299	SH3 domain-binding glutamic acid-rich-like protein 3 OS=Homo sapiens OX=9606 GN=SH3BGRL3 PE=1 SV=1	-1.797	Down	0.0146553	SH3BGRL3	NA	NA	NA	14.8807	14.7472	15.9363	NA	16.3375	17.0508	17.8368	16.715	NA
Cellular Component	GO:0044428	9	nuclear part	0.0495782	P60709	Actin, cytoplasmic 1 OS=Homo sapiens OX=9606 GN=ACTB PE=1 SV=1	-1.325	Down	0.014077	ACTB	17.1557	17.1221	17.0689	17.0289	17.4192	16.5232	17.0003	18.1072	17.5853	19.4377	19.7262	18.4087
Cellular Component	GO:0099080	2	supramolecular complex	0.106295	P21333	Filamin-A OS=Homo sapiens OX=9606 GN=FLNA PE=1 SV=4	-1.908	Down	0.0072122	FLNA	14.5197	15.2972	15.6517	15.3458	14.9449	15.258	16.2607	16.1269	15.4801	18.8242	18.3412	17.4291
Cellular Component	GO:0099080	2	supramolecular complex	0.106295	P14649	Myosin light chain 6B OS=Homo sapiens OX=9606 GN=MYL6B PE=1 SV=1	-1.651	Down	0.0405392	MYL6B	14.4089	14.9938	13.2151	15.0473	14.0397	NA	14.8866	15.9628	13.9049	16.8755	16.7551	17.5675
Cellular Component	GO:0099080	2	supramolecular complex	0.106295	P06753	Tropomyosin alpha-3 chain OS=Homo sapiens OX=9606 GN=TPM3 PE=1 SV=2	-1.433	Down	0.0241759	TPM3	19.5859	18.656	18.1571	18.2944	19.1002	18.1739	19.3304	19.8412	18.7389	21.6233	21.4899	19.5415
Cellular Component	GO:0005925	6	focal adhesion	0.0306674	P21333	Filamin-A OS=Homo sapiens OX=9606 GN=FLNA PE=1 SV=4	-1.908	Down	0.0072122	FLNA	14.5197	15.2972	15.6517	15.3458	14.9449	15.258	16.2607	16.1269	15.4801	18.8242	18.3412	17.4291
Cellular Component	GO:0005925	6	focal adhesion	0.0306674	Q9Y490	Talin-1 OS=Homo sapiens OX=9606 GN=TLN1 PE=1 SV=3	-1.684	Down	0.015959	TLN1	15.254	14.5859	14.8028	15.8114	15.0859	14.6991	15.6669	16.7869	14.7901	18.2921	18.0671	16.7391
Cellular Component	GO:0005925	6	focal adhesion	0.0306674	P60709	Actin, cytoplasmic 1 OS=Homo sapiens OX=9606 GN=ACTB PE=1 SV=1	-1.325	Down	0.014077	ACTB	17.1557	17.1221	17.0689	17.0289	17.4192	16.5232	17.0003	18.1072	17.5853	19.4377	19.7262	18.4087
Cellular Component	GO:0005925	6	focal adhesion	0.0306674	O00151	PDZ and LIM domain protein 1 OS=Homo sapiens OX=9606 GN=PDLIM1 PE=1 SV=4	-2.887	Down	0.00313371	PDLIM1	NA	NA	15.6127	15.929	NA	NA	18.693	NA	NA	NA	18.6231	NA
Cellular Component	GO:0044451	12	nucleoplasm part	0.00270288	Q9H299	SH3 domain-binding glutamic acid-rich-like protein 3 OS=Homo sapiens OX=9606 GN=SH3BGRL3 PE=1 SV=1	-1.797	Down	0.0146553	SH3BGRL3	NA	NA	NA	14.8807	14.7472	15.9363	NA	16.3375	17.0508	17.8368	16.715	NA
Cellular Component	GO:0044451	12	nucleoplasm part	0.00270288	P60709	Actin, cytoplasmic 1 OS=Homo sapiens OX=9606 GN=ACTB PE=1 SV=1	-1.325	Down	0.014077	ACTB	17.1557	17.1221	17.0689	17.0289	17.4192	16.5232	17.0003	18.1072	17.5853	19.4377	19.7262	18.4087
Cellular Component	GO:0099513	10	polymeric cytoskeletal fiber	0.205425	P21333	Filamin-A OS=Homo sapiens OX=9606 GN=FLNA PE=1 SV=4	-1.908	Down	0.0072122	FLNA	14.5197	15.2972	15.6517	15.3458	14.9449	15.258	16.2607	16.1269	15.4801	18.8242	18.3412	17.4291
Cellular Component	GO:0099513	10	polymeric cytoskeletal fiber	0.205425	P06753	Tropomyosin alpha-3 chain OS=Homo sapiens OX=9606 GN=TPM3 PE=1 SV=2	-1.433	Down	0.0241759	TPM3	19.5859	18.656	18.1571	18.2944	19.1002	18.1739	19.3304	19.8412	18.7389	21.6233	21.4899	19.5415
Cellular Component	GO:0005938	9	cell cortex	0.0826537	P21333	Filamin-A OS=Homo sapiens OX=9606 GN=FLNA PE=1 SV=4	-1.908	Down	0.0072122	FLNA	14.5197	15.2972	15.6517	15.3458	14.9449	15.258	16.2607	16.1269	15.4801	18.8242	18.3412	17.4291
Cellular Component	GO:0005938	9	cell cortex	0.0826537	P60709	Actin, cytoplasmic 1 OS=Homo sapiens OX=9606 GN=ACTB PE=1 SV=1	-1.325	Down	0.014077	ACTB	17.1557	17.1221	17.0689	17.0289	17.4192	16.5232	17.0003	18.1072	17.5853	19.4377	19.7262	18.4087
Cellular Component	GO:0030863	11	cortical cytoskeleton	0.0268315	P21333	Filamin-A OS=Homo sapiens OX=9606 GN=FLNA PE=1 SV=4	-1.908	Down	0.0072122	FLNA	14.5197	15.2972	15.6517	15.3458	14.9449	15.258	16.2607	16.1269	15.4801	18.8242	18.3412	17.4291
Cellular Component	GO:0030863	11	cortical cytoskeleton	0.0268315	P60709	Actin, cytoplasmic 1 OS=Homo sapiens OX=9606 GN=ACTB PE=1 SV=1	-1.325	Down	0.014077	ACTB	17.1557	17.1221	17.0689	17.0289	17.4192	16.5232	17.0003	18.1072	17.5853	19.4377	19.7262	18.4087
Cellular Component	GO:0044427	9	chromosomal part	0.00270288	P21333	Filamin-A OS=Homo sapiens OX=9606 GN=FLNA PE=1 SV=4	-1.908	Down	0.0072122	FLNA	14.5197	15.2972	15.6517	15.3458	14.9449	15.258	16.2607	16.1269	15.4801	18.8242	18.3412	17.4291
Cellular Component	GO:0044427	9	chromosomal part	0.00270288	P60709	Actin, cytoplasmic 1 OS=Homo sapiens OX=9606 GN=ACTB PE=1 SV=1	-1.325	Down	0.014077	ACTB	17.1557	17.1221	17.0689	17.0289	17.4192	16.5232	17.0003	18.1072	17.5853	19.4377	19.7262	18.4087
Cellular Component	GO:0005694	8	chromosome	0.00270288	P21333	Filamin-A OS=Homo sapiens OX=9606 GN=FLNA PE=1 SV=4	-1.908	Down	0.0072122	FLNA	14.5197	15.2972	15.6517	15.3458	14.9449	15.258	16.2607	16.1269	15.4801	18.8242	18.3412	17.4291
Cellular Component	GO:0005694	8	chromosome	0.00270288	P60709	Actin, cytoplasmic 1 OS=Homo sapiens OX=9606 GN=ACTB PE=1 SV=1	-1.325	Down	0.014077	ACTB	17.1557	17.1221	17.0689	17.0289	17.4192	16.5232	17.0003	18.1072	17.5853	19.4377	19.7262	18.4087
Cellular Component	GO:0005912	4	adherens junction	0.00912673	P21333	Filamin-A OS=Homo sapiens OX=9606 GN=FLNA PE=1 SV=4	-1.908	Down	0.0072122	FLNA	14.5197	15.2972	15.6517	15.3458	14.9449	15.258	16.2607	16.1269	15.4801	18.8242	18.3412	17.4291
Cellular Component	GO:0005912	4	adherens junction	0.00912673	P33151	Cadherin-5 OS=Homo sapiens OX=9606 GN=CDH5 PE=1 SV=5	-1.023	Down	0.0246427	CDH5	16.4383	16.7332	17.6102	16.444	16.1886	17.4494	17.3364	17.8969	19.016	18.1419	17.7978	16.8137
Cellular Component	GO:0005912	4	adherens junction	0.00912673	Q9Y490	Talin-1 OS=Homo sapiens OX=9606 GN=TLN1 PE=1 SV=3	-1.684	Down	0.015959	TLN1	15.254	14.5859	14.8028	15.8114	15.0859	14.6991	15.6669	16.7869	14.7901	18.2921	18.0671	16.7391
Cellular Component	GO:0005912	4	adherens junction	0.00912673	P60709	Actin, cytoplasmic 1 OS=Homo sapiens OX=9606 GN=ACTB PE=1 SV=1	-1.325	Down	0.014077	ACTB	17.1557	17.1221	17.0689	17.0289	17.4192	16.5232	17.0003	18.1072	17.5853	19.4377	19.7262	18.4087
Cellular Component	GO:0005912	4	adherens junction	0.00912673	O00151	PDZ and LIM domain protein 1 OS=Homo sapiens OX=9606 GN=PDLIM1 PE=1 SV=4	-2.887	Down	0.00313371	PDLIM1	NA	NA	15.6127	15.929	NA	NA	18.693	NA	NA	NA	18.6231	NA
Cellular Component	GO:0005884	11	actin filament	0.0119819	P21333	Filamin-A OS=Homo sapiens OX=9606 GN=FLNA PE=1 SV=4	-1.908	Down	0.0072122	FLNA	14.5197	15.2972	15.6517	15.3458	14.9449	15.258	16.2607	16.1269	15.4801	18.8242	18.3412	17.4291
Cellular Component	GO:0005884	11	actin filament	0.0119819	P06753	Tropomyosin alpha-3 chain OS=Homo sapiens OX=9606 GN=TPM3 PE=1 SV=2	-1.433	Down	0.0241759	TPM3	19.5859	18.656	18.1571	18.2944	19.1002	18.1739	19.3304	19.8412	18.7389	21.6233	21.4899	19.5415
Cellular Component	GO:0015629	9	actin cytoskeleton	0.022884	P21333	Filamin-A OS=Homo sapiens OX=9606 GN=FLNA PE=1 SV=4	-1.908	Down	0.0072122	FLNA	14.5197	15.2972	15.6517	15.3458	14.9449	15.258	16.2607	16.1269	15.4801	18.8242	18.3412	17.4291
Cellular Component	GO:0015629	9	actin cytoskeleton	0.022884	P14649	Myosin light chain 6B OS=Homo sapiens OX=9606 GN=MYL6B PE=1 SV=1	-1.651	Down	0.0405392	MYL6B	14.4089	14.9938	13.2151	15.0473	14.0397	NA	14.8866	15.9628	13.9049	16.8755	16.7551	17.5675
Cellular Component	GO:0015629	9	actin cytoskeleton	0.022884	P06753	Tropomyosin alpha-3 chain OS=Homo sapiens OX=9606 GN=TPM3 PE=1 SV=2	-1.433	Down	0.0241759	TPM3	19.5859	18.656	18.1571	18.2944	19.1002	18.1739	19.3304	19.8412	18.7389	21.6233	21.4899	19.5415
Cellular Component	GO:0005634	8	nucleus	0.185711	P21333	Filamin-A OS=Homo sapiens OX=9606 GN=FLNA PE=1 SV=4	-1.908	Down	0.0072122	FLNA	14.5197	15.2972	15.6517	15.3458	14.9449	15.258	16.2607	16.1269	15.4801	18.8242	18.3412	17.4291
Cellular Component	GO:0005634	8	nucleus	0.185711	P04156	Major prion protein OS=Homo sapiens OX=9606 GN=PRNP PE=1 SV=1	-1.058	Down	0.0433861	PRNP	NA	14.6863	NA	15.2218	15.0491	15.1561	16.2832	16.397	15.3858	17.1985	15.1687	NA
Cellular Component	GO:0005634	8	nucleus	0.185711	O75368	SH3 domain-binding glutamic acid-rich-like protein OS=Homo sapiens OX=9606 GN=SH3BGRL PE=1 SV=1	-1.859	Down	0.00812942	SH3BGRL	16.4675	17.1118	15.5404	14.8993	17.1736	16.6194	18.0165	17.3497	NA	18.9566	18.3204	NA
Cellular Component	GO:0005634	8	nucleus	0.185711	Q9H299	SH3 domain-binding glutamic acid-rich-like protein 3 OS=Homo sapiens OX=9606 GN=SH3BGRL3 PE=1 SV=1	-1.797	Down	0.0146553	SH3BGRL3	NA	NA	NA	14.8807	14.7472	15.9363	NA	16.3375	17.0508	17.8368	16.715	NA
Cellular Component	GO:0005634	8	nucleus	0.185711	P60709	Actin, cytoplasmic 1 OS=Homo sapiens OX=9606 GN=ACTB PE=1 SV=1	-1.325	Down	0.014077	ACTB	17.1557	17.1221	17.0689	17.0289	17.4192	16.5232	17.0003	18.1072	17.5853	19.4377	19.7262	18.4087
Cellular Component	GO:0036477	5	somatodendritic compartment	0.0188158	P21333	Filamin-A OS=Homo sapiens OX=9606 GN=FLNA PE=1 SV=4	-1.908	Down	0.0072122	FLNA	14.5197	15.2972	15.6517	15.3458	14.9449	15.258	16.2607	16.1269	15.4801	18.8242	18.3412	17.4291
Cellular Component	GO:0036477	5	somatodendritic compartment	0.0188158	P0C0L5	Complement C4-B OS=Homo sapiens OX=9606 GN=C4B PE=1 SV=2	-1.496	Down	0.0109631	C4B	19.9185	19.3867	17.1354	17.9912	18.7243	18.144	19.8251	20.6507	19.1927	19.5662	20.5996	20.44
Cellular Component	GO:0036477	5	somatodendritic compartment	0.0188158	P04156	Major prion protein OS=Homo sapiens OX=9606 GN=PRNP PE=1 SV=1	-1.058	Down	0.0433861	PRNP	NA	14.6863	NA	15.2218	15.0491	15.1561	16.2832	16.397	15.3858	17.1985	15.1687	NA
Cellular Component	GO:0044448	10	cell cortex part	0.0313066	P21333	Filamin-A OS=Homo sapiens OX=9606 GN=FLNA PE=1 SV=4	-1.908	Down	0.0072122	FLNA	14.5197	15.2972	15.6517	15.3458	14.9449	15.258	16.2607	16.1269	15.4801	18.8242	18.3412	17.4291
Cellular Component	GO:0044448	10	cell cortex part	0.0313066	P60709	Actin, cytoplasmic 1 OS=Homo sapiens OX=9606 GN=ACTB PE=1 SV=1	-1.325	Down	0.014077	ACTB	17.1557	17.1221	17.0689	17.0289	17.4192	16.5232	17.0003	18.1072	17.5853	19.4377	19.7262	18.4087
Molecular Function	GO:0051015	6	actin filament binding	0.00345175	P21333	Filamin-A OS=Homo sapiens OX=9606 GN=FLNA PE=1 SV=4	-1.908	Down	0.0072122	FLNA	14.5197	15.2972	15.6517	15.3458	14.9449	15.258	16.2607	16.1269	15.4801	18.8242	18.3412	17.4291
Molecular Function	GO:0051015	6	actin filament binding	0.00345175	P06753	Tropomyosin alpha-3 chain OS=Homo sapiens OX=9606 GN=TPM3 PE=1 SV=2	-1.433	Down	0.0241759	TPM3	19.5859	18.656	18.1571	18.2944	19.1002	18.1739	19.3304	19.8412	18.7389	21.6233	21.4899	19.5415
Molecular Function	GO:0051015	6	actin filament binding	0.00345175	Q9Y490	Talin-1 OS=Homo sapiens OX=9606 GN=TLN1 PE=1 SV=3	-1.684	Down	0.015959	TLN1	15.254	14.5859	14.8028	15.8114	15.0859	14.6991	15.6669	16.7869	14.7901	18.2921	18.0671	16.7391
Molecular Function	GO:0061134	4	peptidase regulator activity	0.334583	P0C0L5	Complement C4-B OS=Homo sapiens OX=9606 GN=C4B PE=1 SV=2	-1.496	Down	0.0109631	C4B	19.9185	19.3867	17.1354	17.9912	18.7243	18.144	19.8251	20.6507	19.1927	19.5662	20.5996	20.44
Molecular Function	GO:0061134	4	peptidase regulator activity	0.334583	Q9UKZ9	Procollagen C-endopeptidase enhancer 2 OS=Homo sapiens OX=9606 GN=PCOLCE2 PE=1 SV=1	-2.45	Down	0.0432998	PCOLCE2	NA	NA	17.7227	18.5987	NA	NA	NA	NA	NA	20.9038	NA	20.3174
Molecular Function	GO:0008307	3	structural constituent of muscle	0.00446121	P14649	Myosin light chain 6B OS=Homo sapiens OX=9606 GN=MYL6B PE=1 SV=1	-1.651	Down	0.0405392	MYL6B	14.4089	14.9938	13.2151	15.0473	14.0397	NA	14.8866	15.9628	13.9049	16.8755	16.7551	17.5675
Molecular Function	GO:0008307	3	structural constituent of muscle	0.00446121	P06753	Tropomyosin alpha-3 chain OS=Homo sapiens OX=9606 GN=TPM3 PE=1 SV=2	-1.433	Down	0.0241759	TPM3	19.5859	18.656	18.1571	18.2944	19.1002	18.1739	19.3304	19.8412	18.7389	21.6233	21.4899	19.5415
Molecular Function	GO:0008092	4	cytoskeletal protein binding	0.00187598	P21333	Filamin-A OS=Homo sapiens OX=9606 GN=FLNA PE=1 SV=4	-1.908	Down	0.0072122	FLNA	14.5197	15.2972	15.6517	15.3458	14.9449	15.258	16.2607	16.1269	15.4801	18.8242	18.3412	17.4291
Molecular Function	GO:0008092	4	cytoskeletal protein binding	0.00187598	P06753	Tropomyosin alpha-3 chain OS=Homo sapiens OX=9606 GN=TPM3 PE=1 SV=2	-1.433	Down	0.0241759	TPM3	19.5859	18.656	18.1571	18.2944	19.1002	18.1739	19.3304	19.8412	18.7389	21.6233	21.4899	19.5415
Molecular Function	GO:0008092	4	cytoskeletal protein binding	0.00187598	P04156	Major prion protein OS=Homo sapiens OX=9606 GN=PRNP PE=1 SV=1	-1.058	Down	0.0433861	PRNP	NA	14.6863	NA	15.2218	15.0491	15.1561	16.2832	16.397	15.3858	17.1985	15.1687	NA
Molecular Function	GO:0008092	4	cytoskeletal protein binding	0.00187598	Q9Y490	Talin-1 OS=Homo sapiens OX=9606 GN=TLN1 PE=1 SV=3	-1.684	Down	0.015959	TLN1	15.254	14.5859	14.8028	15.8114	15.0859	14.6991	15.6669	16.7869	14.7901	18.2921	18.0671	16.7391
Molecular Function	GO:0008092	4	cytoskeletal protein binding	0.00187598	P60709	Actin, cytoplasmic 1 OS=Homo sapiens OX=9606 GN=ACTB PE=1 SV=1	-1.325	Down	0.014077	ACTB	17.1557	17.1221	17.0689	17.0289	17.4192	16.5232	17.0003	18.1072	17.5853	19.4377	19.7262	18.4087
Molecular Function	GO:0042802	4	identical protein binding	0.318542	P21333	Filamin-A OS=Homo sapiens OX=9606 GN=FLNA PE=1 SV=4	-1.908	Down	0.0072122	FLNA	14.5197	15.2972	15.6517	15.3458	14.9449	15.258	16.2607	16.1269	15.4801	18.8242	18.3412	17.4291
Molecular Function	GO:0042802	4	identical protein binding	0.318542	P04156	Major prion protein OS=Homo sapiens OX=9606 GN=PRNP PE=1 SV=1	-1.058	Down	0.0433861	PRNP	NA	14.6863	NA	15.2218	15.0491	15.1561	16.2832	16.397	15.3858	17.1985	15.1687	NA
Molecular Function	GO:0042802	4	identical protein binding	0.318542	P60709	Actin, cytoplasmic 1 OS=Homo sapiens OX=9606 GN=ACTB PE=1 SV=1	-1.325	Down	0.014077	ACTB	17.1557	17.1221	17.0689	17.0289	17.4192	16.5232	17.0003	18.1072	17.5853	19.4377	19.7262	18.4087
Molecular Function	GO:0098772	2	molecular function regulator	0.135635	P21333	Filamin-A OS=Homo sapiens OX=9606 GN=FLNA PE=1 SV=4	-1.908	Down	0.0072122	FLNA	14.5197	15.2972	15.6517	15.3458	14.9449	15.258	16.2607	16.1269	15.4801	18.8242	18.3412	17.4291
Molecular Function	GO:0098772	2	molecular function regulator	0.135635	P0C0L5	Complement C4-B OS=Homo sapiens OX=9606 GN=C4B PE=1 SV=2	-1.496	Down	0.0109631	C4B	19.9185	19.3867	17.1354	17.9912	18.7243	18.144	19.8251	20.6507	19.1927	19.5662	20.5996	20.44
Molecular Function	GO:0098772	2	molecular function regulator	0.135635	Q9H299	SH3 domain-binding glutamic acid-rich-like protein 3 OS=Homo sapiens OX=9606 GN=SH3BGRL3 PE=1 SV=1	-1.797	Down	0.0146553	SH3BGRL3	NA	NA	NA	14.8807	14.7472	15.9363	NA	16.3375	17.0508	17.8368	16.715	NA
Molecular Function	GO:0098772	2	molecular function regulator	0.135635	Q9UKZ9	Procollagen C-endopeptidase enhancer 2 OS=Homo sapiens OX=9606 GN=PCOLCE2 PE=1 SV=1	-2.45	Down	0.0432998	PCOLCE2	NA	NA	17.7227	18.5987	NA	NA	NA	NA	NA	20.9038	NA	20.3174
Molecular Function	GO:0045296	5	cadherin binding	0.0299634	P21333	Filamin-A OS=Homo sapiens OX=9606 GN=FLNA PE=1 SV=4	-1.908	Down	0.0072122	FLNA	14.5197	15.2972	15.6517	15.3458	14.9449	15.258	16.2607	16.1269	15.4801	18.8242	18.3412	17.4291
Molecular Function	GO:0045296	5	cadherin binding	0.0299634	Q9Y490	Talin-1 OS=Homo sapiens OX=9606 GN=TLN1 PE=1 SV=3	-1.684	Down	0.015959	TLN1	15.254	14.5859	14.8028	15.8114	15.0859	14.6991	15.6669	16.7869	14.7901	18.2921	18.0671	16.7391
Molecular Function	GO:0045296	5	cadherin binding	0.0299634	O00151	PDZ and LIM domain protein 1 OS=Homo sapiens OX=9606 GN=PDLIM1 PE=1 SV=4	-2.887	Down	0.00313371	PDLIM1	NA	NA	15.6127	15.929	NA	NA	18.693	NA	NA	NA	18.6231	NA
Molecular Function	GO:0046914	6	transition metal ion binding	0.360262	P04156	Major prion protein OS=Homo sapiens OX=9606 GN=PRNP PE=1 SV=1	-1.058	Down	0.0433861	PRNP	NA	14.6863	NA	15.2218	15.0491	15.1561	16.2832	16.397	15.3858	17.1985	15.1687	NA
Molecular Function	GO:0046914	6	transition metal ion binding	0.360262	O00151	PDZ and LIM domain protein 1 OS=Homo sapiens OX=9606 GN=PDLIM1 PE=1 SV=4	-2.887	Down	0.00313371	PDLIM1	NA	NA	15.6127	15.929	NA	NA	18.693	NA	NA	NA	18.6231	NA
Molecular Function	GO:0044325	4	ion channel binding	0.000171086	P21333	Filamin-A OS=Homo sapiens OX=9606 GN=FLNA PE=1 SV=4	-1.908	Down	0.0072122	FLNA	14.5197	15.2972	15.6517	15.3458	14.9449	15.258	16.2607	16.1269	15.4801	18.8242	18.3412	17.4291
Molecular Function	GO:0044325	4	ion channel binding	0.000171086	P33151	Cadherin-5 OS=Homo sapiens OX=9606 GN=CDH5 PE=1 SV=5	-1.023	Down	0.0246427	CDH5	16.4383	16.7332	17.6102	16.444	16.1886	17.4494	17.3364	17.8969	19.016	18.1419	17.7978	16.8137
Molecular Function	GO:0044325	4	ion channel binding	0.000171086	P04156	Major prion protein OS=Homo sapiens OX=9606 GN=PRNP PE=1 SV=1	-1.058	Down	0.0433861	PRNP	NA	14.6863	NA	15.2218	15.0491	15.1561	16.2832	16.397	15.3858	17.1985	15.1687	NA
Molecular Function	GO:0032403	4	protein complex binding	0.0806091	P21333	Filamin-A OS=Homo sapiens OX=9606 GN=FLNA PE=1 SV=4	-1.908	Down	0.0072122	FLNA	14.5197	15.2972	15.6517	15.3458	14.9449	15.258	16.2607	16.1269	15.4801	18.8242	18.3412	17.4291
Molecular Function	GO:0032403	4	protein complex binding	0.0806091	P06753	Tropomyosin alpha-3 chain OS=Homo sapiens OX=9606 GN=TPM3 PE=1 SV=2	-1.433	Down	0.0241759	TPM3	19.5859	18.656	18.1571	18.2944	19.1002	18.1739	19.3304	19.8412	18.7389	21.6233	21.4899	19.5415
Molecular Function	GO:0032403	4	protein complex binding	0.0806091	Q9Y490	Talin-1 OS=Homo sapiens OX=9606 GN=TLN1 PE=1 SV=3	-1.684	Down	0.015959	TLN1	15.254	14.5859	14.8028	15.8114	15.0859	14.6991	15.6669	16.7869	14.7901	18.2921	18.0671	16.7391
Molecular Function	GO:0032403	4	protein complex binding	0.0806091	Q9UKZ9	Procollagen C-endopeptidase enhancer 2 OS=Homo sapiens OX=9606 GN=PCOLCE2 PE=1 SV=1	-2.45	Down	0.0432998	PCOLCE2	NA	NA	17.7227	18.5987	NA	NA	NA	NA	NA	20.9038	NA	20.3174
Molecular Function	GO:0004871	2	signal transducer activity	0.092945	P21333	Filamin-A OS=Homo sapiens OX=9606 GN=FLNA PE=1 SV=4	-1.908	Down	0.0072122	FLNA	14.5197	15.2972	15.6517	15.3458	14.9449	15.258	16.2607	16.1269	15.4801	18.8242	18.3412	17.4291
Molecular Function	GO:0004871	2	signal transducer activity	0.092945	P01833	Polymeric immunoglobulin receptor OS=Homo sapiens OX=9606 GN=PIGR PE=1 SV=4	-1.3	Down	0.00690198	PIGR	NA	NA	14.6664	14.9903	15.447	14.2948	16.2239	NA	NA	NA	16.2	16.0245
Molecular Function	GO:0004871	2	signal transducer activity	0.092945	P04156	Major prion protein OS=Homo sapiens OX=9606 GN=PRNP PE=1 SV=1	-1.058	Down	0.0433861	PRNP	NA	14.6863	NA	15.2218	15.0491	15.1561	16.2832	16.397	15.3858	17.1985	15.1687	NA
Molecular Function	GO:0030234	3	enzyme regulator activity	0.266491	P0C0L5	Complement C4-B OS=Homo sapiens OX=9606 GN=C4B PE=1 SV=2	-1.496	Down	0.0109631	C4B	19.9185	19.3867	17.1354	17.9912	18.7243	18.144	19.8251	20.6507	19.1927	19.5662	20.5996	20.44
Molecular Function	GO:0030234	3	enzyme regulator activity	0.266491	Q9H299	SH3 domain-binding glutamic acid-rich-like protein 3 OS=Homo sapiens OX=9606 GN=SH3BGRL3 PE=1 SV=1	-1.797	Down	0.0146553	SH3BGRL3	NA	NA	NA	14.8807	14.7472	15.9363	NA	16.3375	17.0508	17.8368	16.715	NA
Molecular Function	GO:0030234	3	enzyme regulator activity	0.266491	Q9UKZ9	Procollagen C-endopeptidase enhancer 2 OS=Homo sapiens OX=9606 GN=PCOLCE2 PE=1 SV=1	-2.45	Down	0.0432998	PCOLCE2	NA	NA	17.7227	18.5987	NA	NA	NA	NA	NA	20.9038	NA	20.3174
Molecular Function	GO:0003779	5	actin binding	0.0170235	P21333	Filamin-A OS=Homo sapiens OX=9606 GN=FLNA PE=1 SV=4	-1.908	Down	0.0072122	FLNA	14.5197	15.2972	15.6517	15.3458	14.9449	15.258	16.2607	16.1269	15.4801	18.8242	18.3412	17.4291
Molecular Function	GO:0003779	5	actin binding	0.0170235	P06753	Tropomyosin alpha-3 chain OS=Homo sapiens OX=9606 GN=TPM3 PE=1 SV=2	-1.433	Down	0.0241759	TPM3	19.5859	18.656	18.1571	18.2944	19.1002	18.1739	19.3304	19.8412	18.7389	21.6233	21.4899	19.5415
Molecular Function	GO:0003779	5	actin binding	0.0170235	Q9Y490	Talin-1 OS=Homo sapiens OX=9606 GN=TLN1 PE=1 SV=3	-1.684	Down	0.015959	TLN1	15.254	14.5859	14.8028	15.8114	15.0859	14.6991	15.6669	16.7869	14.7901	18.2921	18.0671	16.7391
Molecular Function	GO:0005198	2	structural molecule activity	0.0273417	P14649	Myosin light chain 6B OS=Homo sapiens OX=9606 GN=MYL6B PE=1 SV=1	-1.651	Down	0.0405392	MYL6B	14.4089	14.9938	13.2151	15.0473	14.0397	NA	14.8866	15.9628	13.9049	16.8755	16.7551	17.5675
Molecular Function	GO:0005198	2	structural molecule activity	0.0273417	P06753	Tropomyosin alpha-3 chain OS=Homo sapiens OX=9606 GN=TPM3 PE=1 SV=2	-1.433	Down	0.0241759	TPM3	19.5859	18.656	18.1571	18.2944	19.1002	18.1739	19.3304	19.8412	18.7389	21.6233	21.4899	19.5415
Molecular Function	GO:0005198	2	structural molecule activity	0.0273417	Q9Y490	Talin-1 OS=Homo sapiens OX=9606 GN=TLN1 PE=1 SV=3	-1.684	Down	0.015959	TLN1	15.254	14.5859	14.8028	15.8114	15.0859	14.6991	15.6669	16.7869	14.7901	18.2921	18.0671	16.7391
Molecular Function	GO:0005198	2	structural molecule activity	0.0273417	P60709	Actin, cytoplasmic 1 OS=Homo sapiens OX=9606 GN=ACTB PE=1 SV=1	-1.325	Down	0.014077	ACTB	17.1557	17.1221	17.0689	17.0289	17.4192	16.5232	17.0003	18.1072	17.5853	19.4377	19.7262	18.4087
Molecular Function	GO:0008134	4	transcription factor binding	0.00660627	P21333	Filamin-A OS=Homo sapiens OX=9606 GN=FLNA PE=1 SV=4	-1.908	Down	0.0072122	FLNA	14.5197	15.2972	15.6517	15.3458	14.9449	15.258	16.2607	16.1269	15.4801	18.8242	18.3412	17.4291
Molecular Function	GO:0008134	4	transcription factor binding	0.00660627	P60709	Actin, cytoplasmic 1 OS=Homo sapiens OX=9606 GN=ACTB PE=1 SV=1	-1.325	Down	0.014077	ACTB	17.1557	17.1221	17.0689	17.0289	17.4192	16.5232	17.0003	18.1072	17.5853	19.4377	19.7262	18.4087
Molecular Function	GO:0008047	4	enzyme activator activity	0.110821	Q9H299	SH3 domain-binding glutamic acid-rich-like protein 3 OS=Homo sapiens OX=9606 GN=SH3BGRL3 PE=1 SV=1	-1.797	Down	0.0146553	SH3BGRL3	NA	NA	NA	14.8807	14.7472	15.9363	NA	16.3375	17.0508	17.8368	16.715	NA
Molecular Function	GO:0008047	4	enzyme activator activity	0.110821	Q9UKZ9	Procollagen C-endopeptidase enhancer 2 OS=Homo sapiens OX=9606 GN=PCOLCE2 PE=1 SV=1	-2.45	Down	0.0432998	PCOLCE2	NA	NA	17.7227	18.5987	NA	NA	NA	NA	NA	20.9038	NA	20.3174
Molecular Function	GO:0044877	3	macromolecular complex binding	0.111897	P21333	Filamin-A OS=Homo sapiens OX=9606 GN=FLNA PE=1 SV=4	-1.908	Down	0.0072122	FLNA	14.5197	15.2972	15.6517	15.3458	14.9449	15.258	16.2607	16.1269	15.4801	18.8242	18.3412	17.4291
Molecular Function	GO:0044877	3	macromolecular complex binding	0.111897	P06753	Tropomyosin alpha-3 chain OS=Homo sapiens OX=9606 GN=TPM3 PE=1 SV=2	-1.433	Down	0.0241759	TPM3	19.5859	18.656	18.1571	18.2944	19.1002	18.1739	19.3304	19.8412	18.7389	21.6233	21.4899	19.5415
Molecular Function	GO:0044877	3	macromolecular complex binding	0.111897	Q9Y490	Talin-1 OS=Homo sapiens OX=9606 GN=TLN1 PE=1 SV=3	-1.684	Down	0.015959	TLN1	15.254	14.5859	14.8028	15.8114	15.0859	14.6991	15.6669	16.7869	14.7901	18.2921	18.0671	16.7391
Molecular Function	GO:0044877	3	macromolecular complex binding	0.111897	Q9UKZ9	Procollagen C-endopeptidase enhancer 2 OS=Homo sapiens OX=9606 GN=PCOLCE2 PE=1 SV=1	-2.45	Down	0.0432998	PCOLCE2	NA	NA	17.7227	18.5987	NA	NA	NA	NA	NA	20.9038	NA	20.3174
Molecular Function	GO:0050839	4	cell adhesion molecule binding	0.158059	P21333	Filamin-A OS=Homo sapiens OX=9606 GN=FLNA PE=1 SV=4	-1.908	Down	0.0072122	FLNA	14.5197	15.2972	15.6517	15.3458	14.9449	15.258	16.2607	16.1269	15.4801	18.8242	18.3412	17.4291
Molecular Function	GO:0050839	4	cell adhesion molecule binding	0.158059	Q9Y490	Talin-1 OS=Homo sapiens OX=9606 GN=TLN1 PE=1 SV=3	-1.684	Down	0.015959	TLN1	15.254	14.5859	14.8028	15.8114	15.0859	14.6991	15.6669	16.7869	14.7901	18.2921	18.0671	16.7391
Molecular Function	GO:0050839	4	cell adhesion molecule binding	0.158059	O00151	PDZ and LIM domain protein 1 OS=Homo sapiens OX=9606 GN=PDLIM1 PE=1 SV=4	-2.887	Down	0.00313371	PDLIM1	NA	NA	15.6127	15.929	NA	NA	18.693	NA	NA	NA	18.6231	NA
Molecular Function	GO:0005200	3	structural constituent of cytoskeleton	0.0699347	Q9Y490	Talin-1 OS=Homo sapiens OX=9606 GN=TLN1 PE=1 SV=3	-1.684	Down	0.015959	TLN1	15.254	14.5859	14.8028	15.8114	15.0859	14.6991	15.6669	16.7869	14.7901	18.2921	18.0671	16.7391
Molecular Function	GO:0005200	3	structural constituent of cytoskeleton	0.0699347	P60709	Actin, cytoplasmic 1 OS=Homo sapiens OX=9606 GN=ACTB PE=1 SV=1	-1.325	Down	0.014077	ACTB	17.1557	17.1221	17.0689	17.0289	17.4192	16.5232	17.0003	18.1072	17.5853	19.4377	19.7262	18.4087
Molecular Function	GO:0019904	4	protein domain specific binding	0.110821	Q9Y490	Talin-1 OS=Homo sapiens OX=9606 GN=TLN1 PE=1 SV=3	-1.684	Down	0.015959	TLN1	15.254	14.5859	14.8028	15.8114	15.0859	14.6991	15.6669	16.7869	14.7901	18.2921	18.0671	16.7391
Molecular Function	GO:0019904	4	protein domain specific binding	0.110821	O75368	SH3 domain-binding glutamic acid-rich-like protein OS=Homo sapiens OX=9606 GN=SH3BGRL PE=1 SV=1	-1.859	Down	0.00812942	SH3BGRL	16.4675	17.1118	15.5404	14.8993	17.1736	16.6194	18.0165	17.3497	NA	18.9566	18.3204	NA
Molecular Function	GO:0019899	4	enzyme binding	0.292344	P21333	Filamin-A OS=Homo sapiens OX=9606 GN=FLNA PE=1 SV=4	-1.908	Down	0.0072122	FLNA	14.5197	15.2972	15.6517	15.3458	14.9449	15.258	16.2607	16.1269	15.4801	18.8242	18.3412	17.4291
Molecular Function	GO:0019899	4	enzyme binding	0.292344	P33151	Cadherin-5 OS=Homo sapiens OX=9606 GN=CDH5 PE=1 SV=5	-1.023	Down	0.0246427	CDH5	16.4383	16.7332	17.6102	16.444	16.1886	17.4494	17.3364	17.8969	19.016	18.1419	17.7978	16.8137
Molecular Function	GO:0019899	4	enzyme binding	0.292344	P60709	Actin, cytoplasmic 1 OS=Homo sapiens OX=9606 GN=ACTB PE=1 SV=1	-1.325	Down	0.014077	ACTB	17.1557	17.1221	17.0689	17.0289	17.4192	16.5232	17.0003	18.1072	17.5853	19.4377	19.7262	18.4087
Biological Process	GO:0009593	4	detection of chemical stimulus	0.00685984	P01833	Polymeric immunoglobulin receptor OS=Homo sapiens OX=9606 GN=PIGR PE=1 SV=4	-1.3	Down	0.00690198	PIGR	NA	NA	14.6664	14.9903	15.447	14.2948	16.2239	NA	NA	NA	16.2	16.0245
Biological Process	GO:0009593	4	detection of chemical stimulus	0.00685984	P0C0L5	Complement C4-B OS=Homo sapiens OX=9606 GN=C4B PE=1 SV=2	-1.496	Down	0.0109631	C4B	19.9185	19.3867	17.1354	17.9912	18.7243	18.144	19.8251	20.6507	19.1927	19.5662	20.5996	20.44
Biological Process	GO:0030168	7	platelet activation	0.0341914	P21333	Filamin-A OS=Homo sapiens OX=9606 GN=FLNA PE=1 SV=4	-1.908	Down	0.0072122	FLNA	14.5197	15.2972	15.6517	15.3458	14.9449	15.258	16.2607	16.1269	15.4801	18.8242	18.3412	17.4291
Biological Process	GO:0030168	7	platelet activation	0.0341914	Q9Y490	Talin-1 OS=Homo sapiens OX=9606 GN=TLN1 PE=1 SV=3	-1.684	Down	0.015959	TLN1	15.254	14.5859	14.8028	15.8114	15.0859	14.6991	15.6669	16.7869	14.7901	18.2921	18.0671	16.7391
Biological Process	GO:0030168	7	platelet activation	0.0341914	P60709	Actin, cytoplasmic 1 OS=Homo sapiens OX=9606 GN=ACTB PE=1 SV=1	-1.325	Down	0.014077	ACTB	17.1557	17.1221	17.0689	17.0289	17.4192	16.5232	17.0003	18.1072	17.5853	19.4377	19.7262	18.4087
Biological Process	GO:0060548	6	negative regulation of cell death	0.343468	P21333	Filamin-A OS=Homo sapiens OX=9606 GN=FLNA PE=1 SV=4	-1.908	Down	0.0072122	FLNA	14.5197	15.2972	15.6517	15.3458	14.9449	15.258	16.2607	16.1269	15.4801	18.8242	18.3412	17.4291
Biological Process	GO:0060548	6	negative regulation of cell death	0.343468	P04156	Major prion protein OS=Homo sapiens OX=9606 GN=PRNP PE=1 SV=1	-1.058	Down	0.0433861	PRNP	NA	14.6863	NA	15.2218	15.0491	15.1561	16.2832	16.397	15.3858	17.1985	15.1687	NA
Biological Process	GO:2000112	7	regulation of cellular macromolecule biosynthetic process	0.218798	P21333	Filamin-A OS=Homo sapiens OX=9606 GN=FLNA PE=1 SV=4	-1.908	Down	0.0072122	FLNA	14.5197	15.2972	15.6517	15.3458	14.9449	15.258	16.2607	16.1269	15.4801	18.8242	18.3412	17.4291
Biological Process	GO:2000112	7	regulation of cellular macromolecule biosynthetic process	0.218798	P04156	Major prion protein OS=Homo sapiens OX=9606 GN=PRNP PE=1 SV=1	-1.058	Down	0.0433861	PRNP	NA	14.6863	NA	15.2218	15.0491	15.1561	16.2832	16.397	15.3858	17.1985	15.1687	NA
Biological Process	GO:2000112	7	regulation of cellular macromolecule biosynthetic process	0.218798	O00151	PDZ and LIM domain protein 1 OS=Homo sapiens OX=9606 GN=PDLIM1 PE=1 SV=4	-2.887	Down	0.00313371	PDLIM1	NA	NA	15.6127	15.929	NA	NA	18.693	NA	NA	NA	18.6231	NA
Biological Process	GO:0010959	7	regulation of metal ion transport	0.0426839	P21333	Filamin-A OS=Homo sapiens OX=9606 GN=FLNA PE=1 SV=4	-1.908	Down	0.0072122	FLNA	14.5197	15.2972	15.6517	15.3458	14.9449	15.258	16.2607	16.1269	15.4801	18.8242	18.3412	17.4291
Biological Process	GO:0010959	7	regulation of metal ion transport	0.0426839	P04156	Major prion protein OS=Homo sapiens OX=9606 GN=PRNP PE=1 SV=1	-1.058	Down	0.0433861	PRNP	NA	14.6863	NA	15.2218	15.0491	15.1561	16.2832	16.397	15.3858	17.1985	15.1687	NA
Biological Process	GO:0038093	8	Fc receptor signaling pathway	0.26437	P01833	Polymeric immunoglobulin receptor OS=Homo sapiens OX=9606 GN=PIGR PE=1 SV=4	-1.3	Down	0.00690198	PIGR	NA	NA	14.6664	14.9903	15.447	14.2948	16.2239	NA	NA	NA	16.2	16.0245
Biological Process	GO:0038093	8	Fc receptor signaling pathway	0.26437	P60709	Actin, cytoplasmic 1 OS=Homo sapiens OX=9606 GN=ACTB PE=1 SV=1	-1.325	Down	0.014077	ACTB	17.1557	17.1221	17.0689	17.0289	17.4192	16.5232	17.0003	18.1072	17.5853	19.4377	19.7262	18.4087
Biological Process	GO:0060284	6	regulation of cell development	0.26437	P21333	Filamin-A OS=Homo sapiens OX=9606 GN=FLNA PE=1 SV=4	-1.908	Down	0.0072122	FLNA	14.5197	15.2972	15.6517	15.3458	14.9449	15.258	16.2607	16.1269	15.4801	18.8242	18.3412	17.4291
Biological Process	GO:0060284	6	regulation of cell development	0.26437	P33151	Cadherin-5 OS=Homo sapiens OX=9606 GN=CDH5 PE=1 SV=5	-1.023	Down	0.0246427	CDH5	16.4383	16.7332	17.6102	16.444	16.1886	17.4494	17.3364	17.8969	19.016	18.1419	17.7978	16.8137
Biological Process	GO:1901379	9	regulation of potassium ion transmembrane transport	0.00142707	P21333	Filamin-A OS=Homo sapiens OX=9606 GN=FLNA PE=1 SV=4	-1.908	Down	0.0072122	FLNA	14.5197	15.2972	15.6517	15.3458	14.9449	15.258	16.2607	16.1269	15.4801	18.8242	18.3412	17.4291
Biological Process	GO:1901379	9	regulation of potassium ion transmembrane transport	0.00142707	P04156	Major prion protein OS=Homo sapiens OX=9606 GN=PRNP PE=1 SV=1	-1.058	Down	0.0433861	PRNP	NA	14.6863	NA	15.2218	15.0491	15.1561	16.2832	16.397	15.3858	17.1985	15.1687	NA
Biological Process	GO:0030048	5	actin filament-based movement	0.00685984	P14649	Myosin light chain 6B OS=Homo sapiens OX=9606 GN=MYL6B PE=1 SV=1	-1.651	Down	0.0405392	MYL6B	14.4089	14.9938	13.2151	15.0473	14.0397	NA	14.8866	15.9628	13.9049	16.8755	16.7551	17.5675
Biological Process	GO:0030048	5	actin filament-based movement	0.00685984	P06753	Tropomyosin alpha-3 chain OS=Homo sapiens OX=9606 GN=TPM3 PE=1 SV=2	-1.433	Down	0.0241759	TPM3	19.5859	18.656	18.1571	18.2944	19.1002	18.1739	19.3304	19.8412	18.7389	21.6233	21.4899	19.5415
Biological Process	GO:0003012	4	muscle system process	0.00295726	P14649	Myosin light chain 6B OS=Homo sapiens OX=9606 GN=MYL6B PE=1 SV=1	-1.651	Down	0.0405392	MYL6B	14.4089	14.9938	13.2151	15.0473	14.0397	NA	14.8866	15.9628	13.9049	16.8755	16.7551	17.5675
Biological Process	GO:0003012	4	muscle system process	0.00295726	P06753	Tropomyosin alpha-3 chain OS=Homo sapiens OX=9606 GN=TPM3 PE=1 SV=2	-1.433	Down	0.0241759	TPM3	19.5859	18.656	18.1571	18.2944	19.1002	18.1739	19.3304	19.8412	18.7389	21.6233	21.4899	19.5415
Biological Process	GO:0003012	4	muscle system process	0.00295726	Q9Y490	Talin-1 OS=Homo sapiens OX=9606 GN=TLN1 PE=1 SV=3	-1.684	Down	0.015959	TLN1	15.254	14.5859	14.8028	15.8114	15.0859	14.6991	15.6669	16.7869	14.7901	18.2921	18.0671	16.7391
Biological Process	GO:0045216	5	cell-cell junction organization	0.0926727	P33151	Cadherin-5 OS=Homo sapiens OX=9606 GN=CDH5 PE=1 SV=5	-1.023	Down	0.0246427	CDH5	16.4383	16.7332	17.6102	16.444	16.1886	17.4494	17.3364	17.8969	19.016	18.1419	17.7978	16.8137
Biological Process	GO:0045216	5	cell-cell junction organization	0.0926727	Q9Y490	Talin-1 OS=Homo sapiens OX=9606 GN=TLN1 PE=1 SV=3	-1.684	Down	0.015959	TLN1	15.254	14.5859	14.8028	15.8114	15.0859	14.6991	15.6669	16.7869	14.7901	18.2921	18.0671	16.7391
Biological Process	GO:0009611	4	response to wounding	0.316541	P21333	Filamin-A OS=Homo sapiens OX=9606 GN=FLNA PE=1 SV=4	-1.908	Down	0.0072122	FLNA	14.5197	15.2972	15.6517	15.3458	14.9449	15.258	16.2607	16.1269	15.4801	18.8242	18.3412	17.4291
Biological Process	GO:0009611	4	response to wounding	0.316541	Q9Y490	Talin-1 OS=Homo sapiens OX=9606 GN=TLN1 PE=1 SV=3	-1.684	Down	0.015959	TLN1	15.254	14.5859	14.8028	15.8114	15.0859	14.6991	15.6669	16.7869	14.7901	18.2921	18.0671	16.7391
Biological Process	GO:0009611	4	response to wounding	0.316541	P60709	Actin, cytoplasmic 1 OS=Homo sapiens OX=9606 GN=ACTB PE=1 SV=1	-1.325	Down	0.014077	ACTB	17.1557	17.1221	17.0689	17.0289	17.4192	16.5232	17.0003	18.1072	17.5853	19.4377	19.7262	18.4087
Biological Process	GO:0016337	5	single organismal cell-cell adhesion	0.0124211	P21333	Filamin-A OS=Homo sapiens OX=9606 GN=FLNA PE=1 SV=4	-1.908	Down	0.0072122	FLNA	14.5197	15.2972	15.6517	15.3458	14.9449	15.258	16.2607	16.1269	15.4801	18.8242	18.3412	17.4291
Biological Process	GO:0016337	5	single organismal cell-cell adhesion	0.0124211	P33151	Cadherin-5 OS=Homo sapiens OX=9606 GN=CDH5 PE=1 SV=5	-1.023	Down	0.0246427	CDH5	16.4383	16.7332	17.6102	16.444	16.1886	17.4494	17.3364	17.8969	19.016	18.1419	17.7978	16.8137
Biological Process	GO:0016337	5	single organismal cell-cell adhesion	0.0124211	Q9Y490	Talin-1 OS=Homo sapiens OX=9606 GN=TLN1 PE=1 SV=3	-1.684	Down	0.015959	TLN1	15.254	14.5859	14.8028	15.8114	15.0859	14.6991	15.6669	16.7869	14.7901	18.2921	18.0671	16.7391
Biological Process	GO:0016337	5	single organismal cell-cell adhesion	0.0124211	P60709	Actin, cytoplasmic 1 OS=Homo sapiens OX=9606 GN=ACTB PE=1 SV=1	-1.325	Down	0.014077	ACTB	17.1557	17.1221	17.0689	17.0289	17.4192	16.5232	17.0003	18.1072	17.5853	19.4377	19.7262	18.4087
Biological Process	GO:1903829	7	positive regulation of cellular protein localization	0.0789478	P21333	Filamin-A OS=Homo sapiens OX=9606 GN=FLNA PE=1 SV=4	-1.908	Down	0.0072122	FLNA	14.5197	15.2972	15.6517	15.3458	14.9449	15.258	16.2607	16.1269	15.4801	18.8242	18.3412	17.4291
Biological Process	GO:1903829	7	positive regulation of cellular protein localization	0.0789478	P04156	Major prion protein OS=Homo sapiens OX=9606 GN=PRNP PE=1 SV=1	-1.058	Down	0.0433861	PRNP	NA	14.6863	NA	15.2218	15.0491	15.1561	16.2832	16.397	15.3858	17.1985	15.1687	NA
Biological Process	GO:0043066	8	negative regulation of apoptotic process	0.281956	P21333	Filamin-A OS=Homo sapiens OX=9606 GN=FLNA PE=1 SV=4	-1.908	Down	0.0072122	FLNA	14.5197	15.2972	15.6517	15.3458	14.9449	15.258	16.2607	16.1269	15.4801	18.8242	18.3412	17.4291
Biological Process	GO:0043066	8	negative regulation of apoptotic process	0.281956	P04156	Major prion protein OS=Homo sapiens OX=9606 GN=PRNP PE=1 SV=1	-1.058	Down	0.0433861	PRNP	NA	14.6863	NA	15.2218	15.0491	15.1561	16.2832	16.397	15.3858	17.1985	15.1687	NA
Biological Process	GO:0051235	4	maintenance of location	0.0538619	P21333	Filamin-A OS=Homo sapiens OX=9606 GN=FLNA PE=1 SV=4	-1.908	Down	0.0072122	FLNA	14.5197	15.2972	15.6517	15.3458	14.9449	15.258	16.2607	16.1269	15.4801	18.8242	18.3412	17.4291
Biological Process	GO:0051235	4	maintenance of location	0.0538619	Q9Y490	Talin-1 OS=Homo sapiens OX=9606 GN=TLN1 PE=1 SV=3	-1.684	Down	0.015959	TLN1	15.254	14.5859	14.8028	15.8114	15.0859	14.6991	15.6669	16.7869	14.7901	18.2921	18.0671	16.7391
Biological Process	GO:0050878	4	regulation of body fluid levels	0.257029	P21333	Filamin-A OS=Homo sapiens OX=9606 GN=FLNA PE=1 SV=4	-1.908	Down	0.0072122	FLNA	14.5197	15.2972	15.6517	15.3458	14.9449	15.258	16.2607	16.1269	15.4801	18.8242	18.3412	17.4291
Biological Process	GO:0050878	4	regulation of body fluid levels	0.257029	Q9Y490	Talin-1 OS=Homo sapiens OX=9606 GN=TLN1 PE=1 SV=3	-1.684	Down	0.015959	TLN1	15.254	14.5859	14.8028	15.8114	15.0859	14.6991	15.6669	16.7869	14.7901	18.2921	18.0671	16.7391
Biological Process	GO:0050878	4	regulation of body fluid levels	0.257029	P60709	Actin, cytoplasmic 1 OS=Homo sapiens OX=9606 GN=ACTB PE=1 SV=1	-1.325	Down	0.014077	ACTB	17.1557	17.1221	17.0689	17.0289	17.4192	16.5232	17.0003	18.1072	17.5853	19.4377	19.7262	18.4087
Biological Process	GO:0034765	7	regulation of ion transmembrane transport	0.05981	P21333	Filamin-A OS=Homo sapiens OX=9606 GN=FLNA PE=1 SV=4	-1.908	Down	0.0072122	FLNA	14.5197	15.2972	15.6517	15.3458	14.9449	15.258	16.2607	16.1269	15.4801	18.8242	18.3412	17.4291
Biological Process	GO:0034765	7	regulation of ion transmembrane transport	0.05981	P04156	Major prion protein OS=Homo sapiens OX=9606 GN=PRNP PE=1 SV=1	-1.058	Down	0.0433861	PRNP	NA	14.6863	NA	15.2218	15.0491	15.1561	16.2832	16.397	15.3858	17.1985	15.1687	NA
Biological Process	GO:0022402	5	cell cycle process	0.0926727	P21333	Filamin-A OS=Homo sapiens OX=9606 GN=FLNA PE=1 SV=4	-1.908	Down	0.0072122	FLNA	14.5197	15.2972	15.6517	15.3458	14.9449	15.258	16.2607	16.1269	15.4801	18.8242	18.3412	17.4291
Biological Process	GO:0022402	5	cell cycle process	0.0926727	P04156	Major prion protein OS=Homo sapiens OX=9606 GN=PRNP PE=1 SV=1	-1.058	Down	0.0433861	PRNP	NA	14.6863	NA	15.2218	15.0491	15.1561	16.2832	16.397	15.3858	17.1985	15.1687	NA
Biological Process	GO:0007596	6	blood coagulation	0.164858	P21333	Filamin-A OS=Homo sapiens OX=9606 GN=FLNA PE=1 SV=4	-1.908	Down	0.0072122	FLNA	14.5197	15.2972	15.6517	15.3458	14.9449	15.258	16.2607	16.1269	15.4801	18.8242	18.3412	17.4291
Biological Process	GO:0007596	6	blood coagulation	0.164858	Q9Y490	Talin-1 OS=Homo sapiens OX=9606 GN=TLN1 PE=1 SV=3	-1.684	Down	0.015959	TLN1	15.254	14.5859	14.8028	15.8114	15.0859	14.6991	15.6669	16.7869	14.7901	18.2921	18.0671	16.7391
Biological Process	GO:0007596	6	blood coagulation	0.164858	P60709	Actin, cytoplasmic 1 OS=Homo sapiens OX=9606 GN=ACTB PE=1 SV=1	-1.325	Down	0.014077	ACTB	17.1557	17.1221	17.0689	17.0289	17.4192	16.5232	17.0003	18.1072	17.5853	19.4377	19.7262	18.4087
Biological Process	GO:1903533	9	regulation of protein targeting	0.0374789	P21333	Filamin-A OS=Homo sapiens OX=9606 GN=FLNA PE=1 SV=4	-1.908	Down	0.0072122	FLNA	14.5197	15.2972	15.6517	15.3458	14.9449	15.258	16.2607	16.1269	15.4801	18.8242	18.3412	17.4291
Biological Process	GO:1903533	9	regulation of protein targeting	0.0374789	P04156	Major prion protein OS=Homo sapiens OX=9606 GN=PRNP PE=1 SV=1	-1.058	Down	0.0433861	PRNP	NA	14.6863	NA	15.2218	15.0491	15.1561	16.2832	16.397	15.3858	17.1985	15.1687	NA
Biological Process	GO:0022610	2	biological adhesion	0.0920403	P21333	Filamin-A OS=Homo sapiens OX=9606 GN=FLNA PE=1 SV=4	-1.908	Down	0.0072122	FLNA	14.5197	15.2972	15.6517	15.3458	14.9449	15.258	16.2607	16.1269	15.4801	18.8242	18.3412	17.4291
Biological Process	GO:0022610	2	biological adhesion	0.0920403	P33151	Cadherin-5 OS=Homo sapiens OX=9606 GN=CDH5 PE=1 SV=5	-1.023	Down	0.0246427	CDH5	16.4383	16.7332	17.6102	16.444	16.1886	17.4494	17.3364	17.8969	19.016	18.1419	17.7978	16.8137
Biological Process	GO:0022610	2	biological adhesion	0.0920403	Q9Y490	Talin-1 OS=Homo sapiens OX=9606 GN=TLN1 PE=1 SV=3	-1.684	Down	0.015959	TLN1	15.254	14.5859	14.8028	15.8114	15.0859	14.6991	15.6669	16.7869	14.7901	18.2921	18.0671	16.7391
Biological Process	GO:0022610	2	biological adhesion	0.0920403	P60709	Actin, cytoplasmic 1 OS=Homo sapiens OX=9606 GN=ACTB PE=1 SV=1	-1.325	Down	0.014077	ACTB	17.1557	17.1221	17.0689	17.0289	17.4192	16.5232	17.0003	18.1072	17.5853	19.4377	19.7262	18.4087
Biological Process	GO:0022610	2	biological adhesion	0.0920403	O00151	PDZ and LIM domain protein 1 OS=Homo sapiens OX=9606 GN=PDLIM1 PE=1 SV=4	-2.887	Down	0.00313371	PDLIM1	NA	NA	15.6127	15.929	NA	NA	18.693	NA	NA	NA	18.6231	NA
Biological Process	GO:0007155	3	cell adhesion	0.0891474	P21333	Filamin-A OS=Homo sapiens OX=9606 GN=FLNA PE=1 SV=4	-1.908	Down	0.0072122	FLNA	14.5197	15.2972	15.6517	15.3458	14.9449	15.258	16.2607	16.1269	15.4801	18.8242	18.3412	17.4291
Biological Process	GO:0007155	3	cell adhesion	0.0891474	P33151	Cadherin-5 OS=Homo sapiens OX=9606 GN=CDH5 PE=1 SV=5	-1.023	Down	0.0246427	CDH5	16.4383	16.7332	17.6102	16.444	16.1886	17.4494	17.3364	17.8969	19.016	18.1419	17.7978	16.8137
Biological Process	GO:0007155	3	cell adhesion	0.0891474	Q9Y490	Talin-1 OS=Homo sapiens OX=9606 GN=TLN1 PE=1 SV=3	-1.684	Down	0.015959	TLN1	15.254	14.5859	14.8028	15.8114	15.0859	14.6991	15.6669	16.7869	14.7901	18.2921	18.0671	16.7391
Biological Process	GO:0007155	3	cell adhesion	0.0891474	P60709	Actin, cytoplasmic 1 OS=Homo sapiens OX=9606 GN=ACTB PE=1 SV=1	-1.325	Down	0.014077	ACTB	17.1557	17.1221	17.0689	17.0289	17.4192	16.5232	17.0003	18.1072	17.5853	19.4377	19.7262	18.4087
Biological Process	GO:0007155	3	cell adhesion	0.0891474	O00151	PDZ and LIM domain protein 1 OS=Homo sapiens OX=9606 GN=PDLIM1 PE=1 SV=4	-2.887	Down	0.00313371	PDLIM1	NA	NA	15.6127	15.929	NA	NA	18.693	NA	NA	NA	18.6231	NA
Biological Process	GO:0032507	6	maintenance of protein location in cell	0.00947867	P21333	Filamin-A OS=Homo sapiens OX=9606 GN=FLNA PE=1 SV=4	-1.908	Down	0.0072122	FLNA	14.5197	15.2972	15.6517	15.3458	14.9449	15.258	16.2607	16.1269	15.4801	18.8242	18.3412	17.4291
Biological Process	GO:0032507	6	maintenance of protein location in cell	0.00947867	Q9Y490	Talin-1 OS=Homo sapiens OX=9606 GN=TLN1 PE=1 SV=3	-1.684	Down	0.015959	TLN1	15.254	14.5859	14.8028	15.8114	15.0859	14.6991	15.6669	16.7869	14.7901	18.2921	18.0671	16.7391
Biological Process	GO:0043269	6	regulation of ion transport	0.107073	P21333	Filamin-A OS=Homo sapiens OX=9606 GN=FLNA PE=1 SV=4	-1.908	Down	0.0072122	FLNA	14.5197	15.2972	15.6517	15.3458	14.9449	15.258	16.2607	16.1269	15.4801	18.8242	18.3412	17.4291
Biological Process	GO:0043269	6	regulation of ion transport	0.107073	P04156	Major prion protein OS=Homo sapiens OX=9606 GN=PRNP PE=1 SV=1	-1.058	Down	0.0433861	PRNP	NA	14.6863	NA	15.2218	15.0491	15.1561	16.2832	16.397	15.3858	17.1985	15.1687	NA
Biological Process	GO:0007169	8	transmembrane receptor protein tyrosine kinase signaling pathway	0.137589	P01833	Polymeric immunoglobulin receptor OS=Homo sapiens OX=9606 GN=PIGR PE=1 SV=4	-1.3	Down	0.00690198	PIGR	NA	NA	14.6664	14.9903	15.447	14.2948	16.2239	NA	NA	NA	16.2	16.0245
Biological Process	GO:0007169	8	transmembrane receptor protein tyrosine kinase signaling pathway	0.137589	P60709	Actin, cytoplasmic 1 OS=Homo sapiens OX=9606 GN=ACTB PE=1 SV=1	-1.325	Down	0.014077	ACTB	17.1557	17.1221	17.0689	17.0289	17.4192	16.5232	17.0003	18.1072	17.5853	19.4377	19.7262	18.4087
Biological Process	GO:0034762	6	regulation of transmembrane transport	0.05981	P21333	Filamin-A OS=Homo sapiens OX=9606 GN=FLNA PE=1 SV=4	-1.908	Down	0.0072122	FLNA	14.5197	15.2972	15.6517	15.3458	14.9449	15.258	16.2607	16.1269	15.4801	18.8242	18.3412	17.4291
Biological Process	GO:0034762	6	regulation of transmembrane transport	0.05981	P04156	Major prion protein OS=Homo sapiens OX=9606 GN=PRNP PE=1 SV=1	-1.058	Down	0.0433861	PRNP	NA	14.6863	NA	15.2218	15.0491	15.1561	16.2832	16.397	15.3858	17.1985	15.1687	NA
Biological Process	GO:1903506	9	regulation of nucleic acid-templated transcription	0.137207	P21333	Filamin-A OS=Homo sapiens OX=9606 GN=FLNA PE=1 SV=4	-1.908	Down	0.0072122	FLNA	14.5197	15.2972	15.6517	15.3458	14.9449	15.258	16.2607	16.1269	15.4801	18.8242	18.3412	17.4291
Biological Process	GO:1903506	9	regulation of nucleic acid-templated transcription	0.137207	P04156	Major prion protein OS=Homo sapiens OX=9606 GN=PRNP PE=1 SV=1	-1.058	Down	0.0433861	PRNP	NA	14.6863	NA	15.2218	15.0491	15.1561	16.2832	16.397	15.3858	17.1985	15.1687	NA
Biological Process	GO:1903506	9	regulation of nucleic acid-templated transcription	0.137207	O00151	PDZ and LIM domain protein 1 OS=Homo sapiens OX=9606 GN=PDLIM1 PE=1 SV=4	-2.887	Down	0.00313371	PDLIM1	NA	NA	15.6127	15.929	NA	NA	18.693	NA	NA	NA	18.6231	NA
Biological Process	GO:0051090	11	regulation of sequence-specific DNA binding transcription factor activity	0.0723643	P21333	Filamin-A OS=Homo sapiens OX=9606 GN=FLNA PE=1 SV=4	-1.908	Down	0.0072122	FLNA	14.5197	15.2972	15.6517	15.3458	14.9449	15.258	16.2607	16.1269	15.4801	18.8242	18.3412	17.4291
Biological Process	GO:0051090	11	regulation of sequence-specific DNA binding transcription factor activity	0.0723643	P04156	Major prion protein OS=Homo sapiens OX=9606 GN=PRNP PE=1 SV=1	-1.058	Down	0.0433861	PRNP	NA	14.6863	NA	15.2218	15.0491	15.1561	16.2832	16.397	15.3858	17.1985	15.1687	NA
Biological Process	GO:0060249	5	anatomical structure homeostasis	0.0127255	P01833	Polymeric immunoglobulin receptor OS=Homo sapiens OX=9606 GN=PIGR PE=1 SV=4	-1.3	Down	0.00690198	PIGR	NA	NA	14.6664	14.9903	15.447	14.2948	16.2239	NA	NA	NA	16.2	16.0245
Biological Process	GO:0060249	5	anatomical structure homeostasis	0.0127255	P0CG38	POTE ankyrin domain family member I OS=Homo sapiens OX=9606 GN=POTEI PE=3 SV=1	-1.412	Down	0.0253416	POTEI	NA	18.026	17.2988	16.5756	18.2508	17.686	17.7044	19.8332	17.8049	19.2382	19.207	20.0866
Biological Process	GO:0060249	5	anatomical structure homeostasis	0.0127255	P60709	Actin, cytoplasmic 1 OS=Homo sapiens OX=9606 GN=ACTB PE=1 SV=1	-1.325	Down	0.014077	ACTB	17.1557	17.1221	17.0689	17.0289	17.4192	16.5232	17.0003	18.1072	17.5853	19.4377	19.7262	18.4087
Biological Process	GO:0051171	5	regulation of nitrogen compound metabolic process	0.296495	P21333	Filamin-A OS=Homo sapiens OX=9606 GN=FLNA PE=1 SV=4	-1.908	Down	0.0072122	FLNA	14.5197	15.2972	15.6517	15.3458	14.9449	15.258	16.2607	16.1269	15.4801	18.8242	18.3412	17.4291
Biological Process	GO:0051171	5	regulation of nitrogen compound metabolic process	0.296495	P04156	Major prion protein OS=Homo sapiens OX=9606 GN=PRNP PE=1 SV=1	-1.058	Down	0.0433861	PRNP	NA	14.6863	NA	15.2218	15.0491	15.1561	16.2832	16.397	15.3858	17.1985	15.1687	NA
Biological Process	GO:0051171	5	regulation of nitrogen compound metabolic process	0.296495	O00151	PDZ and LIM domain protein 1 OS=Homo sapiens OX=9606 GN=PDLIM1 PE=1 SV=4	-2.887	Down	0.00313371	PDLIM1	NA	NA	15.6127	15.929	NA	NA	18.693	NA	NA	NA	18.6231	NA
Biological Process	GO:0030155	4	regulation of cell adhesion	0.299566	P21333	Filamin-A OS=Homo sapiens OX=9606 GN=FLNA PE=1 SV=4	-1.908	Down	0.0072122	FLNA	14.5197	15.2972	15.6517	15.3458	14.9449	15.258	16.2607	16.1269	15.4801	18.8242	18.3412	17.4291
Biological Process	GO:0030155	4	regulation of cell adhesion	0.299566	P04156	Major prion protein OS=Homo sapiens OX=9606 GN=PRNP PE=1 SV=1	-1.058	Down	0.0433861	PRNP	NA	14.6863	NA	15.2218	15.0491	15.1561	16.2832	16.397	15.3858	17.1985	15.1687	NA
Biological Process	GO:1904951	7	positive regulation of establishment of protein localization	0.169925	P21333	Filamin-A OS=Homo sapiens OX=9606 GN=FLNA PE=1 SV=4	-1.908	Down	0.0072122	FLNA	14.5197	15.2972	15.6517	15.3458	14.9449	15.258	16.2607	16.1269	15.4801	18.8242	18.3412	17.4291
Biological Process	GO:1904951	7	positive regulation of establishment of protein localization	0.169925	P04156	Major prion protein OS=Homo sapiens OX=9606 GN=PRNP PE=1 SV=1	-1.058	Down	0.0433861	PRNP	NA	14.6863	NA	15.2218	15.0491	15.1561	16.2832	16.397	15.3858	17.1985	15.1687	NA
Biological Process	GO:0006928	4	movement of cell or subcellular component	0.181129	P21333	Filamin-A OS=Homo sapiens OX=9606 GN=FLNA PE=1 SV=4	-1.908	Down	0.0072122	FLNA	14.5197	15.2972	15.6517	15.3458	14.9449	15.258	16.2607	16.1269	15.4801	18.8242	18.3412	17.4291
Biological Process	GO:0006928	4	movement of cell or subcellular component	0.181129	P14649	Myosin light chain 6B OS=Homo sapiens OX=9606 GN=MYL6B PE=1 SV=1	-1.651	Down	0.0405392	MYL6B	14.4089	14.9938	13.2151	15.0473	14.0397	NA	14.8866	15.9628	13.9049	16.8755	16.7551	17.5675
Biological Process	GO:0006928	4	movement of cell or subcellular component	0.181129	P06753	Tropomyosin alpha-3 chain OS=Homo sapiens OX=9606 GN=TPM3 PE=1 SV=2	-1.433	Down	0.0241759	TPM3	19.5859	18.656	18.1571	18.2944	19.1002	18.1739	19.3304	19.8412	18.7389	21.6233	21.4899	19.5415
Biological Process	GO:0006928	4	movement of cell or subcellular component	0.181129	Q9Y490	Talin-1 OS=Homo sapiens OX=9606 GN=TLN1 PE=1 SV=3	-1.684	Down	0.015959	TLN1	15.254	14.5859	14.8028	15.8114	15.0859	14.6991	15.6669	16.7869	14.7901	18.2921	18.0671	16.7391
Biological Process	GO:0006928	4	movement of cell or subcellular component	0.181129	P60709	Actin, cytoplasmic 1 OS=Homo sapiens OX=9606 GN=ACTB PE=1 SV=1	-1.325	Down	0.014077	ACTB	17.1557	17.1221	17.0689	17.0289	17.4192	16.5232	17.0003	18.1072	17.5853	19.4377	19.7262	18.4087
Biological Process	GO:0070252	6	actin-mediated cell contraction	0.00463362	P14649	Myosin light chain 6B OS=Homo sapiens OX=9606 GN=MYL6B PE=1 SV=1	-1.651	Down	0.0405392	MYL6B	14.4089	14.9938	13.2151	15.0473	14.0397	NA	14.8866	15.9628	13.9049	16.8755	16.7551	17.5675
Biological Process	GO:0070252	6	actin-mediated cell contraction	0.00463362	P06753	Tropomyosin alpha-3 chain OS=Homo sapiens OX=9606 GN=TPM3 PE=1 SV=2	-1.433	Down	0.0241759	TPM3	19.5859	18.656	18.1571	18.2944	19.1002	18.1739	19.3304	19.8412	18.7389	21.6233	21.4899	19.5415
Biological Process	GO:0043266	8	regulation of potassium ion transport	0.00142707	P21333	Filamin-A OS=Homo sapiens OX=9606 GN=FLNA PE=1 SV=4	-1.908	Down	0.0072122	FLNA	14.5197	15.2972	15.6517	15.3458	14.9449	15.258	16.2607	16.1269	15.4801	18.8242	18.3412	17.4291
Biological Process	GO:0043266	8	regulation of potassium ion transport	0.00142707	P04156	Major prion protein OS=Homo sapiens OX=9606 GN=PRNP PE=1 SV=1	-1.058	Down	0.0433861	PRNP	NA	14.6863	NA	15.2218	15.0491	15.1561	16.2832	16.397	15.3858	17.1985	15.1687	NA
Biological Process	GO:0022607	4	cellular component assembly	0.0608597	P21333	Filamin-A OS=Homo sapiens OX=9606 GN=FLNA PE=1 SV=4	-1.908	Down	0.0072122	FLNA	14.5197	15.2972	15.6517	15.3458	14.9449	15.258	16.2607	16.1269	15.4801	18.8242	18.3412	17.4291
Biological Process	GO:0022607	4	cellular component assembly	0.0608597	P33151	Cadherin-5 OS=Homo sapiens OX=9606 GN=CDH5 PE=1 SV=5	-1.023	Down	0.0246427	CDH5	16.4383	16.7332	17.6102	16.444	16.1886	17.4494	17.3364	17.8969	19.016	18.1419	17.7978	16.8137
Biological Process	GO:0022607	4	cellular component assembly	0.0608597	P04156	Major prion protein OS=Homo sapiens OX=9606 GN=PRNP PE=1 SV=1	-1.058	Down	0.0433861	PRNP	NA	14.6863	NA	15.2218	15.0491	15.1561	16.2832	16.397	15.3858	17.1985	15.1687	NA
Biological Process	GO:0022607	4	cellular component assembly	0.0608597	Q9Y490	Talin-1 OS=Homo sapiens OX=9606 GN=TLN1 PE=1 SV=3	-1.684	Down	0.015959	TLN1	15.254	14.5859	14.8028	15.8114	15.0859	14.6991	15.6669	16.7869	14.7901	18.2921	18.0671	16.7391
Biological Process	GO:0022607	4	cellular component assembly	0.0608597	P60709	Actin, cytoplasmic 1 OS=Homo sapiens OX=9606 GN=ACTB PE=1 SV=1	-1.325	Down	0.014077	ACTB	17.1557	17.1221	17.0689	17.0289	17.4192	16.5232	17.0003	18.1072	17.5853	19.4377	19.7262	18.4087
Biological Process	GO:0006979	4	response to oxidative stress	0.161699	P04156	Major prion protein OS=Homo sapiens OX=9606 GN=PRNP PE=1 SV=1	-1.058	Down	0.0433861	PRNP	NA	14.6863	NA	15.2218	15.0491	15.1561	16.2832	16.397	15.3858	17.1985	15.1687	NA
Biological Process	GO:0006979	4	response to oxidative stress	0.161699	O00151	PDZ and LIM domain protein 1 OS=Homo sapiens OX=9606 GN=PDLIM1 PE=1 SV=4	-2.887	Down	0.00313371	PDLIM1	NA	NA	15.6127	15.929	NA	NA	18.693	NA	NA	NA	18.6231	NA
Biological Process	GO:0010468	6	regulation of gene expression	0.101039	P21333	Filamin-A OS=Homo sapiens OX=9606 GN=FLNA PE=1 SV=4	-1.908	Down	0.0072122	FLNA	14.5197	15.2972	15.6517	15.3458	14.9449	15.258	16.2607	16.1269	15.4801	18.8242	18.3412	17.4291
Biological Process	GO:0010468	6	regulation of gene expression	0.101039	P0C0L5	Complement C4-B OS=Homo sapiens OX=9606 GN=C4B PE=1 SV=2	-1.496	Down	0.0109631	C4B	19.9185	19.3867	17.1354	17.9912	18.7243	18.144	19.8251	20.6507	19.1927	19.5662	20.5996	20.44
Biological Process	GO:0010468	6	regulation of gene expression	0.101039	P04156	Major prion protein OS=Homo sapiens OX=9606 GN=PRNP PE=1 SV=1	-1.058	Down	0.0433861	PRNP	NA	14.6863	NA	15.2218	15.0491	15.1561	16.2832	16.397	15.3858	17.1985	15.1687	NA
Biological Process	GO:0010468	6	regulation of gene expression	0.101039	P60709	Actin, cytoplasmic 1 OS=Homo sapiens OX=9606 GN=ACTB PE=1 SV=1	-1.325	Down	0.014077	ACTB	17.1557	17.1221	17.0689	17.0289	17.4192	16.5232	17.0003	18.1072	17.5853	19.4377	19.7262	18.4087
Biological Process	GO:0010468	6	regulation of gene expression	0.101039	O00151	PDZ and LIM domain protein 1 OS=Homo sapiens OX=9606 GN=PDLIM1 PE=1 SV=4	-2.887	Down	0.00313371	PDLIM1	NA	NA	15.6127	15.929	NA	NA	18.693	NA	NA	NA	18.6231	NA
Biological Process	GO:0019725	5	cellular homeostasis	0.212149	P04156	Major prion protein OS=Homo sapiens OX=9606 GN=PRNP PE=1 SV=1	-1.058	Down	0.0433861	PRNP	NA	14.6863	NA	15.2218	15.0491	15.1561	16.2832	16.397	15.3858	17.1985	15.1687	NA
Biological Process	GO:0019725	5	cellular homeostasis	0.212149	Q9H299	SH3 domain-binding glutamic acid-rich-like protein 3 OS=Homo sapiens OX=9606 GN=SH3BGRL3 PE=1 SV=1	-1.797	Down	0.0146553	SH3BGRL3	NA	NA	NA	14.8807	14.7472	15.9363	NA	16.3375	17.0508	17.8368	16.715	NA
Biological Process	GO:0070527	8	platelet aggregation	0.00364655	P21333	Filamin-A OS=Homo sapiens OX=9606 GN=FLNA PE=1 SV=4	-1.908	Down	0.0072122	FLNA	14.5197	15.2972	15.6517	15.3458	14.9449	15.258	16.2607	16.1269	15.4801	18.8242	18.3412	17.4291
Biological Process	GO:0070527	8	platelet aggregation	0.00364655	Q9Y490	Talin-1 OS=Homo sapiens OX=9606 GN=TLN1 PE=1 SV=3	-1.684	Down	0.015959	TLN1	15.254	14.5859	14.8028	15.8114	15.0859	14.6991	15.6669	16.7869	14.7901	18.2921	18.0671	16.7391
Biological Process	GO:0070527	8	platelet aggregation	0.00364655	P60709	Actin, cytoplasmic 1 OS=Homo sapiens OX=9606 GN=ACTB PE=1 SV=1	-1.325	Down	0.014077	ACTB	17.1557	17.1221	17.0689	17.0289	17.4192	16.5232	17.0003	18.1072	17.5853	19.4377	19.7262	18.4087
Biological Process	GO:0034329	5	cell junction assembly	0.000664581	P21333	Filamin-A OS=Homo sapiens OX=9606 GN=FLNA PE=1 SV=4	-1.908	Down	0.0072122	FLNA	14.5197	15.2972	15.6517	15.3458	14.9449	15.258	16.2607	16.1269	15.4801	18.8242	18.3412	17.4291
Biological Process	GO:0034329	5	cell junction assembly	0.000664581	P33151	Cadherin-5 OS=Homo sapiens OX=9606 GN=CDH5 PE=1 SV=5	-1.023	Down	0.0246427	CDH5	16.4383	16.7332	17.6102	16.444	16.1886	17.4494	17.3364	17.8969	19.016	18.1419	17.7978	16.8137
Biological Process	GO:0034329	5	cell junction assembly	0.000664581	Q9Y490	Talin-1 OS=Homo sapiens OX=9606 GN=TLN1 PE=1 SV=3	-1.684	Down	0.015959	TLN1	15.254	14.5859	14.8028	15.8114	15.0859	14.6991	15.6669	16.7869	14.7901	18.2921	18.0671	16.7391
Biological Process	GO:0034329	5	cell junction assembly	0.000664581	P60709	Actin, cytoplasmic 1 OS=Homo sapiens OX=9606 GN=ACTB PE=1 SV=1	-1.325	Down	0.014077	ACTB	17.1557	17.1221	17.0689	17.0289	17.4192	16.5232	17.0003	18.1072	17.5853	19.4377	19.7262	18.4087
Biological Process	GO:0019219	6	regulation of nucleobase-containing compound metabolic process	0.225063	P21333	Filamin-A OS=Homo sapiens OX=9606 GN=FLNA PE=1 SV=4	-1.908	Down	0.0072122	FLNA	14.5197	15.2972	15.6517	15.3458	14.9449	15.258	16.2607	16.1269	15.4801	18.8242	18.3412	17.4291
Biological Process	GO:0019219	6	regulation of nucleobase-containing compound metabolic process	0.225063	P04156	Major prion protein OS=Homo sapiens OX=9606 GN=PRNP PE=1 SV=1	-1.058	Down	0.0433861	PRNP	NA	14.6863	NA	15.2218	15.0491	15.1561	16.2832	16.397	15.3858	17.1985	15.1687	NA
Biological Process	GO:0019219	6	regulation of nucleobase-containing compound metabolic process	0.225063	O00151	PDZ and LIM domain protein 1 OS=Homo sapiens OX=9606 GN=PDLIM1 PE=1 SV=4	-2.887	Down	0.00313371	PDLIM1	NA	NA	15.6127	15.929	NA	NA	18.693	NA	NA	NA	18.6231	NA
Biological Process	GO:0007015	7	actin filament organization	0.0538619	P21333	Filamin-A OS=Homo sapiens OX=9606 GN=FLNA PE=1 SV=4	-1.908	Down	0.0072122	FLNA	14.5197	15.2972	15.6517	15.3458	14.9449	15.258	16.2607	16.1269	15.4801	18.8242	18.3412	17.4291
Biological Process	GO:0007015	7	actin filament organization	0.0538619	P06753	Tropomyosin alpha-3 chain OS=Homo sapiens OX=9606 GN=TPM3 PE=1 SV=2	-1.433	Down	0.0241759	TPM3	19.5859	18.656	18.1571	18.2944	19.1002	18.1739	19.3304	19.8412	18.7389	21.6233	21.4899	19.5415
Biological Process	GO:0070201	6	regulation of establishment of protein localization	0.308368	P21333	Filamin-A OS=Homo sapiens OX=9606 GN=FLNA PE=1 SV=4	-1.908	Down	0.0072122	FLNA	14.5197	15.2972	15.6517	15.3458	14.9449	15.258	16.2607	16.1269	15.4801	18.8242	18.3412	17.4291
Biological Process	GO:0070201	6	regulation of establishment of protein localization	0.308368	P04156	Major prion protein OS=Homo sapiens OX=9606 GN=PRNP PE=1 SV=1	-1.058	Down	0.0433861	PRNP	NA	14.6863	NA	15.2218	15.0491	15.1561	16.2832	16.397	15.3858	17.1985	15.1687	NA
Biological Process	GO:0006936	5	muscle contraction	0.00183671	P14649	Myosin light chain 6B OS=Homo sapiens OX=9606 GN=MYL6B PE=1 SV=1	-1.651	Down	0.0405392	MYL6B	14.4089	14.9938	13.2151	15.0473	14.0397	NA	14.8866	15.9628	13.9049	16.8755	16.7551	17.5675
Biological Process	GO:0006936	5	muscle contraction	0.00183671	P06753	Tropomyosin alpha-3 chain OS=Homo sapiens OX=9606 GN=TPM3 PE=1 SV=2	-1.433	Down	0.0241759	TPM3	19.5859	18.656	18.1571	18.2944	19.1002	18.1739	19.3304	19.8412	18.7389	21.6233	21.4899	19.5415
Biological Process	GO:0006936	5	muscle contraction	0.00183671	Q9Y490	Talin-1 OS=Homo sapiens OX=9606 GN=TLN1 PE=1 SV=3	-1.684	Down	0.015959	TLN1	15.254	14.5859	14.8028	15.8114	15.0859	14.6991	15.6669	16.7869	14.7901	18.2921	18.0671	16.7391
Biological Process	GO:0007043	6	cell-cell junction assembly	0.0158289	P33151	Cadherin-5 OS=Homo sapiens OX=9606 GN=CDH5 PE=1 SV=5	-1.023	Down	0.0246427	CDH5	16.4383	16.7332	17.6102	16.444	16.1886	17.4494	17.3364	17.8969	19.016	18.1419	17.7978	16.8137
Biological Process	GO:0007043	6	cell-cell junction assembly	0.0158289	Q9Y490	Talin-1 OS=Homo sapiens OX=9606 GN=TLN1 PE=1 SV=3	-1.684	Down	0.015959	TLN1	15.254	14.5859	14.8028	15.8114	15.0859	14.6991	15.6669	16.7869	14.7901	18.2921	18.0671	16.7391
Biological Process	GO:0032388	7	positive regulation of intracellular transport	0.0426839	P21333	Filamin-A OS=Homo sapiens OX=9606 GN=FLNA PE=1 SV=4	-1.908	Down	0.0072122	FLNA	14.5197	15.2972	15.6517	15.3458	14.9449	15.258	16.2607	16.1269	15.4801	18.8242	18.3412	17.4291
Biological Process	GO:0032388	7	positive regulation of intracellular transport	0.0426839	P04156	Major prion protein OS=Homo sapiens OX=9606 GN=PRNP PE=1 SV=1	-1.058	Down	0.0433861	PRNP	NA	14.6863	NA	15.2218	15.0491	15.1561	16.2832	16.397	15.3858	17.1985	15.1687	NA
Biological Process	GO:0051252	7	regulation of RNA metabolic process	0.142584	P21333	Filamin-A OS=Homo sapiens OX=9606 GN=FLNA PE=1 SV=4	-1.908	Down	0.0072122	FLNA	14.5197	15.2972	15.6517	15.3458	14.9449	15.258	16.2607	16.1269	15.4801	18.8242	18.3412	17.4291
Biological Process	GO:0051252	7	regulation of RNA metabolic process	0.142584	P04156	Major prion protein OS=Homo sapiens OX=9606 GN=PRNP PE=1 SV=1	-1.058	Down	0.0433861	PRNP	NA	14.6863	NA	15.2218	15.0491	15.1561	16.2832	16.397	15.3858	17.1985	15.1687	NA
Biological Process	GO:0051252	7	regulation of RNA metabolic process	0.142584	O00151	PDZ and LIM domain protein 1 OS=Homo sapiens OX=9606 GN=PDLIM1 PE=1 SV=4	-2.887	Down	0.00313371	PDLIM1	NA	NA	15.6127	15.929	NA	NA	18.693	NA	NA	NA	18.6231	NA
Biological Process	GO:0070727	4	cellular macromolecule localization	0.059865	P21333	Filamin-A OS=Homo sapiens OX=9606 GN=FLNA PE=1 SV=4	-1.908	Down	0.0072122	FLNA	14.5197	15.2972	15.6517	15.3458	14.9449	15.258	16.2607	16.1269	15.4801	18.8242	18.3412	17.4291
Biological Process	GO:0070727	4	cellular macromolecule localization	0.059865	P01833	Polymeric immunoglobulin receptor OS=Homo sapiens OX=9606 GN=PIGR PE=1 SV=4	-1.3	Down	0.00690198	PIGR	NA	NA	14.6664	14.9903	15.447	14.2948	16.2239	NA	NA	NA	16.2	16.0245
Biological Process	GO:0070727	4	cellular macromolecule localization	0.059865	Q9Y490	Talin-1 OS=Homo sapiens OX=9606 GN=TLN1 PE=1 SV=3	-1.684	Down	0.015959	TLN1	15.254	14.5859	14.8028	15.8114	15.0859	14.6991	15.6669	16.7869	14.7901	18.2921	18.0671	16.7391
Biological Process	GO:0042060	5	wound healing	0.276638	P21333	Filamin-A OS=Homo sapiens OX=9606 GN=FLNA PE=1 SV=4	-1.908	Down	0.0072122	FLNA	14.5197	15.2972	15.6517	15.3458	14.9449	15.258	16.2607	16.1269	15.4801	18.8242	18.3412	17.4291
Biological Process	GO:0042060	5	wound healing	0.276638	Q9Y490	Talin-1 OS=Homo sapiens OX=9606 GN=TLN1 PE=1 SV=3	-1.684	Down	0.015959	TLN1	15.254	14.5859	14.8028	15.8114	15.0859	14.6991	15.6669	16.7869	14.7901	18.2921	18.0671	16.7391
Biological Process	GO:0042060	5	wound healing	0.276638	P60709	Actin, cytoplasmic 1 OS=Homo sapiens OX=9606 GN=ACTB PE=1 SV=1	-1.325	Down	0.014077	ACTB	17.1557	17.1221	17.0689	17.0289	17.4192	16.5232	17.0003	18.1072	17.5853	19.4377	19.7262	18.4087
Biological Process	GO:0044085	3	cellular component biogenesis	0.0608597	P21333	Filamin-A OS=Homo sapiens OX=9606 GN=FLNA PE=1 SV=4	-1.908	Down	0.0072122	FLNA	14.5197	15.2972	15.6517	15.3458	14.9449	15.258	16.2607	16.1269	15.4801	18.8242	18.3412	17.4291
Biological Process	GO:0044085	3	cellular component biogenesis	0.0608597	P33151	Cadherin-5 OS=Homo sapiens OX=9606 GN=CDH5 PE=1 SV=5	-1.023	Down	0.0246427	CDH5	16.4383	16.7332	17.6102	16.444	16.1886	17.4494	17.3364	17.8969	19.016	18.1419	17.7978	16.8137
Biological Process	GO:0044085	3	cellular component biogenesis	0.0608597	P04156	Major prion protein OS=Homo sapiens OX=9606 GN=PRNP PE=1 SV=1	-1.058	Down	0.0433861	PRNP	NA	14.6863	NA	15.2218	15.0491	15.1561	16.2832	16.397	15.3858	17.1985	15.1687	NA
Biological Process	GO:0044085	3	cellular component biogenesis	0.0608597	Q9Y490	Talin-1 OS=Homo sapiens OX=9606 GN=TLN1 PE=1 SV=3	-1.684	Down	0.015959	TLN1	15.254	14.5859	14.8028	15.8114	15.0859	14.6991	15.6669	16.7869	14.7901	18.2921	18.0671	16.7391
Biological Process	GO:0044085	3	cellular component biogenesis	0.0608597	P60709	Actin, cytoplasmic 1 OS=Homo sapiens OX=9606 GN=ACTB PE=1 SV=1	-1.325	Down	0.014077	ACTB	17.1557	17.1221	17.0689	17.0289	17.4192	16.5232	17.0003	18.1072	17.5853	19.4377	19.7262	18.4087
Biological Process	GO:0043113	7	receptor clustering	0.0028169	P21333	Filamin-A OS=Homo sapiens OX=9606 GN=FLNA PE=1 SV=4	-1.908	Down	0.0072122	FLNA	14.5197	15.2972	15.6517	15.3458	14.9449	15.258	16.2607	16.1269	15.4801	18.8242	18.3412	17.4291
Biological Process	GO:0043113	7	receptor clustering	0.0028169	P01833	Polymeric immunoglobulin receptor OS=Homo sapiens OX=9606 GN=PIGR PE=1 SV=4	-1.3	Down	0.00690198	PIGR	NA	NA	14.6664	14.9903	15.447	14.2948	16.2239	NA	NA	NA	16.2	16.0245
Biological Process	GO:0098602	4	single organism cell adhesion	0.0157684	P21333	Filamin-A OS=Homo sapiens OX=9606 GN=FLNA PE=1 SV=4	-1.908	Down	0.0072122	FLNA	14.5197	15.2972	15.6517	15.3458	14.9449	15.258	16.2607	16.1269	15.4801	18.8242	18.3412	17.4291
Biological Process	GO:0098602	4	single organism cell adhesion	0.0157684	P33151	Cadherin-5 OS=Homo sapiens OX=9606 GN=CDH5 PE=1 SV=5	-1.023	Down	0.0246427	CDH5	16.4383	16.7332	17.6102	16.444	16.1886	17.4494	17.3364	17.8969	19.016	18.1419	17.7978	16.8137
Biological Process	GO:0098602	4	single organism cell adhesion	0.0157684	Q9Y490	Talin-1 OS=Homo sapiens OX=9606 GN=TLN1 PE=1 SV=3	-1.684	Down	0.015959	TLN1	15.254	14.5859	14.8028	15.8114	15.0859	14.6991	15.6669	16.7869	14.7901	18.2921	18.0671	16.7391
Biological Process	GO:0098602	4	single organism cell adhesion	0.0157684	P60709	Actin, cytoplasmic 1 OS=Homo sapiens OX=9606 GN=ACTB PE=1 SV=1	-1.325	Down	0.014077	ACTB	17.1557	17.1221	17.0689	17.0289	17.4192	16.5232	17.0003	18.1072	17.5853	19.4377	19.7262	18.4087
Biological Process	GO:0051223	7	regulation of protein transport	0.255598	P21333	Filamin-A OS=Homo sapiens OX=9606 GN=FLNA PE=1 SV=4	-1.908	Down	0.0072122	FLNA	14.5197	15.2972	15.6517	15.3458	14.9449	15.258	16.2607	16.1269	15.4801	18.8242	18.3412	17.4291
Biological Process	GO:0051223	7	regulation of protein transport	0.255598	P04156	Major prion protein OS=Homo sapiens OX=9606 GN=PRNP PE=1 SV=1	-1.058	Down	0.0433861	PRNP	NA	14.6863	NA	15.2218	15.0491	15.1561	16.2832	16.397	15.3858	17.1985	15.1687	NA
Biological Process	GO:0030049	8	muscle filament sliding	0.0028169	P14649	Myosin light chain 6B OS=Homo sapiens OX=9606 GN=MYL6B PE=1 SV=1	-1.651	Down	0.0405392	MYL6B	14.4089	14.9938	13.2151	15.0473	14.0397	NA	14.8866	15.9628	13.9049	16.8755	16.7551	17.5675
Biological Process	GO:0030049	8	muscle filament sliding	0.0028169	P06753	Tropomyosin alpha-3 chain OS=Homo sapiens OX=9606 GN=TPM3 PE=1 SV=2	-1.433	Down	0.0241759	TPM3	19.5859	18.656	18.1571	18.2944	19.1002	18.1739	19.3304	19.8412	18.7389	21.6233	21.4899	19.5415
Biological Process	GO:0051345	6	positive regulation of hydrolase activity	0.220765	Q9H299	SH3 domain-binding glutamic acid-rich-like protein 3 OS=Homo sapiens OX=9606 GN=SH3BGRL3 PE=1 SV=1	-1.797	Down	0.0146553	SH3BGRL3	NA	NA	NA	14.8807	14.7472	15.9363	NA	16.3375	17.0508	17.8368	16.715	NA
Biological Process	GO:0051345	6	positive regulation of hydrolase activity	0.220765	Q9UKZ9	Procollagen C-endopeptidase enhancer 2 OS=Homo sapiens OX=9606 GN=PCOLCE2 PE=1 SV=1	-2.45	Down	0.0432998	PCOLCE2	NA	NA	17.7227	18.5987	NA	NA	NA	NA	NA	20.9038	NA	20.3174
Biological Process	GO:0034613	5	cellular protein localization	0.059865	P21333	Filamin-A OS=Homo sapiens OX=9606 GN=FLNA PE=1 SV=4	-1.908	Down	0.0072122	FLNA	14.5197	15.2972	15.6517	15.3458	14.9449	15.258	16.2607	16.1269	15.4801	18.8242	18.3412	17.4291
Biological Process	GO:0034613	5	cellular protein localization	0.059865	P01833	Polymeric immunoglobulin receptor OS=Homo sapiens OX=9606 GN=PIGR PE=1 SV=4	-1.3	Down	0.00690198	PIGR	NA	NA	14.6664	14.9903	15.447	14.2948	16.2239	NA	NA	NA	16.2	16.0245
Biological Process	GO:0034613	5	cellular protein localization	0.059865	Q9Y490	Talin-1 OS=Homo sapiens OX=9606 GN=TLN1 PE=1 SV=3	-1.684	Down	0.015959	TLN1	15.254	14.5859	14.8028	15.8114	15.0859	14.6991	15.6669	16.7869	14.7901	18.2921	18.0671	16.7391
Biological Process	GO:0032970	5	regulation of actin filament-based process	0.129768	P21333	Filamin-A OS=Homo sapiens OX=9606 GN=FLNA PE=1 SV=4	-1.908	Down	0.0072122	FLNA	14.5197	15.2972	15.6517	15.3458	14.9449	15.258	16.2607	16.1269	15.4801	18.8242	18.3412	17.4291
Biological Process	GO:0032970	5	regulation of actin filament-based process	0.129768	Q9H299	SH3 domain-binding glutamic acid-rich-like protein 3 OS=Homo sapiens OX=9606 GN=SH3BGRL3 PE=1 SV=1	-1.797	Down	0.0146553	SH3BGRL3	NA	NA	NA	14.8807	14.7472	15.9363	NA	16.3375	17.0508	17.8368	16.715	NA
Biological Process	GO:0006996	4	organelle organization	0.126297	P21333	Filamin-A OS=Homo sapiens OX=9606 GN=FLNA PE=1 SV=4	-1.908	Down	0.0072122	FLNA	14.5197	15.2972	15.6517	15.3458	14.9449	15.258	16.2607	16.1269	15.4801	18.8242	18.3412	17.4291
Biological Process	GO:0006996	4	organelle organization	0.126297	P06753	Tropomyosin alpha-3 chain OS=Homo sapiens OX=9606 GN=TPM3 PE=1 SV=2	-1.433	Down	0.0241759	TPM3	19.5859	18.656	18.1571	18.2944	19.1002	18.1739	19.3304	19.8412	18.7389	21.6233	21.4899	19.5415
Biological Process	GO:0006996	4	organelle organization	0.126297	Q9Y490	Talin-1 OS=Homo sapiens OX=9606 GN=TLN1 PE=1 SV=3	-1.684	Down	0.015959	TLN1	15.254	14.5859	14.8028	15.8114	15.0859	14.6991	15.6669	16.7869	14.7901	18.2921	18.0671	16.7391
Biological Process	GO:0006996	4	organelle organization	0.126297	P60709	Actin, cytoplasmic 1 OS=Homo sapiens OX=9606 GN=ACTB PE=1 SV=1	-1.325	Down	0.014077	ACTB	17.1557	17.1221	17.0689	17.0289	17.4192	16.5232	17.0003	18.1072	17.5853	19.4377	19.7262	18.4087
Biological Process	GO:1903827	6	regulation of cellular protein localization	0.145523	P21333	Filamin-A OS=Homo sapiens OX=9606 GN=FLNA PE=1 SV=4	-1.908	Down	0.0072122	FLNA	14.5197	15.2972	15.6517	15.3458	14.9449	15.258	16.2607	16.1269	15.4801	18.8242	18.3412	17.4291
Biological Process	GO:1903827	6	regulation of cellular protein localization	0.145523	P04156	Major prion protein OS=Homo sapiens OX=9606 GN=PRNP PE=1 SV=1	-1.058	Down	0.0433861	PRNP	NA	14.6863	NA	15.2218	15.0491	15.1561	16.2832	16.397	15.3858	17.1985	15.1687	NA
Biological Process	GO:0043433	12	negative regulation of sequence-specific DNA binding transcription factor activity	0.00463362	P21333	Filamin-A OS=Homo sapiens OX=9606 GN=FLNA PE=1 SV=4	-1.908	Down	0.0072122	FLNA	14.5197	15.2972	15.6517	15.3458	14.9449	15.258	16.2607	16.1269	15.4801	18.8242	18.3412	17.4291
Biological Process	GO:0043433	12	negative regulation of sequence-specific DNA binding transcription factor activity	0.00463362	P04156	Major prion protein OS=Homo sapiens OX=9606 GN=PRNP PE=1 SV=1	-1.058	Down	0.0433861	PRNP	NA	14.6863	NA	15.2218	15.0491	15.1561	16.2832	16.397	15.3858	17.1985	15.1687	NA
Biological Process	GO:0051668	4	localization within membrane	0.00463362	P21333	Filamin-A OS=Homo sapiens OX=9606 GN=FLNA PE=1 SV=4	-1.908	Down	0.0072122	FLNA	14.5197	15.2972	15.6517	15.3458	14.9449	15.258	16.2607	16.1269	15.4801	18.8242	18.3412	17.4291
Biological Process	GO:0051668	4	localization within membrane	0.00463362	P01833	Polymeric immunoglobulin receptor OS=Homo sapiens OX=9606 GN=PIGR PE=1 SV=4	-1.3	Down	0.00690198	PIGR	NA	NA	14.6664	14.9903	15.447	14.2948	16.2239	NA	NA	NA	16.2	16.0245
Biological Process	GO:2001141	8	regulation of RNA biosynthetic process	0.142584	P21333	Filamin-A OS=Homo sapiens OX=9606 GN=FLNA PE=1 SV=4	-1.908	Down	0.0072122	FLNA	14.5197	15.2972	15.6517	15.3458	14.9449	15.258	16.2607	16.1269	15.4801	18.8242	18.3412	17.4291
Biological Process	GO:2001141	8	regulation of RNA biosynthetic process	0.142584	P04156	Major prion protein OS=Homo sapiens OX=9606 GN=PRNP PE=1 SV=1	-1.058	Down	0.0433861	PRNP	NA	14.6863	NA	15.2218	15.0491	15.1561	16.2832	16.397	15.3858	17.1985	15.1687	NA
Biological Process	GO:2001141	8	regulation of RNA biosynthetic process	0.142584	O00151	PDZ and LIM domain protein 1 OS=Homo sapiens OX=9606 GN=PDLIM1 PE=1 SV=4	-2.887	Down	0.00313371	PDLIM1	NA	NA	15.6127	15.929	NA	NA	18.693	NA	NA	NA	18.6231	NA
Biological Process	GO:0098609	4	cell-cell adhesion	0.00471433	P21333	Filamin-A OS=Homo sapiens OX=9606 GN=FLNA PE=1 SV=4	-1.908	Down	0.0072122	FLNA	14.5197	15.2972	15.6517	15.3458	14.9449	15.258	16.2607	16.1269	15.4801	18.8242	18.3412	17.4291
Biological Process	GO:0098609	4	cell-cell adhesion	0.00471433	P33151	Cadherin-5 OS=Homo sapiens OX=9606 GN=CDH5 PE=1 SV=5	-1.023	Down	0.0246427	CDH5	16.4383	16.7332	17.6102	16.444	16.1886	17.4494	17.3364	17.8969	19.016	18.1419	17.7978	16.8137
Biological Process	GO:0098609	4	cell-cell adhesion	0.00471433	Q9Y490	Talin-1 OS=Homo sapiens OX=9606 GN=TLN1 PE=1 SV=3	-1.684	Down	0.015959	TLN1	15.254	14.5859	14.8028	15.8114	15.0859	14.6991	15.6669	16.7869	14.7901	18.2921	18.0671	16.7391
Biological Process	GO:0098609	4	cell-cell adhesion	0.00471433	P60709	Actin, cytoplasmic 1 OS=Homo sapiens OX=9606 GN=ACTB PE=1 SV=1	-1.325	Down	0.014077	ACTB	17.1557	17.1221	17.0689	17.0289	17.4192	16.5232	17.0003	18.1072	17.5853	19.4377	19.7262	18.4087
Biological Process	GO:0098609	4	cell-cell adhesion	0.00471433	O00151	PDZ and LIM domain protein 1 OS=Homo sapiens OX=9606 GN=PDLIM1 PE=1 SV=4	-2.887	Down	0.00313371	PDLIM1	NA	NA	15.6127	15.929	NA	NA	18.693	NA	NA	NA	18.6231	NA
Biological Process	GO:0051222	8	positive regulation of protein transport	0.129768	P21333	Filamin-A OS=Homo sapiens OX=9606 GN=FLNA PE=1 SV=4	-1.908	Down	0.0072122	FLNA	14.5197	15.2972	15.6517	15.3458	14.9449	15.258	16.2607	16.1269	15.4801	18.8242	18.3412	17.4291
Biological Process	GO:0051222	8	positive regulation of protein transport	0.129768	P04156	Major prion protein OS=Homo sapiens OX=9606 GN=PRNP PE=1 SV=1	-1.058	Down	0.0433861	PRNP	NA	14.6863	NA	15.2218	15.0491	15.1561	16.2832	16.397	15.3858	17.1985	15.1687	NA
Biological Process	GO:0043069	7	negative regulation of programmed cell death	0.299566	P21333	Filamin-A OS=Homo sapiens OX=9606 GN=FLNA PE=1 SV=4	-1.908	Down	0.0072122	FLNA	14.5197	15.2972	15.6517	15.3458	14.9449	15.258	16.2607	16.1269	15.4801	18.8242	18.3412	17.4291
Biological Process	GO:0043069	7	negative regulation of programmed cell death	0.299566	P04156	Major prion protein OS=Homo sapiens OX=9606 GN=PRNP PE=1 SV=1	-1.058	Down	0.0433861	PRNP	NA	14.6863	NA	15.2218	15.0491	15.1561	16.2832	16.397	15.3858	17.1985	15.1687	NA
Biological Process	GO:0042592	4	homeostatic process	0.0356056	P01833	Polymeric immunoglobulin receptor OS=Homo sapiens OX=9606 GN=PIGR PE=1 SV=4	-1.3	Down	0.00690198	PIGR	NA	NA	14.6664	14.9903	15.447	14.2948	16.2239	NA	NA	NA	16.2	16.0245
Biological Process	GO:0042592	4	homeostatic process	0.0356056	P0CG38	POTE ankyrin domain family member I OS=Homo sapiens OX=9606 GN=POTEI PE=3 SV=1	-1.412	Down	0.0253416	POTEI	NA	18.026	17.2988	16.5756	18.2508	17.686	17.7044	19.8332	17.8049	19.2382	19.207	20.0866
Biological Process	GO:0042592	4	homeostatic process	0.0356056	P04156	Major prion protein OS=Homo sapiens OX=9606 GN=PRNP PE=1 SV=1	-1.058	Down	0.0433861	PRNP	NA	14.6863	NA	15.2218	15.0491	15.1561	16.2832	16.397	15.3858	17.1985	15.1687	NA
Biological Process	GO:0042592	4	homeostatic process	0.0356056	Q9H299	SH3 domain-binding glutamic acid-rich-like protein 3 OS=Homo sapiens OX=9606 GN=SH3BGRL3 PE=1 SV=1	-1.797	Down	0.0146553	SH3BGRL3	NA	NA	NA	14.8807	14.7472	15.9363	NA	16.3375	17.0508	17.8368	16.715	NA
Biological Process	GO:0042592	4	homeostatic process	0.0356056	P60709	Actin, cytoplasmic 1 OS=Homo sapiens OX=9606 GN=ACTB PE=1 SV=1	-1.325	Down	0.014077	ACTB	17.1557	17.1221	17.0689	17.0289	17.4192	16.5232	17.0003	18.1072	17.5853	19.4377	19.7262	18.4087
Biological Process	GO:0006355	10	regulation of transcription, DNA-templated	0.137207	P21333	Filamin-A OS=Homo sapiens OX=9606 GN=FLNA PE=1 SV=4	-1.908	Down	0.0072122	FLNA	14.5197	15.2972	15.6517	15.3458	14.9449	15.258	16.2607	16.1269	15.4801	18.8242	18.3412	17.4291
Biological Process	GO:0006355	10	regulation of transcription, DNA-templated	0.137207	P04156	Major prion protein OS=Homo sapiens OX=9606 GN=PRNP PE=1 SV=1	-1.058	Down	0.0433861	PRNP	NA	14.6863	NA	15.2218	15.0491	15.1561	16.2832	16.397	15.3858	17.1985	15.1687	NA
Biological Process	GO:0006355	10	regulation of transcription, DNA-templated	0.137207	O00151	PDZ and LIM domain protein 1 OS=Homo sapiens OX=9606 GN=PDLIM1 PE=1 SV=4	-2.887	Down	0.00313371	PDLIM1	NA	NA	15.6127	15.929	NA	NA	18.693	NA	NA	NA	18.6231	NA
Biological Process	GO:0045185	5	maintenance of protein location	0.0195287	P21333	Filamin-A OS=Homo sapiens OX=9606 GN=FLNA PE=1 SV=4	-1.908	Down	0.0072122	FLNA	14.5197	15.2972	15.6517	15.3458	14.9449	15.258	16.2607	16.1269	15.4801	18.8242	18.3412	17.4291
Biological Process	GO:0045185	5	maintenance of protein location	0.0195287	Q9Y490	Talin-1 OS=Homo sapiens OX=9606 GN=TLN1 PE=1 SV=3	-1.684	Down	0.015959	TLN1	15.254	14.5859	14.8028	15.8114	15.0859	14.6991	15.6669	16.7869	14.7901	18.2921	18.0671	16.7391
Biological Process	GO:0007049	4	cell cycle	0.114501	P21333	Filamin-A OS=Homo sapiens OX=9606 GN=FLNA PE=1 SV=4	-1.908	Down	0.0072122	FLNA	14.5197	15.2972	15.6517	15.3458	14.9449	15.258	16.2607	16.1269	15.4801	18.8242	18.3412	17.4291
Biological Process	GO:0007049	4	cell cycle	0.114501	P04156	Major prion protein OS=Homo sapiens OX=9606 GN=PRNP PE=1 SV=1	-1.058	Down	0.0433861	PRNP	NA	14.6863	NA	15.2218	15.0491	15.1561	16.2832	16.397	15.3858	17.1985	15.1687	NA
Biological Process	GO:0007420	8	brain development	0.145523	P21333	Filamin-A OS=Homo sapiens OX=9606 GN=FLNA PE=1 SV=4	-1.908	Down	0.0072122	FLNA	14.5197	15.2972	15.6517	15.3458	14.9449	15.258	16.2607	16.1269	15.4801	18.8242	18.3412	17.4291
Biological Process	GO:0007420	8	brain development	0.145523	P60709	Actin, cytoplasmic 1 OS=Homo sapiens OX=9606 GN=ACTB PE=1 SV=1	-1.325	Down	0.014077	ACTB	17.1557	17.1221	17.0689	17.0289	17.4192	16.5232	17.0003	18.1072	17.5853	19.4377	19.7262	18.4087
Biological Process	GO:0050877	4	neurological system process	0.145523	P01833	Polymeric immunoglobulin receptor OS=Homo sapiens OX=9606 GN=PIGR PE=1 SV=4	-1.3	Down	0.00690198	PIGR	NA	NA	14.6664	14.9903	15.447	14.2948	16.2239	NA	NA	NA	16.2	16.0245
Biological Process	GO:0050877	4	neurological system process	0.145523	P04156	Major prion protein OS=Homo sapiens OX=9606 GN=PRNP PE=1 SV=1	-1.058	Down	0.0433861	PRNP	NA	14.6863	NA	15.2218	15.0491	15.1561	16.2832	16.397	15.3858	17.1985	15.1687	NA
Biological Process	GO:0008285	6	negative regulation of cell proliferation	0.203582	P33151	Cadherin-5 OS=Homo sapiens OX=9606 GN=CDH5 PE=1 SV=5	-1.023	Down	0.0246427	CDH5	16.4383	16.7332	17.6102	16.444	16.1886	17.4494	17.3364	17.8969	19.016	18.1419	17.7978	16.8137
Biological Process	GO:0008285	6	negative regulation of cell proliferation	0.203582	P04156	Major prion protein OS=Homo sapiens OX=9606 GN=PRNP PE=1 SV=1	-1.058	Down	0.0433861	PRNP	NA	14.6863	NA	15.2218	15.0491	15.1561	16.2832	16.397	15.3858	17.1985	15.1687	NA
Biological Process	GO:0030036	6	actin cytoskeleton organization	0.00252334	P21333	Filamin-A OS=Homo sapiens OX=9606 GN=FLNA PE=1 SV=4	-1.908	Down	0.0072122	FLNA	14.5197	15.2972	15.6517	15.3458	14.9449	15.258	16.2607	16.1269	15.4801	18.8242	18.3412	17.4291
Biological Process	GO:0030036	6	actin cytoskeleton organization	0.00252334	P06753	Tropomyosin alpha-3 chain OS=Homo sapiens OX=9606 GN=TPM3 PE=1 SV=2	-1.433	Down	0.0241759	TPM3	19.5859	18.656	18.1571	18.2944	19.1002	18.1739	19.3304	19.8412	18.7389	21.6233	21.4899	19.5415
Biological Process	GO:0030036	6	actin cytoskeleton organization	0.00252334	Q9Y490	Talin-1 OS=Homo sapiens OX=9606 GN=TLN1 PE=1 SV=3	-1.684	Down	0.015959	TLN1	15.254	14.5859	14.8028	15.8114	15.0859	14.6991	15.6669	16.7869	14.7901	18.2921	18.0671	16.7391
Biological Process	GO:0030036	6	actin cytoskeleton organization	0.00252334	P60709	Actin, cytoplasmic 1 OS=Homo sapiens OX=9606 GN=ACTB PE=1 SV=1	-1.325	Down	0.014077	ACTB	17.1557	17.1221	17.0689	17.0289	17.4192	16.5232	17.0003	18.1072	17.5853	19.4377	19.7262	18.4087
Biological Process	GO:0051606	3	detection of stimulus	0.0325473	P01833	Polymeric immunoglobulin receptor OS=Homo sapiens OX=9606 GN=PIGR PE=1 SV=4	-1.3	Down	0.00690198	PIGR	NA	NA	14.6664	14.9903	15.447	14.2948	16.2239	NA	NA	NA	16.2	16.0245
Biological Process	GO:0051606	3	detection of stimulus	0.0325473	P0C0L5	Complement C4-B OS=Homo sapiens OX=9606 GN=C4B PE=1 SV=2	-1.496	Down	0.0109631	C4B	19.9185	19.3867	17.1354	17.9912	18.7243	18.144	19.8251	20.6507	19.1927	19.5662	20.5996	20.44
Biological Process	GO:0008104	4	protein localization	0.17642	P21333	Filamin-A OS=Homo sapiens OX=9606 GN=FLNA PE=1 SV=4	-1.908	Down	0.0072122	FLNA	14.5197	15.2972	15.6517	15.3458	14.9449	15.258	16.2607	16.1269	15.4801	18.8242	18.3412	17.4291
Biological Process	GO:0008104	4	protein localization	0.17642	P01833	Polymeric immunoglobulin receptor OS=Homo sapiens OX=9606 GN=PIGR PE=1 SV=4	-1.3	Down	0.00690198	PIGR	NA	NA	14.6664	14.9903	15.447	14.2948	16.2239	NA	NA	NA	16.2	16.0245
Biological Process	GO:0008104	4	protein localization	0.17642	Q9Y490	Talin-1 OS=Homo sapiens OX=9606 GN=TLN1 PE=1 SV=3	-1.684	Down	0.015959	TLN1	15.254	14.5859	14.8028	15.8114	15.0859	14.6991	15.6669	16.7869	14.7901	18.2921	18.0671	16.7391
Biological Process	GO:0051651	5	maintenance of location in cell	0.0195287	P21333	Filamin-A OS=Homo sapiens OX=9606 GN=FLNA PE=1 SV=4	-1.908	Down	0.0072122	FLNA	14.5197	15.2972	15.6517	15.3458	14.9449	15.258	16.2607	16.1269	15.4801	18.8242	18.3412	17.4291
Biological Process	GO:0051651	5	maintenance of location in cell	0.0195287	Q9Y490	Talin-1 OS=Homo sapiens OX=9606 GN=TLN1 PE=1 SV=3	-1.684	Down	0.015959	TLN1	15.254	14.5859	14.8028	15.8114	15.0859	14.6991	15.6669	16.7869	14.7901	18.2921	18.0671	16.7391
Biological Process	GO:0072657	6	protein localization to membrane	0.0374789	P21333	Filamin-A OS=Homo sapiens OX=9606 GN=FLNA PE=1 SV=4	-1.908	Down	0.0072122	FLNA	14.5197	15.2972	15.6517	15.3458	14.9449	15.258	16.2607	16.1269	15.4801	18.8242	18.3412	17.4291
Biological Process	GO:0072657	6	protein localization to membrane	0.0374789	P01833	Polymeric immunoglobulin receptor OS=Homo sapiens OX=9606 GN=PIGR PE=1 SV=4	-1.3	Down	0.00690198	PIGR	NA	NA	14.6664	14.9903	15.447	14.2948	16.2239	NA	NA	NA	16.2	16.0245
Biological Process	GO:0001895	7	retina homeostasis	0.00295726	P01833	Polymeric immunoglobulin receptor OS=Homo sapiens OX=9606 GN=PIGR PE=1 SV=4	-1.3	Down	0.00690198	PIGR	NA	NA	14.6664	14.9903	15.447	14.2948	16.2239	NA	NA	NA	16.2	16.0245
Biological Process	GO:0001895	7	retina homeostasis	0.00295726	P0CG38	POTE ankyrin domain family member I OS=Homo sapiens OX=9606 GN=POTEI PE=3 SV=1	-1.412	Down	0.0253416	POTEI	NA	18.026	17.2988	16.5756	18.2508	17.686	17.7044	19.8332	17.8049	19.2382	19.207	20.0866
Biological Process	GO:0001895	7	retina homeostasis	0.00295726	P60709	Actin, cytoplasmic 1 OS=Homo sapiens OX=9606 GN=ACTB PE=1 SV=1	-1.325	Down	0.014077	ACTB	17.1557	17.1221	17.0689	17.0289	17.4192	16.5232	17.0003	18.1072	17.5853	19.4377	19.7262	18.4087
Biological Process	GO:0007417	7	central nervous system development	0.255598	P21333	Filamin-A OS=Homo sapiens OX=9606 GN=FLNA PE=1 SV=4	-1.908	Down	0.0072122	FLNA	14.5197	15.2972	15.6517	15.3458	14.9449	15.258	16.2607	16.1269	15.4801	18.8242	18.3412	17.4291
Biological Process	GO:0007417	7	central nervous system development	0.255598	P60709	Actin, cytoplasmic 1 OS=Homo sapiens OX=9606 GN=ACTB PE=1 SV=1	-1.325	Down	0.014077	ACTB	17.1557	17.1221	17.0689	17.0289	17.4192	16.5232	17.0003	18.1072	17.5853	19.4377	19.7262	18.4087
Biological Process	GO:0050817	4	coagulation	0.164858	P21333	Filamin-A OS=Homo sapiens OX=9606 GN=FLNA PE=1 SV=4	-1.908	Down	0.0072122	FLNA	14.5197	15.2972	15.6517	15.3458	14.9449	15.258	16.2607	16.1269	15.4801	18.8242	18.3412	17.4291
Biological Process	GO:0050817	4	coagulation	0.164858	Q9Y490	Talin-1 OS=Homo sapiens OX=9606 GN=TLN1 PE=1 SV=3	-1.684	Down	0.015959	TLN1	15.254	14.5859	14.8028	15.8114	15.0859	14.6991	15.6669	16.7869	14.7901	18.2921	18.0671	16.7391
Biological Process	GO:0050817	4	coagulation	0.164858	P60709	Actin, cytoplasmic 1 OS=Homo sapiens OX=9606 GN=ACTB PE=1 SV=1	-1.325	Down	0.014077	ACTB	17.1557	17.1221	17.0689	17.0289	17.4192	16.5232	17.0003	18.1072	17.5853	19.4377	19.7262	18.4087
Biological Process	GO:0097435	4	supramolecular fiber organization	0.220765	P21333	Filamin-A OS=Homo sapiens OX=9606 GN=FLNA PE=1 SV=4	-1.908	Down	0.0072122	FLNA	14.5197	15.2972	15.6517	15.3458	14.9449	15.258	16.2607	16.1269	15.4801	18.8242	18.3412	17.4291
Biological Process	GO:0097435	4	supramolecular fiber organization	0.220765	P06753	Tropomyosin alpha-3 chain OS=Homo sapiens OX=9606 GN=TPM3 PE=1 SV=2	-1.433	Down	0.0241759	TPM3	19.5859	18.656	18.1571	18.2944	19.1002	18.1739	19.3304	19.8412	18.7389	21.6233	21.4899	19.5415
Biological Process	GO:0034109	6	homotypic cell-cell adhesion	0.00627762	P21333	Filamin-A OS=Homo sapiens OX=9606 GN=FLNA PE=1 SV=4	-1.908	Down	0.0072122	FLNA	14.5197	15.2972	15.6517	15.3458	14.9449	15.258	16.2607	16.1269	15.4801	18.8242	18.3412	17.4291
Biological Process	GO:0034109	6	homotypic cell-cell adhesion	0.00627762	Q9Y490	Talin-1 OS=Homo sapiens OX=9606 GN=TLN1 PE=1 SV=3	-1.684	Down	0.015959	TLN1	15.254	14.5859	14.8028	15.8114	15.0859	14.6991	15.6669	16.7869	14.7901	18.2921	18.0671	16.7391
Biological Process	GO:0034109	6	homotypic cell-cell adhesion	0.00627762	P60709	Actin, cytoplasmic 1 OS=Homo sapiens OX=9606 GN=ACTB PE=1 SV=1	-1.325	Down	0.014077	ACTB	17.1557	17.1221	17.0689	17.0289	17.4192	16.5232	17.0003	18.1072	17.5853	19.4377	19.7262	18.4087
Biological Process	GO:0045597	6	positive regulation of cell differentiation	0.317164	P21333	Filamin-A OS=Homo sapiens OX=9606 GN=FLNA PE=1 SV=4	-1.908	Down	0.0072122	FLNA	14.5197	15.2972	15.6517	15.3458	14.9449	15.258	16.2607	16.1269	15.4801	18.8242	18.3412	17.4291
Biological Process	GO:0045597	6	positive regulation of cell differentiation	0.317164	P33151	Cadherin-5 OS=Homo sapiens OX=9606 GN=CDH5 PE=1 SV=5	-1.023	Down	0.0246427	CDH5	16.4383	16.7332	17.6102	16.444	16.1886	17.4494	17.3364	17.8969	19.016	18.1419	17.7978	16.8137
Biological Process	GO:0060341	5	regulation of cellular localization	0.203582	P21333	Filamin-A OS=Homo sapiens OX=9606 GN=FLNA PE=1 SV=4	-1.908	Down	0.0072122	FLNA	14.5197	15.2972	15.6517	15.3458	14.9449	15.258	16.2607	16.1269	15.4801	18.8242	18.3412	17.4291
Biological Process	GO:0060341	5	regulation of cellular localization	0.203582	P04156	Major prion protein OS=Homo sapiens OX=9606 GN=PRNP PE=1 SV=1	-1.058	Down	0.0433861	PRNP	NA	14.6863	NA	15.2218	15.0491	15.1561	16.2832	16.397	15.3858	17.1985	15.1687	NA
Biological Process	GO:0032880	5	regulation of protein localization	0.386823	P21333	Filamin-A OS=Homo sapiens OX=9606 GN=FLNA PE=1 SV=4	-1.908	Down	0.0072122	FLNA	14.5197	15.2972	15.6517	15.3458	14.9449	15.258	16.2607	16.1269	15.4801	18.8242	18.3412	17.4291
Biological Process	GO:0032880	5	regulation of protein localization	0.386823	P04156	Major prion protein OS=Homo sapiens OX=9606 GN=PRNP PE=1 SV=1	-1.058	Down	0.0433861	PRNP	NA	14.6863	NA	15.2218	15.0491	15.1561	16.2832	16.397	15.3858	17.1985	15.1687	NA
Biological Process	GO:0007010	5	cytoskeleton organization	0.0196539	P21333	Filamin-A OS=Homo sapiens OX=9606 GN=FLNA PE=1 SV=4	-1.908	Down	0.0072122	FLNA	14.5197	15.2972	15.6517	15.3458	14.9449	15.258	16.2607	16.1269	15.4801	18.8242	18.3412	17.4291
Biological Process	GO:0007010	5	cytoskeleton organization	0.0196539	P06753	Tropomyosin alpha-3 chain OS=Homo sapiens OX=9606 GN=TPM3 PE=1 SV=2	-1.433	Down	0.0241759	TPM3	19.5859	18.656	18.1571	18.2944	19.1002	18.1739	19.3304	19.8412	18.7389	21.6233	21.4899	19.5415
Biological Process	GO:0007010	5	cytoskeleton organization	0.0196539	Q9Y490	Talin-1 OS=Homo sapiens OX=9606 GN=TLN1 PE=1 SV=3	-1.684	Down	0.015959	TLN1	15.254	14.5859	14.8028	15.8114	15.0859	14.6991	15.6669	16.7869	14.7901	18.2921	18.0671	16.7391
Biological Process	GO:0007010	5	cytoskeleton organization	0.0196539	P60709	Actin, cytoplasmic 1 OS=Homo sapiens OX=9606 GN=ACTB PE=1 SV=1	-1.325	Down	0.014077	ACTB	17.1557	17.1221	17.0689	17.0289	17.4192	16.5232	17.0003	18.1072	17.5853	19.4377	19.7262	18.4087
Biological Process	GO:1904062	8	regulation of cation transmembrane transport	0.0374789	P21333	Filamin-A OS=Homo sapiens OX=9606 GN=FLNA PE=1 SV=4	-1.908	Down	0.0072122	FLNA	14.5197	15.2972	15.6517	15.3458	14.9449	15.258	16.2607	16.1269	15.4801	18.8242	18.3412	17.4291
Biological Process	GO:1904062	8	regulation of cation transmembrane transport	0.0374789	P04156	Major prion protein OS=Homo sapiens OX=9606 GN=PRNP PE=1 SV=1	-1.058	Down	0.0433861	PRNP	NA	14.6863	NA	15.2218	15.0491	15.1561	16.2832	16.397	15.3858	17.1985	15.1687	NA
Biological Process	GO:0030029	4	actin filament-based process	0.000340432	P21333	Filamin-A OS=Homo sapiens OX=9606 GN=FLNA PE=1 SV=4	-1.908	Down	0.0072122	FLNA	14.5197	15.2972	15.6517	15.3458	14.9449	15.258	16.2607	16.1269	15.4801	18.8242	18.3412	17.4291
Biological Process	GO:0030029	4	actin filament-based process	0.000340432	P14649	Myosin light chain 6B OS=Homo sapiens OX=9606 GN=MYL6B PE=1 SV=1	-1.651	Down	0.0405392	MYL6B	14.4089	14.9938	13.2151	15.0473	14.0397	NA	14.8866	15.9628	13.9049	16.8755	16.7551	17.5675
Biological Process	GO:0030029	4	actin filament-based process	0.000340432	P06753	Tropomyosin alpha-3 chain OS=Homo sapiens OX=9606 GN=TPM3 PE=1 SV=2	-1.433	Down	0.0241759	TPM3	19.5859	18.656	18.1571	18.2944	19.1002	18.1739	19.3304	19.8412	18.7389	21.6233	21.4899	19.5415
Biological Process	GO:0030029	4	actin filament-based process	0.000340432	Q9Y490	Talin-1 OS=Homo sapiens OX=9606 GN=TLN1 PE=1 SV=3	-1.684	Down	0.015959	TLN1	15.254	14.5859	14.8028	15.8114	15.0859	14.6991	15.6669	16.7869	14.7901	18.2921	18.0671	16.7391
Biological Process	GO:0030029	4	actin filament-based process	0.000340432	P60709	Actin, cytoplasmic 1 OS=Homo sapiens OX=9606 GN=ACTB PE=1 SV=1	-1.325	Down	0.014077	ACTB	17.1557	17.1221	17.0689	17.0289	17.4192	16.5232	17.0003	18.1072	17.5853	19.4377	19.7262	18.4087
Biological Process	GO:0048871	5	multicellular organismal homeostasis	0.0143461	P01833	Polymeric immunoglobulin receptor OS=Homo sapiens OX=9606 GN=PIGR PE=1 SV=4	-1.3	Down	0.00690198	PIGR	NA	NA	14.6664	14.9903	15.447	14.2948	16.2239	NA	NA	NA	16.2	16.0245
Biological Process	GO:0048871	5	multicellular organismal homeostasis	0.0143461	P0CG38	POTE ankyrin domain family member I OS=Homo sapiens OX=9606 GN=POTEI PE=3 SV=1	-1.412	Down	0.0253416	POTEI	NA	18.026	17.2988	16.5756	18.2508	17.686	17.7044	19.8332	17.8049	19.2382	19.207	20.0866
Biological Process	GO:0048871	5	multicellular organismal homeostasis	0.0143461	P60709	Actin, cytoplasmic 1 OS=Homo sapiens OX=9606 GN=ACTB PE=1 SV=1	-1.325	Down	0.014077	ACTB	17.1557	17.1221	17.0689	17.0289	17.4192	16.5232	17.0003	18.1072	17.5853	19.4377	19.7262	18.4087
Biological Process	GO:0060322	4	head development	0.161699	P21333	Filamin-A OS=Homo sapiens OX=9606 GN=FLNA PE=1 SV=4	-1.908	Down	0.0072122	FLNA	14.5197	15.2972	15.6517	15.3458	14.9449	15.258	16.2607	16.1269	15.4801	18.8242	18.3412	17.4291
Biological Process	GO:0060322	4	head development	0.161699	P60709	Actin, cytoplasmic 1 OS=Homo sapiens OX=9606 GN=ACTB PE=1 SV=1	-1.325	Down	0.014077	ACTB	17.1557	17.1221	17.0689	17.0289	17.4192	16.5232	17.0003	18.1072	17.5853	19.4377	19.7262	18.4087
Biological Process	GO:0010720	7	positive regulation of cell development	0.129768	P21333	Filamin-A OS=Homo sapiens OX=9606 GN=FLNA PE=1 SV=4	-1.908	Down	0.0072122	FLNA	14.5197	15.2972	15.6517	15.3458	14.9449	15.258	16.2607	16.1269	15.4801	18.8242	18.3412	17.4291
Biological Process	GO:0010720	7	positive regulation of cell development	0.129768	P33151	Cadherin-5 OS=Homo sapiens OX=9606 GN=CDH5 PE=1 SV=5	-1.023	Down	0.0246427	CDH5	16.4383	16.7332	17.6102	16.444	16.1886	17.4494	17.3364	17.8969	19.016	18.1419	17.7978	16.8137
Biological Process	GO:0007167	7	enzyme linked receptor protein signaling pathway	0.0674293	P01833	Polymeric immunoglobulin receptor OS=Homo sapiens OX=9606 GN=PIGR PE=1 SV=4	-1.3	Down	0.00690198	PIGR	NA	NA	14.6664	14.9903	15.447	14.2948	16.2239	NA	NA	NA	16.2	16.0245
Biological Process	GO:0007167	7	enzyme linked receptor protein signaling pathway	0.0674293	P33151	Cadherin-5 OS=Homo sapiens OX=9606 GN=CDH5 PE=1 SV=5	-1.023	Down	0.0246427	CDH5	16.4383	16.7332	17.6102	16.444	16.1886	17.4494	17.3364	17.8969	19.016	18.1419	17.7978	16.8137
Biological Process	GO:0007167	7	enzyme linked receptor protein signaling pathway	0.0674293	P60709	Actin, cytoplasmic 1 OS=Homo sapiens OX=9606 GN=ACTB PE=1 SV=1	-1.325	Down	0.014077	ACTB	17.1557	17.1221	17.0689	17.0289	17.4192	16.5232	17.0003	18.1072	17.5853	19.4377	19.7262	18.4087
Biological Process	GO:0032386	6	regulation of intracellular transport	0.0857208	P21333	Filamin-A OS=Homo sapiens OX=9606 GN=FLNA PE=1 SV=4	-1.908	Down	0.0072122	FLNA	14.5197	15.2972	15.6517	15.3458	14.9449	15.258	16.2607	16.1269	15.4801	18.8242	18.3412	17.4291
Biological Process	GO:0032386	6	regulation of intracellular transport	0.0857208	P04156	Major prion protein OS=Homo sapiens OX=9606 GN=PRNP PE=1 SV=1	-1.058	Down	0.0433861	PRNP	NA	14.6863	NA	15.2218	15.0491	15.1561	16.2832	16.397	15.3858	17.1985	15.1687	NA
Biological Process	GO:0051050	6	positive regulation of transport	0.18824	P21333	Filamin-A OS=Homo sapiens OX=9606 GN=FLNA PE=1 SV=4	-1.908	Down	0.0072122	FLNA	14.5197	15.2972	15.6517	15.3458	14.9449	15.258	16.2607	16.1269	15.4801	18.8242	18.3412	17.4291
Biological Process	GO:0051050	6	positive regulation of transport	0.18824	P0C0L5	Complement C4-B OS=Homo sapiens OX=9606 GN=C4B PE=1 SV=2	-1.496	Down	0.0109631	C4B	19.9185	19.3867	17.1354	17.9912	18.7243	18.144	19.8251	20.6507	19.1927	19.5662	20.5996	20.44
Biological Process	GO:0051050	6	positive regulation of transport	0.18824	P04156	Major prion protein OS=Homo sapiens OX=9606 GN=PRNP PE=1 SV=1	-1.058	Down	0.0433861	PRNP	NA	14.6863	NA	15.2218	15.0491	15.1561	16.2832	16.397	15.3858	17.1985	15.1687	NA
Biological Process	GO:1902589	5	single-organism organelle organization	0.0274002	P21333	Filamin-A OS=Homo sapiens OX=9606 GN=FLNA PE=1 SV=4	-1.908	Down	0.0072122	FLNA	14.5197	15.2972	15.6517	15.3458	14.9449	15.258	16.2607	16.1269	15.4801	18.8242	18.3412	17.4291
Biological Process	GO:1902589	5	single-organism organelle organization	0.0274002	P06753	Tropomyosin alpha-3 chain OS=Homo sapiens OX=9606 GN=TPM3 PE=1 SV=2	-1.433	Down	0.0241759	TPM3	19.5859	18.656	18.1571	18.2944	19.1002	18.1739	19.3304	19.8412	18.7389	21.6233	21.4899	19.5415
Biological Process	GO:1902589	5	single-organism organelle organization	0.0274002	Q9Y490	Talin-1 OS=Homo sapiens OX=9606 GN=TLN1 PE=1 SV=3	-1.684	Down	0.015959	TLN1	15.254	14.5859	14.8028	15.8114	15.0859	14.6991	15.6669	16.7869	14.7901	18.2921	18.0671	16.7391
Biological Process	GO:1902589	5	single-organism organelle organization	0.0274002	P60709	Actin, cytoplasmic 1 OS=Homo sapiens OX=9606 GN=ACTB PE=1 SV=1	-1.325	Down	0.014077	ACTB	17.1557	17.1221	17.0689	17.0289	17.4192	16.5232	17.0003	18.1072	17.5853	19.4377	19.7262	18.4087
Biological Process	GO:0001894	6	tissue homeostasis	0.00735364	P01833	Polymeric immunoglobulin receptor OS=Homo sapiens OX=9606 GN=PIGR PE=1 SV=4	-1.3	Down	0.00690198	PIGR	NA	NA	14.6664	14.9903	15.447	14.2948	16.2239	NA	NA	NA	16.2	16.0245
Biological Process	GO:0001894	6	tissue homeostasis	0.00735364	P0CG38	POTE ankyrin domain family member I OS=Homo sapiens OX=9606 GN=POTEI PE=3 SV=1	-1.412	Down	0.0253416	POTEI	NA	18.026	17.2988	16.5756	18.2508	17.686	17.7044	19.8332	17.8049	19.2382	19.207	20.0866
Biological Process	GO:0001894	6	tissue homeostasis	0.00735364	P60709	Actin, cytoplasmic 1 OS=Homo sapiens OX=9606 GN=ACTB PE=1 SV=1	-1.325	Down	0.014077	ACTB	17.1557	17.1221	17.0689	17.0289	17.4192	16.5232	17.0003	18.1072	17.5853	19.4377	19.7262	18.4087
Biological Process	GO:0090316	9	positive regulation of intracellular protein transport	0.0279024	P21333	Filamin-A OS=Homo sapiens OX=9606 GN=FLNA PE=1 SV=4	-1.908	Down	0.0072122	FLNA	14.5197	15.2972	15.6517	15.3458	14.9449	15.258	16.2607	16.1269	15.4801	18.8242	18.3412	17.4291
Biological Process	GO:0090316	9	positive regulation of intracellular protein transport	0.0279024	P04156	Major prion protein OS=Homo sapiens OX=9606 GN=PRNP PE=1 SV=1	-1.058	Down	0.0433861	PRNP	NA	14.6863	NA	15.2218	15.0491	15.1561	16.2832	16.397	15.3858	17.1985	15.1687	NA
Biological Process	GO:0007599	5	hemostasis	0.164858	P21333	Filamin-A OS=Homo sapiens OX=9606 GN=FLNA PE=1 SV=4	-1.908	Down	0.0072122	FLNA	14.5197	15.2972	15.6517	15.3458	14.9449	15.258	16.2607	16.1269	15.4801	18.8242	18.3412	17.4291
Biological Process	GO:0007599	5	hemostasis	0.164858	Q9Y490	Talin-1 OS=Homo sapiens OX=9606 GN=TLN1 PE=1 SV=3	-1.684	Down	0.015959	TLN1	15.254	14.5859	14.8028	15.8114	15.0859	14.6991	15.6669	16.7869	14.7901	18.2921	18.0671	16.7391
Biological Process	GO:0007599	5	hemostasis	0.164858	P60709	Actin, cytoplasmic 1 OS=Homo sapiens OX=9606 GN=ACTB PE=1 SV=1	-1.325	Down	0.014077	ACTB	17.1557	17.1221	17.0689	17.0289	17.4192	16.5232	17.0003	18.1072	17.5853	19.4377	19.7262	18.4087
Biological Process	GO:0033157	8	regulation of intracellular protein transport	0.0481491	P21333	Filamin-A OS=Homo sapiens OX=9606 GN=FLNA PE=1 SV=4	-1.908	Down	0.0072122	FLNA	14.5197	15.2972	15.6517	15.3458	14.9449	15.258	16.2607	16.1269	15.4801	18.8242	18.3412	17.4291
Biological Process	GO:0033157	8	regulation of intracellular protein transport	0.0481491	P04156	Major prion protein OS=Homo sapiens OX=9606 GN=PRNP PE=1 SV=1	-1.058	Down	0.0433861	PRNP	NA	14.6863	NA	15.2218	15.0491	15.1561	16.2832	16.397	15.3858	17.1985	15.1687	NA
Biological Process	GO:0003008	3	system process	0.0206217	P01833	Polymeric immunoglobulin receptor OS=Homo sapiens OX=9606 GN=PIGR PE=1 SV=4	-1.3	Down	0.00690198	PIGR	NA	NA	14.6664	14.9903	15.447	14.2948	16.2239	NA	NA	NA	16.2	16.0245
Biological Process	GO:0003008	3	system process	0.0206217	P14649	Myosin light chain 6B OS=Homo sapiens OX=9606 GN=MYL6B PE=1 SV=1	-1.651	Down	0.0405392	MYL6B	14.4089	14.9938	13.2151	15.0473	14.0397	NA	14.8866	15.9628	13.9049	16.8755	16.7551	17.5675
Biological Process	GO:0003008	3	system process	0.0206217	P06753	Tropomyosin alpha-3 chain OS=Homo sapiens OX=9606 GN=TPM3 PE=1 SV=2	-1.433	Down	0.0241759	TPM3	19.5859	18.656	18.1571	18.2944	19.1002	18.1739	19.3304	19.8412	18.7389	21.6233	21.4899	19.5415
Biological Process	GO:0003008	3	system process	0.0206217	P04156	Major prion protein OS=Homo sapiens OX=9606 GN=PRNP PE=1 SV=1	-1.058	Down	0.0433861	PRNP	NA	14.6863	NA	15.2218	15.0491	15.1561	16.2832	16.397	15.3858	17.1985	15.1687	NA
Biological Process	GO:0003008	3	system process	0.0206217	Q9Y490	Talin-1 OS=Homo sapiens OX=9606 GN=TLN1 PE=1 SV=3	-1.684	Down	0.015959	TLN1	15.254	14.5859	14.8028	15.8114	15.0859	14.6991	15.6669	16.7869	14.7901	18.2921	18.0671	16.7391
Biological Process	GO:0033275	7	actin-myosin filament sliding	0.0028169	P14649	Myosin light chain 6B OS=Homo sapiens OX=9606 GN=MYL6B PE=1 SV=1	-1.651	Down	0.0405392	MYL6B	14.4089	14.9938	13.2151	15.0473	14.0397	NA	14.8866	15.9628	13.9049	16.8755	16.7551	17.5675
Biological Process	GO:0033275	7	actin-myosin filament sliding	0.0028169	P06753	Tropomyosin alpha-3 chain OS=Homo sapiens OX=9606 GN=TPM3 PE=1 SV=2	-1.433	Down	0.0241759	TPM3	19.5859	18.656	18.1571	18.2944	19.1002	18.1739	19.3304	19.8412	18.7389	21.6233	21.4899	19.5415
Biological Process	GO:0010556	6	regulation of macromolecule biosynthetic process	0.270071	P21333	Filamin-A OS=Homo sapiens OX=9606 GN=FLNA PE=1 SV=4	-1.908	Down	0.0072122	FLNA	14.5197	15.2972	15.6517	15.3458	14.9449	15.258	16.2607	16.1269	15.4801	18.8242	18.3412	17.4291
Biological Process	GO:0010556	6	regulation of macromolecule biosynthetic process	0.270071	P04156	Major prion protein OS=Homo sapiens OX=9606 GN=PRNP PE=1 SV=1	-1.058	Down	0.0433861	PRNP	NA	14.6863	NA	15.2218	15.0491	15.1561	16.2832	16.397	15.3858	17.1985	15.1687	NA
Biological Process	GO:0010556	6	regulation of macromolecule biosynthetic process	0.270071	O00151	PDZ and LIM domain protein 1 OS=Homo sapiens OX=9606 GN=PDLIM1 PE=1 SV=4	-2.887	Down	0.00313371	PDLIM1	NA	NA	15.6127	15.929	NA	NA	18.693	NA	NA	NA	18.6231	NA
Biological Process	GO:0051641	3	cellular localization	0.225063	P21333	Filamin-A OS=Homo sapiens OX=9606 GN=FLNA PE=1 SV=4	-1.908	Down	0.0072122	FLNA	14.5197	15.2972	15.6517	15.3458	14.9449	15.258	16.2607	16.1269	15.4801	18.8242	18.3412	17.4291
Biological Process	GO:0051641	3	cellular localization	0.225063	P01833	Polymeric immunoglobulin receptor OS=Homo sapiens OX=9606 GN=PIGR PE=1 SV=4	-1.3	Down	0.00690198	PIGR	NA	NA	14.6664	14.9903	15.447	14.2948	16.2239	NA	NA	NA	16.2	16.0245
Biological Process	GO:0051641	3	cellular localization	0.225063	Q9Y490	Talin-1 OS=Homo sapiens OX=9606 GN=TLN1 PE=1 SV=3	-1.684	Down	0.015959	TLN1	15.254	14.5859	14.8028	15.8114	15.0859	14.6991	15.6669	16.7869	14.7901	18.2921	18.0671	16.7391
Biological Process	GO:0034330	4	cell junction organization	0.0037245	P21333	Filamin-A OS=Homo sapiens OX=9606 GN=FLNA PE=1 SV=4	-1.908	Down	0.0072122	FLNA	14.5197	15.2972	15.6517	15.3458	14.9449	15.258	16.2607	16.1269	15.4801	18.8242	18.3412	17.4291
Biological Process	GO:0034330	4	cell junction organization	0.0037245	P33151	Cadherin-5 OS=Homo sapiens OX=9606 GN=CDH5 PE=1 SV=5	-1.023	Down	0.0246427	CDH5	16.4383	16.7332	17.6102	16.444	16.1886	17.4494	17.3364	17.8969	19.016	18.1419	17.7978	16.8137
Biological Process	GO:0034330	4	cell junction organization	0.0037245	Q9Y490	Talin-1 OS=Homo sapiens OX=9606 GN=TLN1 PE=1 SV=3	-1.684	Down	0.015959	TLN1	15.254	14.5859	14.8028	15.8114	15.0859	14.6991	15.6669	16.7869	14.7901	18.2921	18.0671	16.7391
Biological Process	GO:0034330	4	cell junction organization	0.0037245	P60709	Actin, cytoplasmic 1 OS=Homo sapiens OX=9606 GN=ACTB PE=1 SV=1	-1.325	Down	0.014077	ACTB	17.1557	17.1221	17.0689	17.0289	17.4192	16.5232	17.0003	18.1072	17.5853	19.4377	19.7262	18.4087
