# Supplementary material for: Screening and Analysis of Serum Protein Biomarkers Infected by Coronavirus Disease 2019 (COVID-19)
Source: Trop Med Infect Dis. 2022 Nov 25;7(12):397. doi: 10.3390/tropicalmed7120397 (PMC9788497; doi:10.3390/tropicalmed7120397)
Supplement: Supplementary file 1 [file tropicalmed-07-00397-s001.zip › Supplementary Table S6. KEGG enrichment analysis of the 24 DEPs.xlsx]

## Sheet: all
KEGG pathway	Mapping	Background	All Mapping	All Background	Fold enrichment	Fisher's exact test p value	-log10(p value)	Related proteins
hsa04921 Oxytocin signaling pathway	2	6	14	356	8.48	0.0197163	1.71	P14649 P60709
hsa05132 Salmonella infection	2	6	14	356	8.48	0.0197163	1.71	P21333 P60709
hsa05410 Hypertrophic cardiomyopathy (HCM)	2	8	14	356	6.36	0.0351653	1.45	P06753 P60709
hsa04670 Leukocyte transendothelial migration	2	9	14	356	5.65	0.0441961	1.35	P33151 P60709
hsa04530 Tight junction	2	9	14	356	5.65	0.0441961	1.35	P14649 P60709

## Sheet: all Pathway2Protein
KEGG pathway	Fisher's exact test p value	Mapping	Fold enrichment	Protein Accession	Protein Description	Log2FC	Regulated Type	P value	Protein Gene	Q1_TCH	Q2_ZWB	Q3_WJH	Q5_JYJ	Q9_CT	Q11_CCH	Q14_SZF	Q16_CJQ	Q17_CGS	Q20_BXX	Q32_LJM	Q33_JYH
hsa05216 Thyroid cancer	0.0772116	1	12.71	P06753	Tropomyosin alpha-3 chain OS=Homo sapiens OX=9606 GN=TPM3 PE=1 SV=2	-1.433	Down	0.0241759	TPM3	19.5859	18.656	18.1571	18.2944	19.1002	18.1739	19.3304	19.8412	18.7389	21.6233	21.4899	19.5415
hsa04270 Vascular smooth muscle contraction	0.0772116	1	12.71	P14649	Myosin light chain 6B OS=Homo sapiens OX=9606 GN=MYL6B PE=1 SV=1	-1.651	Down	0.0405392	MYL6B	14.4089	14.9938	13.2151	15.0473	14.0397	NA	14.8866	15.9628	13.9049	16.8755	16.7551	17.5675
hsa01521 EGFR tyrosine kinase inhibitor resistance	0.215307	1	4.24	P08887	Interleukin-6 receptor subunit alpha OS=Homo sapiens OX=9606 GN=IL6R PE=1 SV=1	1.175	Up	0.0456688	IL6R	16.738	16.6315	15.4916	16.1002	NA	15.0195	NA	15.3846	14.5301	15.4044	13.9635	NA
hsa05203 Viral carcinogenesis	0.458937	1	1.7	P62805	Histone H4 OS=Homo sapiens OX=9606 GN=HIST1H4A PE=1 SV=2	1.261	Up	0.0284993	HIST1H4A	NA	17.8548	18.3429	17.1955	16.984	NA	15.9461	NA	16.324	16.73	NA	NA
hsa04919 Thyroid hormone signaling pathway	0.113706	1	8.48	P60709	Actin, cytoplasmic 1 OS=Homo sapiens OX=9606 GN=ACTB PE=1 SV=1	-1.325	Down	0.014077	ACTB	17.1557	17.1221	17.0689	17.0289	17.4192	16.5232	17.0003	18.1072	17.5853	19.4377	19.7262	18.4087
hsa05166 Human T-cell leukemia virus 1 infection	0.386883	1	2.12	Q9Y490	Talin-1 OS=Homo sapiens OX=9606 GN=TLN1 PE=1 SV=3	-1.684	Down	0.015959	TLN1	15.254	14.5859	14.8028	15.8114	15.0859	14.6991	15.6669	16.7869	14.7901	18.2921	18.0671	16.7391
hsa05200 Pathways in cancer	0.287545	2	1.88	P06753	Tropomyosin alpha-3 chain OS=Homo sapiens OX=9606 GN=TPM3 PE=1 SV=2	-1.433	Down	0.0241759	TPM3	19.5859	18.656	18.1571	18.2944	19.1002	18.1739	19.3304	19.8412	18.7389	21.6233	21.4899	19.5415
hsa05200 Pathways in cancer	0.287545	2	1.88	P08887	Interleukin-6 receptor subunit alpha OS=Homo sapiens OX=9606 GN=IL6R PE=1 SV=1	1.175	Up	0.0456688	IL6R	16.738	16.6315	15.4916	16.1002	NA	15.0195	NA	15.3846	14.5301	15.4044	13.9635	NA
hsa05110 Vibrio cholerae infection	0.0772116	1	12.71	P60709	Actin, cytoplasmic 1 OS=Homo sapiens OX=9606 GN=ACTB PE=1 SV=1	-1.325	Down	0.014077	ACTB	17.1557	17.1221	17.0689	17.0289	17.4192	16.5232	17.0003	18.1072	17.5853	19.4377	19.7262	18.4087
hsa04261 Adrenergic signaling in cardiomyocytes	0.113706	1	8.48	P06753	Tropomyosin alpha-3 chain OS=Homo sapiens OX=9606 GN=TPM3 PE=1 SV=2	-1.433	Down	0.0241759	TPM3	19.5859	18.656	18.1571	18.2944	19.1002	18.1739	19.3304	19.8412	18.7389	21.6233	21.4899	19.5415
hsa04260 Cardiac muscle contraction	0.0772116	1	12.71	P06753	Tropomyosin alpha-3 chain OS=Homo sapiens OX=9606 GN=TPM3 PE=1 SV=2	-1.433	Down	0.0241759	TPM3	19.5859	18.656	18.1571	18.2944	19.1002	18.1739	19.3304	19.8412	18.7389	21.6233	21.4899	19.5415
hsa05410 Hypertrophic cardiomyopathy (HCM)	0.0351653	2	6.36	P06753	Tropomyosin alpha-3 chain OS=Homo sapiens OX=9606 GN=TPM3 PE=1 SV=2	-1.433	Down	0.0241759	TPM3	19.5859	18.656	18.1571	18.2944	19.1002	18.1739	19.3304	19.8412	18.7389	21.6233	21.4899	19.5415
hsa05410 Hypertrophic cardiomyopathy (HCM)	0.0351653	2	6.36	P60709	Actin, cytoplasmic 1 OS=Homo sapiens OX=9606 GN=ACTB PE=1 SV=1	-1.325	Down	0.014077	ACTB	17.1557	17.1221	17.0689	17.0289	17.4192	16.5232	17.0003	18.1072	17.5853	19.4377	19.7262	18.4087
hsa05416 Viral myocarditis	0.597615	1	1.16	P60709	Actin, cytoplasmic 1 OS=Homo sapiens OX=9606 GN=ACTB PE=1 SV=1	-1.325	Down	0.014077	ACTB	17.1557	17.1221	17.0689	17.0289	17.4192	16.5232	17.0003	18.1072	17.5853	19.4377	19.7262	18.4087
hsa05225 Hepatocellular carcinoma	0.182709	1	5.09	P60709	Actin, cytoplasmic 1 OS=Homo sapiens OX=9606 GN=ACTB PE=1 SV=1	-1.325	Down	0.014077	ACTB	17.1557	17.1221	17.0689	17.0289	17.4192	16.5232	17.0003	18.1072	17.5853	19.4377	19.7262	18.4087
hsa04714 Thermogenesis	0.113706	1	8.48	P60709	Actin, cytoplasmic 1 OS=Homo sapiens OX=9606 GN=ACTB PE=1 SV=1	-1.325	Down	0.014077	ACTB	17.1557	17.1221	17.0689	17.0289	17.4192	16.5232	17.0003	18.1072	17.5853	19.4377	19.7262	18.4087
hsa04210 Apoptosis	0.215307	1	4.24	P60709	Actin, cytoplasmic 1 OS=Homo sapiens OX=9606 GN=ACTB PE=1 SV=1	-1.325	Down	0.014077	ACTB	17.1557	17.1221	17.0689	17.0289	17.4192	16.5232	17.0003	18.1072	17.5853	19.4377	19.7262	18.4087
hsa05205 Proteoglycans in cancer	0.167471	2	2.68	P21333	Filamin-A OS=Homo sapiens OX=9606 GN=FLNA PE=1 SV=4	-1.908	Down	0.0072122	FLNA	14.5197	15.2972	15.6517	15.3458	14.9449	15.258	16.2607	16.1269	15.4801	18.8242	18.3412	17.4291
hsa05205 Proteoglycans in cancer	0.167471	2	2.68	P60709	Actin, cytoplasmic 1 OS=Homo sapiens OX=9606 GN=ACTB PE=1 SV=1	-1.325	Down	0.014077	ACTB	17.1557	17.1221	17.0689	17.0289	17.4192	16.5232	17.0003	18.1072	17.5853	19.4377	19.7262	18.4087
hsa05034 Alcoholism	0.148857	1	6.36	P62805	Histone H4 OS=Homo sapiens OX=9606 GN=HIST1H4A PE=1 SV=2	1.261	Up	0.0284993	HIST1H4A	NA	17.8548	18.3429	17.1955	16.984	NA	15.9461	NA	16.324	16.73	NA	NA
hsa03320 PPAR signaling pathway	0.276914	1	3.18	P55058	Phospholipid transfer protein OS=Homo sapiens OX=9606 GN=PLTP PE=1 SV=1	1.407	Up	0.0389844	PLTP	NA	15.2005	14.7467	13.9026	14.2553	16.0108	12.3286	13.3016	NA	13.7414	NA	14.2917
hsa04610 Complement and coagulation cascades	0.644197	2	0.96	P0C0L5	Complement C4-B OS=Homo sapiens OX=9606 GN=C4B PE=1 SV=2	-1.496	Down	0.0109631	C4B	19.9185	19.3867	17.1354	17.9912	18.7243	18.144	19.8251	20.6507	19.1927	19.5662	20.5996	20.44
hsa04610 Complement and coagulation cascades	0.644197	2	0.96	P00746	Complement factor D OS=Homo sapiens OX=9606 GN=CFD PE=1 SV=5	1.222	Up	0.0193998	CFD	NA	NA	15.9025	15.1181	14.8202	16.0268	14.7023	13.2881	14.8267	NA	14.3418	14.0661
hsa04659 Th17 cell differentiation	0.276914	1	3.18	P08887	Interleukin-6 receptor subunit alpha OS=Homo sapiens OX=9606 GN=IL6R PE=1 SV=1	1.175	Up	0.0456688	IL6R	16.738	16.6315	15.4916	16.1002	NA	15.0195	NA	15.3846	14.5301	15.4044	13.9635	NA
hsa05100 Bacterial invasion of epithelial cells	0.246695	1	3.63	P60709	Actin, cytoplasmic 1 OS=Homo sapiens OX=9606 GN=ACTB PE=1 SV=1	-1.325	Down	0.014077	ACTB	17.1557	17.1221	17.0689	17.0289	17.4192	16.5232	17.0003	18.1072	17.5853	19.4377	19.7262	18.4087
hsa04066 HIF-1 signaling pathway	0.276914	1	3.18	P08887	Interleukin-6 receptor subunit alpha OS=Homo sapiens OX=9606 GN=IL6R PE=1 SV=1	1.175	Up	0.0456688	IL6R	16.738	16.6315	15.4916	16.1002	NA	15.0195	NA	15.3846	14.5301	15.4044	13.9635	NA
hsa04145 Phagosome	0.848025	1	0.58	P60709	Actin, cytoplasmic 1 OS=Homo sapiens OX=9606 GN=ACTB PE=1 SV=1	-1.325	Down	0.014077	ACTB	17.1557	17.1221	17.0689	17.0289	17.4192	16.5232	17.0003	18.1072	17.5853	19.4377	19.7262	18.4087
hsa04520 Adherens junction	0.306003	1	2.83	P60709	Actin, cytoplasmic 1 OS=Homo sapiens OX=9606 GN=ACTB PE=1 SV=1	-1.325	Down	0.014077	ACTB	17.1557	17.1221	17.0689	17.0289	17.4192	16.5232	17.0003	18.1072	17.5853	19.4377	19.7262	18.4087
hsa05020 Prion diseases	0.458937	1	1.7	P04156	Major prion protein OS=Homo sapiens OX=9606 GN=PRNP PE=1 SV=1	-1.058	Down	0.0433861	PRNP	NA	14.6863	NA	15.2218	15.0491	15.1561	16.2832	16.397	15.3858	17.1985	15.1687	NA
hsa04390 Hippo signaling pathway	0.246695	1	3.63	P60709	Actin, cytoplasmic 1 OS=Homo sapiens OX=9606 GN=ACTB PE=1 SV=1	-1.325	Down	0.014077	ACTB	17.1557	17.1221	17.0689	17.0289	17.4192	16.5232	17.0003	18.1072	17.5853	19.4377	19.7262	18.4087
hsa04672 Intestinal immune network for IgA production	0.48115	1	1.59	P01833	Polymeric immunoglobulin receptor OS=Homo sapiens OX=9606 GN=PIGR PE=1 SV=4	-1.3	Down	0.00690198	PIGR	NA	NA	14.6664	14.9903	15.447	14.2948	16.2239	NA	NA	NA	16.2	16.0245
hsa04611 Platelet activation	0.125731	2	3.18	Q9Y490	Talin-1 OS=Homo sapiens OX=9606 GN=TLN1 PE=1 SV=3	-1.684	Down	0.015959	TLN1	15.254	14.5859	14.8028	15.8114	15.0859	14.6991	15.6669	16.7869	14.7901	18.2921	18.0671	16.7391
hsa04611 Platelet activation	0.125731	2	3.18	P60709	Actin, cytoplasmic 1 OS=Homo sapiens OX=9606 GN=ACTB PE=1 SV=1	-1.325	Down	0.014077	ACTB	17.1557	17.1221	17.0689	17.0289	17.4192	16.5232	17.0003	18.1072	17.5853	19.4377	19.7262	18.4087
hsa04510 Focal adhesion	0.104217	3	2.54	P21333	Filamin-A OS=Homo sapiens OX=9606 GN=FLNA PE=1 SV=4	-1.908	Down	0.0072122	FLNA	14.5197	15.2972	15.6517	15.3458	14.9449	15.258	16.2607	16.1269	15.4801	18.8242	18.3412	17.4291
hsa04510 Focal adhesion	0.104217	3	2.54	Q9Y490	Talin-1 OS=Homo sapiens OX=9606 GN=TLN1 PE=1 SV=3	-1.684	Down	0.015959	TLN1	15.254	14.5859	14.8028	15.8114	15.0859	14.6991	15.6669	16.7869	14.7901	18.2921	18.0671	16.7391
hsa04510 Focal adhesion	0.104217	3	2.54	P60709	Actin, cytoplasmic 1 OS=Homo sapiens OX=9606 GN=ACTB PE=1 SV=1	-1.325	Down	0.014077	ACTB	17.1557	17.1221	17.0689	17.0289	17.4192	16.5232	17.0003	18.1072	17.5853	19.4377	19.7262	18.4087
hsa04216 Ferroptosis	0.182709	1	5.09	P04156	Major prion protein OS=Homo sapiens OX=9606 GN=PRNP PE=1 SV=1	-1.058	Down	0.0433861	PRNP	NA	14.6863	NA	15.2218	15.0491	15.1561	16.2832	16.397	15.3858	17.1985	15.1687	NA
hsa05414 Dilated cardiomyopathy (DCM)	0.196647	2	2.42	P06753	Tropomyosin alpha-3 chain OS=Homo sapiens OX=9606 GN=TPM3 PE=1 SV=2	-1.433	Down	0.0241759	TPM3	19.5859	18.656	18.1571	18.2944	19.1002	18.1739	19.3304	19.8412	18.7389	21.6233	21.4899	19.5415
hsa05414 Dilated cardiomyopathy (DCM)	0.196647	2	2.42	P60709	Actin, cytoplasmic 1 OS=Homo sapiens OX=9606 GN=ACTB PE=1 SV=1	-1.325	Down	0.014077	ACTB	17.1557	17.1221	17.0689	17.0289	17.4192	16.5232	17.0003	18.1072	17.5853	19.4377	19.7262	18.4087
hsa04921 Oxytocin signaling pathway	0.0197163	2	8.48	P14649	Myosin light chain 6B OS=Homo sapiens OX=9606 GN=MYL6B PE=1 SV=1	-1.651	Down	0.0405392	MYL6B	14.4089	14.9938	13.2151	15.0473	14.0397	NA	14.8866	15.9628	13.9049	16.8755	16.7551	17.5675
hsa04921 Oxytocin signaling pathway	0.0197163	2	8.48	P60709	Actin, cytoplasmic 1 OS=Homo sapiens OX=9606 GN=ACTB PE=1 SV=1	-1.325	Down	0.014077	ACTB	17.1557	17.1221	17.0689	17.0289	17.4192	16.5232	17.0003	18.1072	17.5853	19.4377	19.7262	18.4087
hsa04514 Cell adhesion molecules (CAMs)	0.661225	1	0.98	P33151	Cadherin-5 OS=Homo sapiens OX=9606 GN=CDH5 PE=1 SV=5	-1.023	Down	0.0246427	CDH5	16.4383	16.7332	17.6102	16.444	16.1886	17.4494	17.3364	17.8969	19.016	18.1419	17.7978	16.8137
hsa05418 Fluid shear stress and atherosclerosis	0.0874543	2	3.91	P33151	Cadherin-5 OS=Homo sapiens OX=9606 GN=CDH5 PE=1 SV=5	-1.023	Down	0.0246427	CDH5	16.4383	16.7332	17.6102	16.444	16.1886	17.4494	17.3364	17.8969	19.016	18.1419	17.7978	16.8137
hsa05418 Fluid shear stress and atherosclerosis	0.0874543	2	3.91	P60709	Actin, cytoplasmic 1 OS=Homo sapiens OX=9606 GN=ACTB PE=1 SV=1	-1.325	Down	0.014077	ACTB	17.1557	17.1221	17.0689	17.0289	17.4192	16.5232	17.0003	18.1072	17.5853	19.4377	19.7262	18.4087
hsa05131 Shigellosis	0.182709	1	5.09	P60709	Actin, cytoplasmic 1 OS=Homo sapiens OX=9606 GN=ACTB PE=1 SV=1	-1.325	Down	0.014077	ACTB	17.1557	17.1221	17.0689	17.0289	17.4192	16.5232	17.0003	18.1072	17.5853	19.4377	19.7262	18.4087
hsa05322 Systemic lupus erythematosus	0.393892	2	1.5	P62805	Histone H4 OS=Homo sapiens OX=9606 GN=HIST1H4A PE=1 SV=2	1.261	Up	0.0284993	HIST1H4A	NA	17.8548	18.3429	17.1955	16.984	NA	15.9461	NA	16.324	16.73	NA	NA
hsa05322 Systemic lupus erythematosus	0.393892	2	1.5	P0C0L5	Complement C4-B OS=Homo sapiens OX=9606 GN=C4B PE=1 SV=2	-1.496	Down	0.0109631	C4B	19.9185	19.3867	17.1354	17.9912	18.7243	18.144	19.8251	20.6507	19.1927	19.5662	20.5996	20.44
hsa05132 Salmonella infection	0.0197163	2	8.48	P21333	Filamin-A OS=Homo sapiens OX=9606 GN=FLNA PE=1 SV=4	-1.908	Down	0.0072122	FLNA	14.5197	15.2972	15.6517	15.3458	14.9449	15.258	16.2607	16.1269	15.4801	18.8242	18.3412	17.4291
hsa05132 Salmonella infection	0.0197163	2	8.48	P60709	Actin, cytoplasmic 1 OS=Homo sapiens OX=9606 GN=ACTB PE=1 SV=1	-1.325	Down	0.014077	ACTB	17.1557	17.1221	17.0689	17.0289	17.4192	16.5232	17.0003	18.1072	17.5853	19.4377	19.7262	18.4087
hsa04670 Leukocyte transendothelial migration	0.0441961	2	5.65	P33151	Cadherin-5 OS=Homo sapiens OX=9606 GN=CDH5 PE=1 SV=5	-1.023	Down	0.0246427	CDH5	16.4383	16.7332	17.6102	16.444	16.1886	17.4494	17.3364	17.8969	19.016	18.1419	17.7978	16.8137
hsa04670 Leukocyte transendothelial migration	0.0441961	2	5.65	P60709	Actin, cytoplasmic 1 OS=Homo sapiens OX=9606 GN=ACTB PE=1 SV=1	-1.325	Down	0.014077	ACTB	17.1557	17.1221	17.0689	17.0289	17.4192	16.5232	17.0003	18.1072	17.5853	19.4377	19.7262	18.4087
hsa04015 Rap1 signaling pathway	0.13932	2	2.99	Q9Y490	Talin-1 OS=Homo sapiens OX=9606 GN=TLN1 PE=1 SV=3	-1.684	Down	0.015959	TLN1	15.254	14.5859	14.8028	15.8114	15.0859	14.6991	15.6669	16.7869	14.7901	18.2921	18.0671	16.7391
hsa04015 Rap1 signaling pathway	0.13932	2	2.99	P60709	Actin, cytoplasmic 1 OS=Homo sapiens OX=9606 GN=ACTB PE=1 SV=1	-1.325	Down	0.014077	ACTB	17.1557	17.1221	17.0689	17.0289	17.4192	16.5232	17.0003	18.1072	17.5853	19.4377	19.7262	18.4087
hsa04932 Non-alcoholic fatty liver disease (NAFLD)	0.113706	1	8.48	P08887	Interleukin-6 receptor subunit alpha OS=Homo sapiens OX=9606 GN=IL6R PE=1 SV=1	1.175	Up	0.0456688	IL6R	16.738	16.6315	15.4916	16.1002	NA	15.0195	NA	15.3846	14.5301	15.4044	13.9635	NA
hsa04630 JAK-STAT signaling pathway	0.182709	1	5.09	P08887	Interleukin-6 receptor subunit alpha OS=Homo sapiens OX=9606 GN=IL6R PE=1 SV=1	1.175	Up	0.0456688	IL6R	16.738	16.6315	15.4916	16.1002	NA	15.0195	NA	15.3846	14.5301	15.4044	13.9635	NA
hsa04640 Hematopoietic cell lineage	0.675597	1	0.94	P08887	Interleukin-6 receptor subunit alpha OS=Homo sapiens OX=9606 GN=IL6R PE=1 SV=1	1.175	Up	0.0456688	IL6R	16.738	16.6315	15.4916	16.1002	NA	15.0195	NA	15.3846	14.5301	15.4044	13.9635	NA
hsa04010 MAPK signaling pathway	0.48115	1	1.59	P21333	Filamin-A OS=Homo sapiens OX=9606 GN=FLNA PE=1 SV=4	-1.908	Down	0.0072122	FLNA	14.5197	15.2972	15.6517	15.3458	14.9449	15.258	16.2607	16.1269	15.4801	18.8242	18.3412	17.4291
hsa05150 Staphylococcus aureus infection	0.43799	2	1.37	P0C0L5	Complement C4-B OS=Homo sapiens OX=9606 GN=C4B PE=1 SV=2	-1.496	Down	0.0109631	C4B	19.9185	19.3867	17.1354	17.9912	18.7243	18.144	19.8251	20.6507	19.1927	19.5662	20.5996	20.44
hsa05150 Staphylococcus aureus infection	0.43799	2	1.37	P00746	Complement factor D OS=Homo sapiens OX=9606 GN=CFD PE=1 SV=5	1.222	Up	0.0193998	CFD	NA	NA	15.9025	15.1181	14.8202	16.0268	14.7023	13.2881	14.8267	NA	14.3418	14.0661
hsa05164 Influenza A	0.246695	1	3.63	P60709	Actin, cytoplasmic 1 OS=Homo sapiens OX=9606 GN=ACTB PE=1 SV=1	-1.325	Down	0.014077	ACTB	17.1557	17.1221	17.0689	17.0289	17.4192	16.5232	17.0003	18.1072	17.5853	19.4377	19.7262	18.4087
hsa05412 Arrhythmogenic right ventricular cardiomyopathy (ARVC)	0.306003	1	2.83	P60709	Actin, cytoplasmic 1 OS=Homo sapiens OX=9606 GN=ACTB PE=1 SV=1	-1.325	Down	0.014077	ACTB	17.1557	17.1221	17.0689	17.0289	17.4192	16.5232	17.0003	18.1072	17.5853	19.4377	19.7262	18.4087
hsa05163 Human cytomegalovirus infection	0.360951	1	2.31	P08887	Interleukin-6 receptor subunit alpha OS=Homo sapiens OX=9606 GN=IL6R PE=1 SV=1	1.175	Up	0.0456688	IL6R	16.738	16.6315	15.4916	16.1002	NA	15.0195	NA	15.3846	14.5301	15.4044	13.9635	NA
hsa04530 Tight junction	0.0441961	2	5.65	P14649	Myosin light chain 6B OS=Homo sapiens OX=9606 GN=MYL6B PE=1 SV=1	-1.651	Down	0.0405392	MYL6B	14.4089	14.9938	13.2151	15.0473	14.0397	NA	14.8866	15.9628	13.9049	16.8755	16.7551	17.5675
hsa04530 Tight junction	0.0441961	2	5.65	P60709	Actin, cytoplasmic 1 OS=Homo sapiens OX=9606 GN=ACTB PE=1 SV=1	-1.325	Down	0.014077	ACTB	17.1557	17.1221	17.0689	17.0289	17.4192	16.5232	17.0003	18.1072	17.5853	19.4377	19.7262	18.4087
hsa04810 Regulation of actin cytoskeleton	0.411836	1	1.96	P60709	Actin, cytoplasmic 1 OS=Homo sapiens OX=9606 GN=ACTB PE=1 SV=1	-1.325	Down	0.014077	ACTB	17.1557	17.1221	17.0689	17.0289	17.4192	16.5232	17.0003	18.1072	17.5853	19.4377	19.7262	18.4087
hsa04979 Cholesterol metabolism	0.48115	1	1.59	P55058	Phospholipid transfer protein OS=Homo sapiens OX=9606 GN=PLTP PE=1 SV=1	1.407	Up	0.0389844	PLTP	NA	15.2005	14.7467	13.9026	14.2553	16.0108	12.3286	13.3016	NA	13.7414	NA	14.2917
hsa05130 Pathogenic Escherichia coli infection	0.306003	1	2.83	P60709	Actin, cytoplasmic 1 OS=Homo sapiens OX=9606 GN=ACTB PE=1 SV=1	-1.325	Down	0.014077	ACTB	17.1557	17.1221	17.0689	17.0289	17.4192	16.5232	17.0003	18.1072	17.5853	19.4377	19.7262	18.4087
hsa05133 Pertussis	0.48115	1	1.59	P0C0L5	Complement C4-B OS=Homo sapiens OX=9606 GN=C4B PE=1 SV=2	-1.496	Down	0.0109631	C4B	19.9185	19.3867	17.1354	17.9912	18.7243	18.144	19.8251	20.6507	19.1927	19.5662	20.5996	20.44
hsa04060 Cytokine-cytokine receptor interaction	0.334003	1	2.54	P08887	Interleukin-6 receptor subunit alpha OS=Homo sapiens OX=9606 GN=IL6R PE=1 SV=1	1.175	Up	0.0456688	IL6R	16.738	16.6315	15.4916	16.1002	NA	15.0195	NA	15.3846	14.5301	15.4044	13.9635	NA
hsa04657 IL-17 signaling pathway	0.182709	1	5.09	P06702	Protein S100-A9 OS=Homo sapiens OX=9606 GN=S100A9 PE=1 SV=1	1.768	Up	0.00304083	S100A9	19.402	18.9827	19.3961	20.9303	20.5803	20.201	18.8641	18.3806	16.6183	18.718	18.267	18.0385
hsa04151 PI3K-Akt signaling pathway	0.890147	1	0.5	P08887	Interleukin-6 receptor subunit alpha OS=Homo sapiens OX=9606 GN=IL6R PE=1 SV=1	1.175	Up	0.0456688	IL6R	16.738	16.6315	15.4916	16.1002	NA	15.0195	NA	15.3846	14.5301	15.4044	13.9635	NA

## Sheet: Up
KEGG pathway	Mapping	Background	All Mapping	All Background	Fold enrichment	Fisher's exact test p value	-log10(p value)	Related proteins
hsa04932 Non-alcoholic fatty liver disease (NAFLD)	1	3	5	356	23.73	0.0416614	1.38	P08887

## Sheet: Up Pathway2Protein
KEGG pathway	Fisher's exact test p value	Mapping	Fold enrichment	Protein Accession	Protein Description	Log2FC	Regulated Type	P value	Protein Gene	Q1_TCH	Q2_ZWB	Q3_WJH	Q5_JYJ	Q9_CT	Q11_CCH	Q14_SZF	Q16_CJQ	Q17_CGS	Q20_BXX	Q32_LJM	Q33_JYH
hsa01521 EGFR tyrosine kinase inhibitor resistance	0.0819226	1	11.87	P08887	Interleukin-6 receptor subunit alpha OS=Homo sapiens OX=9606 GN=IL6R PE=1 SV=1	1.175	Up	0.0456688	IL6R	16.738	16.6315	15.4916	16.1002	NA	15.0195	NA	15.3846	14.5301	15.4044	13.9635	NA
hsa05203 Viral carcinogenesis	0.194658	1	4.75	P62805	Histone H4 OS=Homo sapiens OX=9606 GN=HIST1H4A PE=1 SV=2	1.261	Up	0.0284993	HIST1H4A	NA	17.8548	18.3429	17.1955	16.984	NA	15.9461	NA	16.324	16.73	NA	NA
hsa05200 Pathways in cancer	0.327458	1	2.64	P08887	Interleukin-6 receptor subunit alpha OS=Homo sapiens OX=9606 GN=IL6R PE=1 SV=1	1.175	Up	0.0456688	IL6R	16.738	16.6315	15.4916	16.1002	NA	15.0195	NA	15.3846	14.5301	15.4044	13.9635	NA
hsa05322 Systemic lupus erythematosus	0.396427	1	2.09	P62805	Histone H4 OS=Homo sapiens OX=9606 GN=HIST1H4A PE=1 SV=2	1.261	Up	0.0284993	HIST1H4A	NA	17.8548	18.3429	17.1955	16.984	NA	15.9461	NA	16.324	16.73	NA	NA
hsa05034 Alcoholism	0.0552356	1	17.8	P62805	Histone H4 OS=Homo sapiens OX=9606 GN=HIST1H4A PE=1 SV=2	1.261	Up	0.0284993	HIST1H4A	NA	17.8548	18.3429	17.1955	16.984	NA	15.9461	NA	16.324	16.73	NA	NA
hsa04630 JAK-STAT signaling pathway	0.0686556	1	14.24	P08887	Interleukin-6 receptor subunit alpha OS=Homo sapiens OX=9606 GN=IL6R PE=1 SV=1	1.175	Up	0.0456688	IL6R	16.738	16.6315	15.4916	16.1002	NA	15.0195	NA	15.3846	14.5301	15.4044	13.9635	NA
hsa04932 Non-alcoholic fatty liver disease (NAFLD)	0.0416614	1	23.73	P08887	Interleukin-6 receptor subunit alpha OS=Homo sapiens OX=9606 GN=IL6R PE=1 SV=1	1.175	Up	0.0456688	IL6R	16.738	16.6315	15.4916	16.1002	NA	15.0195	NA	15.3846	14.5301	15.4044	13.9635	NA
hsa04640 Hematopoietic cell lineage	0.327458	1	2.64	P08887	Interleukin-6 receptor subunit alpha OS=Homo sapiens OX=9606 GN=IL6R PE=1 SV=1	1.175	Up	0.0456688	IL6R	16.738	16.6315	15.4916	16.1002	NA	15.0195	NA	15.3846	14.5301	15.4044	13.9635	NA
hsa05150 Staphylococcus aureus infection	0.424195	1	1.92	P00746	Complement factor D OS=Homo sapiens OX=9606 GN=CFD PE=1 SV=5	1.222	Up	0.0193998	CFD	NA	NA	15.9025	15.1181	14.8202	16.0268	14.7023	13.2881	14.8267	NA	14.3418	14.0661
hsa03320 PPAR signaling pathway	0.108003	1	8.9	P55058	Phospholipid transfer protein OS=Homo sapiens OX=9606 GN=PLTP PE=1 SV=1	1.407	Up	0.0389844	PLTP	NA	15.2005	14.7467	13.9026	14.2553	16.0108	12.3286	13.3016	NA	13.7414	NA	14.2917
hsa04610 Complement and coagulation cascades	0.555564	1	1.34	P00746	Complement factor D OS=Homo sapiens OX=9606 GN=CFD PE=1 SV=5	1.222	Up	0.0193998	CFD	NA	NA	15.9025	15.1181	14.8202	16.0268	14.7023	13.2881	14.8267	NA	14.3418	14.0661
hsa04659 Th17 cell differentiation	0.108003	1	8.9	P08887	Interleukin-6 receptor subunit alpha OS=Homo sapiens OX=9606 GN=IL6R PE=1 SV=1	1.175	Up	0.0456688	IL6R	16.738	16.6315	15.4916	16.1002	NA	15.0195	NA	15.3846	14.5301	15.4044	13.9635	NA
hsa05163 Human cytomegalovirus infection	0.146009	1	6.47	P08887	Interleukin-6 receptor subunit alpha OS=Homo sapiens OX=9606 GN=IL6R PE=1 SV=1	1.175	Up	0.0456688	IL6R	16.738	16.6315	15.4916	16.1002	NA	15.0195	NA	15.3846	14.5301	15.4044	13.9635	NA
hsa04066 HIF-1 signaling pathway	0.108003	1	8.9	P08887	Interleukin-6 receptor subunit alpha OS=Homo sapiens OX=9606 GN=IL6R PE=1 SV=1	1.175	Up	0.0456688	IL6R	16.738	16.6315	15.4916	16.1002	NA	15.0195	NA	15.3846	14.5301	15.4044	13.9635	NA
hsa04979 Cholesterol metabolism	0.206466	1	4.45	P55058	Phospholipid transfer protein OS=Homo sapiens OX=9606 GN=PLTP PE=1 SV=1	1.407	Up	0.0389844	PLTP	NA	15.2005	14.7467	13.9026	14.2553	16.0108	12.3286	13.3016	NA	13.7414	NA	14.2917
hsa04060 Cytokine-cytokine receptor interaction	0.133487	1	7.12	P08887	Interleukin-6 receptor subunit alpha OS=Homo sapiens OX=9606 GN=IL6R PE=1 SV=1	1.175	Up	0.0456688	IL6R	16.738	16.6315	15.4916	16.1002	NA	15.0195	NA	15.3846	14.5301	15.4044	13.9635	NA
hsa04657 IL-17 signaling pathway	0.0686556	1	14.24	P06702	Protein S100-A9 OS=Homo sapiens OX=9606 GN=S100A9 PE=1 SV=1	1.768	Up	0.00304083	S100A9	19.402	18.9827	19.3961	20.9303	20.5803	20.201	18.8641	18.3806	16.6183	18.718	18.267	18.0385
hsa04151 PI3K-Akt signaling pathway	0.540601	1	1.4	P08887	Interleukin-6 receptor subunit alpha OS=Homo sapiens OX=9606 GN=IL6R PE=1 SV=1	1.175	Up	0.0456688	IL6R	16.738	16.6315	15.4916	16.1002	NA	15.0195	NA	15.3846	14.5301	15.4044	13.9635	NA

## Sheet: Down
KEGG pathway	Mapping	Background	All Mapping	All Background	Fold enrichment	Fisher's exact test p value	-log10(p value)	Related proteins
hsa04921 Oxytocin signaling pathway	2	6	9	356	13.19	0.00810359	2.09	P14649 P60709
hsa05132 Salmonella infection	2	6	9	356	13.19	0.00810359	2.09	P21333 P60709
hsa05410 Hypertrophic cardiomyopathy (HCM)	2	8	9	356	9.89	0.0147298	1.83	P06753 P60709
hsa04670 Leukocyte transendothelial migration	2	9	9	356	8.79	0.018688	1.73	P33151 P60709
hsa04530 Tight junction	2	9	9	356	8.79	0.018688	1.73	P14649 P60709
hsa04510 Focal adhesion	3	30	9	356	3.96	0.0321447	1.49	P21333 Q9Y490 P60709
hsa05418 Fluid shear stress and atherosclerosis	2	13	9	356	6.09	0.0383906	1.42	P33151 P60709
hsa05216 Thyroid cancer	1	2	9	356	19.78	0.0499921	1.3	P06753
hsa04270 Vascular smooth muscle contraction	1	2	9	356	19.78	0.0499921	1.3	P14649
hsa05110 Vibrio cholerae infection	1	2	9	356	19.78	0.0499921	1.3	P60709
hsa04260 Cardiac muscle contraction	1	2	9	356	19.78	0.0499921	1.3	P06753

## Sheet: Down Pathway2Protein
KEGG pathway	Fisher's exact test p value	Mapping	Fold enrichment	Protein Accession	Protein Description	Log2FC	Regulated Type	P value	Protein Gene	Q1_TCH	Q2_ZWB	Q3_WJH	Q5_JYJ	Q9_CT	Q11_CCH	Q14_SZF	Q16_CJQ	Q17_CGS	Q20_BXX	Q32_LJM	Q33_JYH
hsa05216 Thyroid cancer	0.0499921	1	19.78	P06753	Tropomyosin alpha-3 chain OS=Homo sapiens OX=9606 GN=TPM3 PE=1 SV=2	-1.433	Down	0.0241759	TPM3	19.5859	18.656	18.1571	18.2944	19.1002	18.1739	19.3304	19.8412	18.7389	21.6233	21.4899	19.5415
hsa04270 Vascular smooth muscle contraction	0.0499921	1	19.78	P14649	Myosin light chain 6B OS=Homo sapiens OX=9606 GN=MYL6B PE=1 SV=1	-1.651	Down	0.0405392	MYL6B	14.4089	14.9938	13.2151	15.0473	14.0397	NA	14.8866	15.9628	13.9049	16.8755	16.7551	17.5675
hsa05200 Pathways in cancer	0.512418	1	1.47	P06753	Tropomyosin alpha-3 chain OS=Homo sapiens OX=9606 GN=TPM3 PE=1 SV=2	-1.433	Down	0.0241759	TPM3	19.5859	18.656	18.1571	18.2944	19.1002	18.1739	19.3304	19.8412	18.7389	21.6233	21.4899	19.5415
hsa04919 Thyroid hormone signaling pathway	0.0741448	1	13.19	P60709	Actin, cytoplasmic 1 OS=Homo sapiens OX=9606 GN=ACTB PE=1 SV=1	-1.325	Down	0.014077	ACTB	17.1557	17.1221	17.0689	17.0289	17.4192	16.5232	17.0003	18.1072	17.5853	19.4377	19.7262	18.4087
hsa05166 Human T-cell leukemia virus 1 infection	0.268156	1	3.3	Q9Y490	Talin-1 OS=Homo sapiens OX=9606 GN=TLN1 PE=1 SV=3	-1.684	Down	0.015959	TLN1	15.254	14.5859	14.8028	15.8114	15.0859	14.6991	15.6669	16.7869	14.7901	18.2921	18.0671	16.7391
hsa05110 Vibrio cholerae infection	0.0499921	1	19.78	P60709	Actin, cytoplasmic 1 OS=Homo sapiens OX=9606 GN=ACTB PE=1 SV=1	-1.325	Down	0.014077	ACTB	17.1557	17.1221	17.0689	17.0289	17.4192	16.5232	17.0003	18.1072	17.5853	19.4377	19.7262	18.4087
hsa04261 Adrenergic signaling in cardiomyocytes	0.0741448	1	13.19	P06753	Tropomyosin alpha-3 chain OS=Homo sapiens OX=9606 GN=TPM3 PE=1 SV=2	-1.433	Down	0.0241759	TPM3	19.5859	18.656	18.1571	18.2944	19.1002	18.1739	19.3304	19.8412	18.7389	21.6233	21.4899	19.5415
hsa04260 Cardiac muscle contraction	0.0499921	1	19.78	P06753	Tropomyosin alpha-3 chain OS=Homo sapiens OX=9606 GN=TPM3 PE=1 SV=2	-1.433	Down	0.0241759	TPM3	19.5859	18.656	18.1571	18.2944	19.1002	18.1739	19.3304	19.8412	18.7389	21.6233	21.4899	19.5415
hsa05410 Hypertrophic cardiomyopathy (HCM)	0.0147298	2	9.89	P06753	Tropomyosin alpha-3 chain OS=Homo sapiens OX=9606 GN=TPM3 PE=1 SV=2	-1.433	Down	0.0241759	TPM3	19.5859	18.656	18.1571	18.2944	19.1002	18.1739	19.3304	19.8412	18.7389	21.6233	21.4899	19.5415
hsa05410 Hypertrophic cardiomyopathy (HCM)	0.0147298	2	9.89	P60709	Actin, cytoplasmic 1 OS=Homo sapiens OX=9606 GN=ACTB PE=1 SV=1	-1.325	Down	0.014077	ACTB	17.1557	17.1221	17.0689	17.0289	17.4192	16.5232	17.0003	18.1072	17.5853	19.4377	19.7262	18.4087
hsa05416 Viral myocarditis	0.440594	1	1.8	P60709	Actin, cytoplasmic 1 OS=Homo sapiens OX=9606 GN=ACTB PE=1 SV=1	-1.325	Down	0.014077	ACTB	17.1557	17.1221	17.0689	17.0289	17.4192	16.5232	17.0003	18.1072	17.5853	19.4377	19.7262	18.4087
hsa05225 Hepatocellular carcinoma	0.120819	1	7.91	P60709	Actin, cytoplasmic 1 OS=Homo sapiens OX=9606 GN=ACTB PE=1 SV=1	-1.325	Down	0.014077	ACTB	17.1557	17.1221	17.0689	17.0289	17.4192	16.5232	17.0003	18.1072	17.5853	19.4377	19.7262	18.4087
hsa04714 Thermogenesis	0.0741448	1	13.19	P60709	Actin, cytoplasmic 1 OS=Homo sapiens OX=9606 GN=ACTB PE=1 SV=1	-1.325	Down	0.014077	ACTB	17.1557	17.1221	17.0689	17.0289	17.4192	16.5232	17.0003	18.1072	17.5853	19.4377	19.7262	18.4087
hsa04210 Apoptosis	0.143362	1	6.59	P60709	Actin, cytoplasmic 1 OS=Homo sapiens OX=9606 GN=ACTB PE=1 SV=1	-1.325	Down	0.014077	ACTB	17.1557	17.1221	17.0689	17.0289	17.4192	16.5232	17.0003	18.1072	17.5853	19.4377	19.7262	18.4087
hsa05205 Proteoglycans in cancer	0.0776922	2	4.16	P21333	Filamin-A OS=Homo sapiens OX=9606 GN=FLNA PE=1 SV=4	-1.908	Down	0.0072122	FLNA	14.5197	15.2972	15.6517	15.3458	14.9449	15.258	16.2607	16.1269	15.4801	18.8242	18.3412	17.4291
hsa05205 Proteoglycans in cancer	0.0776922	2	4.16	P60709	Actin, cytoplasmic 1 OS=Homo sapiens OX=9606 GN=ACTB PE=1 SV=1	-1.325	Down	0.014077	ACTB	17.1557	17.1221	17.0689	17.0289	17.4192	16.5232	17.0003	18.1072	17.5853	19.4377	19.7262	18.4087
hsa04610 Complement and coagulation cascades	0.769794	1	0.75	P0C0L5	Complement C4-B OS=Homo sapiens OX=9606 GN=C4B PE=1 SV=2	-1.496	Down	0.0109631	C4B	19.9185	19.3867	17.1354	17.9912	18.7243	18.144	19.8251	20.6507	19.1927	19.5662	20.5996	20.44
hsa05100 Bacterial invasion of epithelial cells	0.16539	1	5.65	P60709	Actin, cytoplasmic 1 OS=Homo sapiens OX=9606 GN=ACTB PE=1 SV=1	-1.325	Down	0.014077	ACTB	17.1557	17.1221	17.0689	17.0289	17.4192	16.5232	17.0003	18.1072	17.5853	19.4377	19.7262	18.4087
hsa04145 Phagosome	0.699364	1	0.9	P60709	Actin, cytoplasmic 1 OS=Homo sapiens OX=9606 GN=ACTB PE=1 SV=1	-1.325	Down	0.014077	ACTB	17.1557	17.1221	17.0689	17.0289	17.4192	16.5232	17.0003	18.1072	17.5853	19.4377	19.7262	18.4087
hsa04520 Adherens junction	0.207941	1	4.4	P60709	Actin, cytoplasmic 1 OS=Homo sapiens OX=9606 GN=ACTB PE=1 SV=1	-1.325	Down	0.014077	ACTB	17.1557	17.1221	17.0689	17.0289	17.4192	16.5232	17.0003	18.1072	17.5853	19.4377	19.7262	18.4087
hsa05020 Prion diseases	0.324266	1	2.64	P04156	Major prion protein OS=Homo sapiens OX=9606 GN=PRNP PE=1 SV=1	-1.058	Down	0.0433861	PRNP	NA	14.6863	NA	15.2218	15.0491	15.1561	16.2832	16.397	15.3858	17.1985	15.1687	NA
hsa04390 Hippo signaling pathway	0.16539	1	5.65	P60709	Actin, cytoplasmic 1 OS=Homo sapiens OX=9606 GN=ACTB PE=1 SV=1	-1.325	Down	0.014077	ACTB	17.1557	17.1221	17.0689	17.0289	17.4192	16.5232	17.0003	18.1072	17.5853	19.4377	19.7262	18.4087
hsa04672 Intestinal immune network for IgA production	0.342101	1	2.47	P01833	Polymeric immunoglobulin receptor OS=Homo sapiens OX=9606 GN=PIGR PE=1 SV=4	-1.3	Down	0.00690198	PIGR	NA	NA	14.6664	14.9903	15.447	14.2948	16.2239	NA	NA	NA	16.2	16.0245
hsa04611 Platelet activation	0.0567471	2	4.94	Q9Y490	Talin-1 OS=Homo sapiens OX=9606 GN=TLN1 PE=1 SV=3	-1.684	Down	0.015959	TLN1	15.254	14.5859	14.8028	15.8114	15.0859	14.6991	15.6669	16.7869	14.7901	18.2921	18.0671	16.7391
hsa04611 Platelet activation	0.0567471	2	4.94	P60709	Actin, cytoplasmic 1 OS=Homo sapiens OX=9606 GN=ACTB PE=1 SV=1	-1.325	Down	0.014077	ACTB	17.1557	17.1221	17.0689	17.0289	17.4192	16.5232	17.0003	18.1072	17.5853	19.4377	19.7262	18.4087
hsa04510 Focal adhesion	0.0321447	3	3.96	P21333	Filamin-A OS=Homo sapiens OX=9606 GN=FLNA PE=1 SV=4	-1.908	Down	0.0072122	FLNA	14.5197	15.2972	15.6517	15.3458	14.9449	15.258	16.2607	16.1269	15.4801	18.8242	18.3412	17.4291
hsa04510 Focal adhesion	0.0321447	3	3.96	Q9Y490	Talin-1 OS=Homo sapiens OX=9606 GN=TLN1 PE=1 SV=3	-1.684	Down	0.015959	TLN1	15.254	14.5859	14.8028	15.8114	15.0859	14.6991	15.6669	16.7869	14.7901	18.2921	18.0671	16.7391
hsa04510 Focal adhesion	0.0321447	3	3.96	P60709	Actin, cytoplasmic 1 OS=Homo sapiens OX=9606 GN=ACTB PE=1 SV=1	-1.325	Down	0.014077	ACTB	17.1557	17.1221	17.0689	17.0289	17.4192	16.5232	17.0003	18.1072	17.5853	19.4377	19.7262	18.4087
hsa04216 Ferroptosis	0.120819	1	7.91	P04156	Major prion protein OS=Homo sapiens OX=9606 GN=PRNP PE=1 SV=1	-1.058	Down	0.0433861	PRNP	NA	14.6863	NA	15.2218	15.0491	15.1561	16.2832	16.397	15.3858	17.1985	15.1687	NA
hsa04921 Oxytocin signaling pathway	0.00810359	2	13.19	P14649	Myosin light chain 6B OS=Homo sapiens OX=9606 GN=MYL6B PE=1 SV=1	-1.651	Down	0.0405392	MYL6B	14.4089	14.9938	13.2151	15.0473	14.0397	NA	14.8866	15.9628	13.9049	16.8755	16.7551	17.5675
hsa04921 Oxytocin signaling pathway	0.00810359	2	13.19	P60709	Actin, cytoplasmic 1 OS=Homo sapiens OX=9606 GN=ACTB PE=1 SV=1	-1.325	Down	0.014077	ACTB	17.1557	17.1221	17.0689	17.0289	17.4192	16.5232	17.0003	18.1072	17.5853	19.4377	19.7262	18.4087
hsa05414 Dilated cardiomyopathy (DCM)	0.0928979	2	3.77	P06753	Tropomyosin alpha-3 chain OS=Homo sapiens OX=9606 GN=TPM3 PE=1 SV=2	-1.433	Down	0.0241759	TPM3	19.5859	18.656	18.1571	18.2944	19.1002	18.1739	19.3304	19.8412	18.7389	21.6233	21.4899	19.5415
hsa05414 Dilated cardiomyopathy (DCM)	0.0928979	2	3.77	P60709	Actin, cytoplasmic 1 OS=Homo sapiens OX=9606 GN=ACTB PE=1 SV=1	-1.325	Down	0.014077	ACTB	17.1557	17.1221	17.0689	17.0289	17.4192	16.5232	17.0003	18.1072	17.5853	19.4377	19.7262	18.4087
hsa04514 Cell adhesion molecules (CAMs)	0.498747	1	1.52	P33151	Cadherin-5 OS=Homo sapiens OX=9606 GN=CDH5 PE=1 SV=5	-1.023	Down	0.0246427	CDH5	16.4383	16.7332	17.6102	16.444	16.1886	17.4494	17.3364	17.8969	19.016	18.1419	17.7978	16.8137
hsa05418 Fluid shear stress and atherosclerosis	0.0383906	2	6.09	P33151	Cadherin-5 OS=Homo sapiens OX=9606 GN=CDH5 PE=1 SV=5	-1.023	Down	0.0246427	CDH5	16.4383	16.7332	17.6102	16.444	16.1886	17.4494	17.3364	17.8969	19.016	18.1419	17.7978	16.8137
hsa05418 Fluid shear stress and atherosclerosis	0.0383906	2	6.09	P60709	Actin, cytoplasmic 1 OS=Homo sapiens OX=9606 GN=ACTB PE=1 SV=1	-1.325	Down	0.014077	ACTB	17.1557	17.1221	17.0689	17.0289	17.4192	16.5232	17.0003	18.1072	17.5853	19.4377	19.7262	18.4087
hsa05131 Shigellosis	0.120819	1	7.91	P60709	Actin, cytoplasmic 1 OS=Homo sapiens OX=9606 GN=ACTB PE=1 SV=1	-1.325	Down	0.014077	ACTB	17.1557	17.1221	17.0689	17.0289	17.4192	16.5232	17.0003	18.1072	17.5853	19.4377	19.7262	18.4087
hsa05322 Systemic lupus erythematosus	0.599192	1	1.16	P0C0L5	Complement C4-B OS=Homo sapiens OX=9606 GN=C4B PE=1 SV=2	-1.496	Down	0.0109631	C4B	19.9185	19.3867	17.1354	17.9912	18.7243	18.144	19.8251	20.6507	19.1927	19.5662	20.5996	20.44
hsa05132 Salmonella infection	0.00810359	2	13.19	P21333	Filamin-A OS=Homo sapiens OX=9606 GN=FLNA PE=1 SV=4	-1.908	Down	0.0072122	FLNA	14.5197	15.2972	15.6517	15.3458	14.9449	15.258	16.2607	16.1269	15.4801	18.8242	18.3412	17.4291
hsa05132 Salmonella infection	0.00810359	2	13.19	P60709	Actin, cytoplasmic 1 OS=Homo sapiens OX=9606 GN=ACTB PE=1 SV=1	-1.325	Down	0.014077	ACTB	17.1557	17.1221	17.0689	17.0289	17.4192	16.5232	17.0003	18.1072	17.5853	19.4377	19.7262	18.4087
hsa04670 Leukocyte transendothelial migration	0.018688	2	8.79	P33151	Cadherin-5 OS=Homo sapiens OX=9606 GN=CDH5 PE=1 SV=5	-1.023	Down	0.0246427	CDH5	16.4383	16.7332	17.6102	16.444	16.1886	17.4494	17.3364	17.8969	19.016	18.1419	17.7978	16.8137
hsa04670 Leukocyte transendothelial migration	0.018688	2	8.79	P60709	Actin, cytoplasmic 1 OS=Homo sapiens OX=9606 GN=ACTB PE=1 SV=1	-1.325	Down	0.014077	ACTB	17.1557	17.1221	17.0689	17.0289	17.4192	16.5232	17.0003	18.1072	17.5853	19.4377	19.7262	18.4087
hsa04015 Rap1 signaling pathway	0.0634613	2	4.65	Q9Y490	Talin-1 OS=Homo sapiens OX=9606 GN=TLN1 PE=1 SV=3	-1.684	Down	0.015959	TLN1	15.254	14.5859	14.8028	15.8114	15.0859	14.6991	15.6669	16.7869	14.7901	18.2921	18.0671	16.7391
hsa04015 Rap1 signaling pathway	0.0634613	2	4.65	P60709	Actin, cytoplasmic 1 OS=Homo sapiens OX=9606 GN=ACTB PE=1 SV=1	-1.325	Down	0.014077	ACTB	17.1557	17.1221	17.0689	17.0289	17.4192	16.5232	17.0003	18.1072	17.5853	19.4377	19.7262	18.4087
hsa04010 MAPK signaling pathway	0.342101	1	2.47	P21333	Filamin-A OS=Homo sapiens OX=9606 GN=FLNA PE=1 SV=4	-1.908	Down	0.0072122	FLNA	14.5197	15.2972	15.6517	15.3458	14.9449	15.258	16.2607	16.1269	15.4801	18.8242	18.3412	17.4291
hsa05150 Staphylococcus aureus infection	0.631969	1	1.07	P0C0L5	Complement C4-B OS=Homo sapiens OX=9606 GN=C4B PE=1 SV=2	-1.496	Down	0.0109631	C4B	19.9185	19.3867	17.1354	17.9912	18.7243	18.144	19.8251	20.6507	19.1927	19.5662	20.5996	20.44
hsa05164 Influenza A	0.16539	1	5.65	P60709	Actin, cytoplasmic 1 OS=Homo sapiens OX=9606 GN=ACTB PE=1 SV=1	-1.325	Down	0.014077	ACTB	17.1557	17.1221	17.0689	17.0289	17.4192	16.5232	17.0003	18.1072	17.5853	19.4377	19.7262	18.4087
hsa05412 Arrhythmogenic right ventricular cardiomyopathy (ARVC)	0.207941	1	4.4	P60709	Actin, cytoplasmic 1 OS=Homo sapiens OX=9606 GN=ACTB PE=1 SV=1	-1.325	Down	0.014077	ACTB	17.1557	17.1221	17.0689	17.0289	17.4192	16.5232	17.0003	18.1072	17.5853	19.4377	19.7262	18.4087
hsa04530 Tight junction	0.018688	2	8.79	P14649	Myosin light chain 6B OS=Homo sapiens OX=9606 GN=MYL6B PE=1 SV=1	-1.651	Down	0.0405392	MYL6B	14.4089	14.9938	13.2151	15.0473	14.0397	NA	14.8866	15.9628	13.9049	16.8755	16.7551	17.5675
hsa04530 Tight junction	0.018688	2	8.79	P60709	Actin, cytoplasmic 1 OS=Homo sapiens OX=9606 GN=ACTB PE=1 SV=1	-1.325	Down	0.014077	ACTB	17.1557	17.1221	17.0689	17.0289	17.4192	16.5232	17.0003	18.1072	17.5853	19.4377	19.7262	18.4087
hsa04810 Regulation of actin cytoskeleton	0.287303	1	3.04	P60709	Actin, cytoplasmic 1 OS=Homo sapiens OX=9606 GN=ACTB PE=1 SV=1	-1.325	Down	0.014077	ACTB	17.1557	17.1221	17.0689	17.0289	17.4192	16.5232	17.0003	18.1072	17.5853	19.4377	19.7262	18.4087
hsa05133 Pertussis	0.342101	1	2.47	P0C0L5	Complement C4-B OS=Homo sapiens OX=9606 GN=C4B PE=1 SV=2	-1.496	Down	0.0109631	C4B	19.9185	19.3867	17.1354	17.9912	18.7243	18.144	19.8251	20.6507	19.1927	19.5662	20.5996	20.44
hsa05130 Pathogenic Escherichia coli infection	0.207941	1	4.4	P60709	Actin, cytoplasmic 1 OS=Homo sapiens OX=9606 GN=ACTB PE=1 SV=1	-1.325	Down	0.014077	ACTB	17.1557	17.1221	17.0689	17.0289	17.4192	16.5232	17.0003	18.1072	17.5853	19.4377	19.7262	18.4087
