# Supplementary material for: Screening and Analysis of Serum Protein Biomarkers Infected by Coronavirus Disease 2019 (COVID-19)
Source: Trop Med Infect Dis. 2022 Nov 25;7(12):397. doi: 10.3390/tropicalmed7120397 (PMC9788497; doi:10.3390/tropicalmed7120397)
Supplement: Supplementary file 1 [file tropicalmed-07-00397-s001.zip › Supplementary Table S7. Protein domain enrichment analysis of the 24 DEPs.xlsx]

## Sheet: all
Domain Description	Mapping	Background	All Mapping	All Backgroud	Fold enrichment	Fisher's exact test p value	-log10(P value)	Related Protein
Netrin module, non-TIMP type	2	6	22	579	8.77	0.0188633	1.72	P0C0L5 Q9UKZ9
Netrin domain	2	8	22	579	6.58	0.0336152	1.47	P0C0L5 Q9UKZ9
Tissue inhibitor of metalloproteinases-like, OB-fold	2	8	22	579	6.58	0.0336152	1.47	P0C0L5 Q9UKZ9

## Sheet: all Domain2Protein
Domain Description	Fisher's exact test p value	Protein Accession	Protein Description	Log2FC	Regulated Type	P value	Protein Gene	Q1_TCH	Q2_ZWB	Q3_WJH	Q5_JYJ	Q9_CT	Q11_CCH	Q14_SZF	Q16_CJQ	Q17_CGS	Q20_BXX	Q32_LJM	Q33_JYH
Netrin domain	0.0336152	P0C0L5	Complement C4-B OS=Homo sapiens OX=9606 GN=C4B PE=1 SV=2	-1.496	Down	0.0109631	C4B	19.9185	19.3867	17.1354	17.9912	18.7243	18.144	19.8251	20.6507	19.1927	19.5662	20.5996	20.44
Netrin domain	0.0336152	Q9UKZ9	Procollagen C-endopeptidase enhancer 2 OS=Homo sapiens OX=9606 GN=PCOLCE2 PE=1 SV=1	-2.45	Down	0.0432998	PCOLCE2	NA	NA	17.7227	18.5987	NA	NA	NA	NA	NA	20.9038	NA	20.3174
EF-hand domain	0.0616112	P14649	Myosin light chain 6B OS=Homo sapiens OX=9606 GN=MYL6B PE=1 SV=1	-1.651	Down	0.0405392	MYL6B	14.4089	14.9938	13.2151	15.0473	14.0397	NA	14.8866	15.9628	13.9049	16.8755	16.7551	17.5675
EF-hand domain	0.0616112	P06702	Protein S100-A9 OS=Homo sapiens OX=9606 GN=S100A9 PE=1 SV=1	1.768	Up	0.00304083	S100A9	19.402	18.9827	19.3961	20.9303	20.5803	20.201	18.8641	18.3806	16.6183	18.718	18.267	18.0385
Tissue inhibitor of metalloproteinases-like, OB-fold	0.0336152	P0C0L5	Complement C4-B OS=Homo sapiens OX=9606 GN=C4B PE=1 SV=2	-1.496	Down	0.0109631	C4B	19.9185	19.3867	17.1354	17.9912	18.7243	18.144	19.8251	20.6507	19.1927	19.5662	20.5996	20.44
Tissue inhibitor of metalloproteinases-like, OB-fold	0.0336152	Q9UKZ9	Procollagen C-endopeptidase enhancer 2 OS=Homo sapiens OX=9606 GN=PCOLCE2 PE=1 SV=1	-2.45	Down	0.0432998	PCOLCE2	NA	NA	17.7227	18.5987	NA	NA	NA	NA	NA	20.9038	NA	20.3174
Thioredoxin-like fold	0.0722524	O75368	SH3 domain-binding glutamic acid-rich-like protein OS=Homo sapiens OX=9606 GN=SH3BGRL PE=1 SV=1	-1.859	Down	0.00812942	SH3BGRL	16.4675	17.1118	15.5404	14.8993	17.1736	16.6194	18.0165	17.3497	NA	18.9566	18.3204	NA
Thioredoxin-like fold	0.0722524	Q9H299	SH3 domain-binding glutamic acid-rich-like protein 3 OS=Homo sapiens OX=9606 GN=SH3BGRL3 PE=1 SV=1	-1.797	Down	0.0146553	SH3BGRL3	NA	NA	NA	14.8807	14.7472	15.9363	NA	16.3375	17.0508	17.8368	16.715	NA
Netrin module, non-TIMP type	0.0188633	P0C0L5	Complement C4-B OS=Homo sapiens OX=9606 GN=C4B PE=1 SV=2	-1.496	Down	0.0109631	C4B	19.9185	19.3867	17.1354	17.9912	18.7243	18.144	19.8251	20.6507	19.1927	19.5662	20.5996	20.44
Netrin module, non-TIMP type	0.0188633	Q9UKZ9	Procollagen C-endopeptidase enhancer 2 OS=Homo sapiens OX=9606 GN=PCOLCE2 PE=1 SV=1	-2.45	Down	0.0432998	PCOLCE2	NA	NA	17.7227	18.5987	NA	NA	NA	NA	NA	20.9038	NA	20.3174
EF-hand domain pair	0.0722524	P14649	Myosin light chain 6B OS=Homo sapiens OX=9606 GN=MYL6B PE=1 SV=1	-1.651	Down	0.0405392	MYL6B	14.4089	14.9938	13.2151	15.0473	14.0397	NA	14.8866	15.9628	13.9049	16.8755	16.7551	17.5675
EF-hand domain pair	0.0722524	P06702	Protein S100-A9 OS=Homo sapiens OX=9606 GN=S100A9 PE=1 SV=1	1.768	Up	0.00304083	S100A9	19.402	18.9827	19.3961	20.9303	20.5803	20.201	18.8641	18.3806	16.6183	18.718	18.267	18.0385
Immunoglobulin subtype	0.14283	P01833	Polymeric immunoglobulin receptor OS=Homo sapiens OX=9606 GN=PIGR PE=1 SV=4	-1.3	Down	0.00690198	PIGR	NA	NA	14.6664	14.9903	15.447	14.2948	16.2239	NA	NA	NA	16.2	16.0245
Immunoglobulin subtype	0.14283	P01715	Immunoglobulin lambda variable 3-1 OS=Homo sapiens OX=9606 GN=IGLV3-1 PE=1 SV=2	1.785	Up	0.0172391	IGLV3-1	19.6554	19.9262	16.686	19.6858	17.7837	18.7343	15.8478	16.9578	18.152	16.7312	17.6561	16.4183
Immunoglobulin subtype	0.14283	P01714	Immunoglobulin lambda variable 3-19 OS=Homo sapiens OX=9606 GN=IGLV3-19 PE=1 SV=2	1.478	Up	0.0377947	IGLV3-19	19.6002	20.3743	17.2803	18.1352	20.0653	20.4982	17.3795	17.2479	18.0198	18.1435	19.1153	17.1806
Immunoglobulin subtype	0.14283	A0A087WSX0	Immunoglobulin lambda variable 5-45 OS=Homo sapiens OX=9606 GN=IGLV5-45 PE=3 SV=1	1.298	Up	0.00858839	IGLV5-45	21.234	21.6325	20.5269	19.7876	20.6668	20.0917	19.4	19.7579	18.7653	18.8547	20.5231	18.851
Immunoglobulin subtype	0.14283	P08887	Interleukin-6 receptor subunit alpha OS=Homo sapiens OX=9606 GN=IL6R PE=1 SV=1	1.175	Up	0.0456688	IL6R	16.738	16.6315	15.4916	16.1002	NA	15.0195	NA	15.3846	14.5301	15.4044	13.9635	NA

## Sheet: Up
Domain Description	Mapping	Background	All Mapping	All Backgroud	Fold enrichment	Fisher's exact test p value	-log10(P value)	Related Protein
Immunoglobulin subtype	4	75	10	579	3.09	0.0296703	1.53	P01715 P01714 A0A087WSX0 P08887

## Sheet: Up Domain2Protein
Domain Description	Fisher's exact test p value	Protein Accession	Protein Description	Log2FC	Regulated Type	P value	Protein Gene	Q1_TCH	Q2_ZWB	Q3_WJH	Q5_JYJ	Q9_CT	Q11_CCH	Q14_SZF	Q16_CJQ	Q17_CGS	Q20_BXX	Q32_LJM	Q33_JYH
Immunoglobulin V-set domain	0.11638	P01715	Immunoglobulin lambda variable 3-1 OS=Homo sapiens OX=9606 GN=IGLV3-1 PE=1 SV=2	1.785	Up	0.0172391	IGLV3-1	19.6554	19.9262	16.686	19.6858	17.7837	18.7343	15.8478	16.9578	18.152	16.7312	17.6561	16.4183
Immunoglobulin V-set domain	0.11638	P01714	Immunoglobulin lambda variable 3-19 OS=Homo sapiens OX=9606 GN=IGLV3-19 PE=1 SV=2	1.478	Up	0.0377947	IGLV3-19	19.6002	20.3743	17.2803	18.1352	20.0653	20.4982	17.3795	17.2479	18.0198	18.1435	19.1153	17.1806
Immunoglobulin V-set domain	0.11638	A0A087WSX0	Immunoglobulin lambda variable 5-45 OS=Homo sapiens OX=9606 GN=IGLV5-45 PE=3 SV=1	1.298	Up	0.00858839	IGLV5-45	21.234	21.6325	20.5269	19.7876	20.6668	20.0917	19.4	19.7579	18.7653	18.8547	20.5231	18.851
Immunoglobulin-like fold	0.188253	P01715	Immunoglobulin lambda variable 3-1 OS=Homo sapiens OX=9606 GN=IGLV3-1 PE=1 SV=2	1.785	Up	0.0172391	IGLV3-1	19.6554	19.9262	16.686	19.6858	17.7837	18.7343	15.8478	16.9578	18.152	16.7312	17.6561	16.4183
Immunoglobulin-like fold	0.188253	P01714	Immunoglobulin lambda variable 3-19 OS=Homo sapiens OX=9606 GN=IGLV3-19 PE=1 SV=2	1.478	Up	0.0377947	IGLV3-19	19.6002	20.3743	17.2803	18.1352	20.0653	20.4982	17.3795	17.2479	18.0198	18.1435	19.1153	17.1806
Immunoglobulin-like fold	0.188253	A0A087WSX0	Immunoglobulin lambda variable 5-45 OS=Homo sapiens OX=9606 GN=IGLV5-45 PE=3 SV=1	1.298	Up	0.00858839	IGLV5-45	21.234	21.6325	20.5269	19.7876	20.6668	20.0917	19.4	19.7579	18.7653	18.8547	20.5231	18.851
Immunoglobulin-like fold	0.188253	P08887	Interleukin-6 receptor subunit alpha OS=Homo sapiens OX=9606 GN=IL6R PE=1 SV=1	1.175	Up	0.0456688	IL6R	16.738	16.6315	15.4916	16.1002	NA	15.0195	NA	15.3846	14.5301	15.4044	13.9635	NA
Immunoglobulin-like domain	0.128967	P01715	Immunoglobulin lambda variable 3-1 OS=Homo sapiens OX=9606 GN=IGLV3-1 PE=1 SV=2	1.785	Up	0.0172391	IGLV3-1	19.6554	19.9262	16.686	19.6858	17.7837	18.7343	15.8478	16.9578	18.152	16.7312	17.6561	16.4183
Immunoglobulin-like domain	0.128967	P01714	Immunoglobulin lambda variable 3-19 OS=Homo sapiens OX=9606 GN=IGLV3-19 PE=1 SV=2	1.478	Up	0.0377947	IGLV3-19	19.6002	20.3743	17.2803	18.1352	20.0653	20.4982	17.3795	17.2479	18.0198	18.1435	19.1153	17.1806
Immunoglobulin-like domain	0.128967	A0A087WSX0	Immunoglobulin lambda variable 5-45 OS=Homo sapiens OX=9606 GN=IGLV5-45 PE=3 SV=1	1.298	Up	0.00858839	IGLV5-45	21.234	21.6325	20.5269	19.7876	20.6668	20.0917	19.4	19.7579	18.7653	18.8547	20.5231	18.851
Immunoglobulin-like domain	0.128967	P08887	Interleukin-6 receptor subunit alpha OS=Homo sapiens OX=9606 GN=IL6R PE=1 SV=1	1.175	Up	0.0456688	IL6R	16.738	16.6315	15.4916	16.1002	NA	15.0195	NA	15.3846	14.5301	15.4044	13.9635	NA
Immunoglobulin subtype	0.0296703	P01715	Immunoglobulin lambda variable 3-1 OS=Homo sapiens OX=9606 GN=IGLV3-1 PE=1 SV=2	1.785	Up	0.0172391	IGLV3-1	19.6554	19.9262	16.686	19.6858	17.7837	18.7343	15.8478	16.9578	18.152	16.7312	17.6561	16.4183
Immunoglobulin subtype	0.0296703	P01714	Immunoglobulin lambda variable 3-19 OS=Homo sapiens OX=9606 GN=IGLV3-19 PE=1 SV=2	1.478	Up	0.0377947	IGLV3-19	19.6002	20.3743	17.2803	18.1352	20.0653	20.4982	17.3795	17.2479	18.0198	18.1435	19.1153	17.1806
Immunoglobulin subtype	0.0296703	A0A087WSX0	Immunoglobulin lambda variable 5-45 OS=Homo sapiens OX=9606 GN=IGLV5-45 PE=3 SV=1	1.298	Up	0.00858839	IGLV5-45	21.234	21.6325	20.5269	19.7876	20.6668	20.0917	19.4	19.7579	18.7653	18.8547	20.5231	18.851
Immunoglobulin subtype	0.0296703	P08887	Interleukin-6 receptor subunit alpha OS=Homo sapiens OX=9606 GN=IL6R PE=1 SV=1	1.175	Up	0.0456688	IL6R	16.738	16.6315	15.4916	16.1002	NA	15.0195	NA	15.3846	14.5301	15.4044	13.9635	NA

## Sheet: Down
Domain Description	Mapping	Background	All Mapping	All Backgroud	Fold enrichment	Fisher's exact test p value	-log10(P value)	Related Protein
Netrin module, non-TIMP type	2	6	12	579	16.08	0.00564775	2.25	P0C0L5 Q9UKZ9
Netrin domain	2	8	12	579	12.06	0.0103005	1.99	P0C0L5 Q9UKZ9
Tissue inhibitor of metalloproteinases-like, OB-fold	2	8	12	579	12.06	0.0103005	1.99	P0C0L5 Q9UKZ9
Thioredoxin-like fold	2	12	12	579	8.04	0.0231785	1.63	O75368 Q9H299

## Sheet: Down Domain2Protein
Domain Description	Fisher's exact test p value	Protein Accession	Protein Description	Log2FC	Regulated Type	P value	Protein Gene	Q1_TCH	Q2_ZWB	Q3_WJH	Q5_JYJ	Q9_CT	Q11_CCH	Q14_SZF	Q16_CJQ	Q17_CGS	Q20_BXX	Q32_LJM	Q33_JYH
Netrin domain	0.0103005	P0C0L5	Complement C4-B OS=Homo sapiens OX=9606 GN=C4B PE=1 SV=2	-1.496	Down	0.0109631	C4B	19.9185	19.3867	17.1354	17.9912	18.7243	18.144	19.8251	20.6507	19.1927	19.5662	20.5996	20.44
Netrin domain	0.0103005	Q9UKZ9	Procollagen C-endopeptidase enhancer 2 OS=Homo sapiens OX=9606 GN=PCOLCE2 PE=1 SV=1	-2.45	Down	0.0432998	PCOLCE2	NA	NA	17.7227	18.5987	NA	NA	NA	NA	NA	20.9038	NA	20.3174
Tissue inhibitor of metalloproteinases-like, OB-fold	0.0103005	P0C0L5	Complement C4-B OS=Homo sapiens OX=9606 GN=C4B PE=1 SV=2	-1.496	Down	0.0109631	C4B	19.9185	19.3867	17.1354	17.9912	18.7243	18.144	19.8251	20.6507	19.1927	19.5662	20.5996	20.44
Tissue inhibitor of metalloproteinases-like, OB-fold	0.0103005	Q9UKZ9	Procollagen C-endopeptidase enhancer 2 OS=Homo sapiens OX=9606 GN=PCOLCE2 PE=1 SV=1	-2.45	Down	0.0432998	PCOLCE2	NA	NA	17.7227	18.5987	NA	NA	NA	NA	NA	20.9038	NA	20.3174
Thioredoxin-like fold	0.0231785	O75368	SH3 domain-binding glutamic acid-rich-like protein OS=Homo sapiens OX=9606 GN=SH3BGRL PE=1 SV=1	-1.859	Down	0.00812942	SH3BGRL	16.4675	17.1118	15.5404	14.8993	17.1736	16.6194	18.0165	17.3497	NA	18.9566	18.3204	NA
Thioredoxin-like fold	0.0231785	Q9H299	SH3 domain-binding glutamic acid-rich-like protein 3 OS=Homo sapiens OX=9606 GN=SH3BGRL3 PE=1 SV=1	-1.797	Down	0.0146553	SH3BGRL3	NA	NA	NA	14.8807	14.7472	15.9363	NA	16.3375	17.0508	17.8368	16.715	NA
Netrin module, non-TIMP type	0.00564775	P0C0L5	Complement C4-B OS=Homo sapiens OX=9606 GN=C4B PE=1 SV=2	-1.496	Down	0.0109631	C4B	19.9185	19.3867	17.1354	17.9912	18.7243	18.144	19.8251	20.6507	19.1927	19.5662	20.5996	20.44
Netrin module, non-TIMP type	0.00564775	Q9UKZ9	Procollagen C-endopeptidase enhancer 2 OS=Homo sapiens OX=9606 GN=PCOLCE2 PE=1 SV=1	-2.45	Down	0.0432998	PCOLCE2	NA	NA	17.7227	18.5987	NA	NA	NA	NA	NA	20.9038	NA	20.3174
